# Supplementary material for: Transcriptome-guided parsimonious flux analysis improves predictions with metabolic networks in complex environments
Source: PLoS Comput Biol. 2020 Apr 16;16(4):e1007099. doi: 10.1371/journal.pcbi.1007099 (PMC7188308; doi:10.1371/journal.pcbi.1007099)
Supplement: S1 Table — (XLSX) [file pcbi.1007099.s006.xlsx]

## Sheet: Sheet1
Fraction	NA	0.9	0.8	0.7	0.6	0.5	0.4	0.3	0.2	0.1
Metabolites	1805	516	481	462	454	455	446	447	451	451
Reactions	2583	524	485	463	453	451	441	442	446	445
Biomass Flux	105.77	94.7	85.9	75.81	62.7	56.28	45.52	32.54	21.99	20.38
Spreaman Correlation Coefficient	NA	0.169	0.339	0.35	0.374	0.364	0.355	0.376	0.386	0.39
			^
Model:	iJO1366
Transcriptome:	M9+glucose
