# Supplementary material for: Transcriptome-guided parsimonious flux analysis improves predictions with metabolic networks in complex environments
Source: PLoS Comput Biol. 2020 Apr 16;16(4):e1007099. doi: 10.1371/journal.pcbi.1007099 (PMC7188308; doi:10.1371/journal.pcbi.1007099)
Supplement: S2 Table — (XLSX) [file pcbi.1007099.s007.xlsx]

## Sheet: Reactions
ID	Name	Reaction	Gene	Reversible	Lower Bound	Upper Bound	Objective
EX_gluc_e	Glucose exchange	gluc_e <=>		1	-1000	1000	0
rxn1	Glucose transport	gluc_e -> gluc_c	gene1	0	0	1000	0
EX_pro_e	Proline exchange	pro_e <=>		1	-1000	1000	0
rxn2	Proline transport	pro_e -> pro_c	gene2	0	0	1000	0
EX_gly_e	Glycine exchange	gly_e <=>		1	-1000	1000	0
rxn3	Glycine transport	gly_e -> gly_c	gene3	0	0	1000	0
EX_h_e	Hydrogen exchange	h_e <=>		1	-1000	1000	0
rxn4	Hydrogen transport	h_e -> h_c	gene4	1	-1000	1000	0
EX_co2_e	Carbon dioxide exchange	co2_e <=>		1	-1000	1000	0
rxn5	Carbon dioxide transport	co2_e -> co2_c	gene5	1	-1000	1000	0
EX_pi_e	Phosphate exchange	pi_e <=>		1	-1000	1000	0
rxn6	Phosphate transport	pi_e -> pi_c	gene6	1	-1000	1000	0
rxn7	Glycolysis	gluc_c + adp_c + pi_c -> atp_c + h_c	gene7	0	0	1000	0
rxn8	Stickland fermentation	pro_c + gly_c + adp_c + pi_c -> atp_c + co2_c + h_c	gene8	0	0	1000	0
DM_atp_c	ATP demand	atp_c ->		0	0	1000	1
EX_adp_c	ADP exchange	adp_c <=>		1	-1000	1000	0

## Sheet: Metabolites
ID	Name	Compartment
gluc_e	Glucose	extracellular
gluc_c	Glucose	cytosol
pro_e	Proline	extracellular
pro_c	Proline	cytosol
gly_e	Glycine	extracellular
gly_c	Glycine	cytosol
h_e	Hydrogen (H+)	extracellular
h_c	Hydrogen (H+)	cytosol
co2_e	Carbon dioxide (CO2)	extracellular
co2_c	Carbon dioxide (CO2)	cytosol
pi_e	Phosphate (Pi)	extracellular
pi_c	Phosphate (Pi)	cytosol
atp_c	ATP	cytosol
adp_c	ADP	cytosol

## Sheet: Analysis
	Base model pFBA results			RIPTiDe contextualization results
	reaction	Units of flux
	EX_gluc_e	-1000		Simulated glucose minimal media
	rxn1	1000		metabolite	shadow_price (AU)		Units of flux
	EX_pro_e	0		ATP	8	DM_atp_c median flux:	318.86
	rxn2	0		Pi	2
	EX_gly_e	0		Glucose	2
	rxn3	0		ADP	1
	EX_h_e	1000
	rxn4	1000		Simulated peptide minimal media
	EX_co2_e	0		metabolite	shadow_price (AU)		Units of flux
	rxn5	0		ATP	12	DM_atp_c median flux:	163.47
	EX_pi_e	-1000		Pi	2
	rxn6	1000		Proline	2
	EX_adp_c	-1000		Glycine	2
	rxn7	1000		ADP	1
	rxn8	0
	DM_atp_c	1000
						Objective flux sample distribution difference:	P << 0.001

## Sheet: Topology Included by Other Algo
CORDA			RegrEx
reaction ID	reaction name		reaction ID	reaction name
rxn1	Glucose transport		rxn1	Glucose transport
EX_pro_e	Proline exchange		EX_pro_e	Proline exchange
rxn2	Proline transport		rxn2	Proline transport
EX_gly_e	Glycine exchange		EX_gly_e	Glycine exchange
rxn3	Glycine transport		rxn3	Glycine transport
EX_h_e	H+ exchange		EX_h_e	H+ exchange
rxn4	Hydrogen efflux		rxn4	Hydrogen efflux
EX_co2_e	CO2 exchange		EX_co2_e	CO2 exchange
rxn5	Carbon dioxide efflux		rxn5	Carbon dioxide efflux
EX_pi_e	Pi exchange		EX_pi_e	Pi exchange
rxn6	Phosphate transport		rxn6	Phosphate transport
EX_adp_c	ADP exchange		EX_adp_c	ADP exchange
rxn8	Stickland fermentation		rxn8	Stickland fermentation
DM_atp_c	ATP demand		DM_atp_c	ATP demand
Settings:			Settings:
	Transcript abundance			Transcript abundance
Low confidence:	1		Low confidence:	1
High confidence:	100		High confidence:	100
