# Supplementary material for: Transcriptome-guided parsimonious flux analysis improves predictions with metabolic networks in complex environments
Source: PLoS Comput Biol. 2020 Apr 16;16(4):e1007099. doi: 10.1371/journal.pcbi.1007099 (PMC7188308; doi:10.1371/journal.pcbi.1007099)
Supplement: S3 Table — (XLSX) [file pcbi.1007099.s008.xlsx]

## Sheet: Parameters & Results
	GIMME	iMAT	CORDA	MBA	RegrEx	RIPTiDe		Base iJO1366
Transcriptome:	M9+glucose	M9+glucose	M9+glucose	M9+glucose	M9+glucose	M9+glucose		NA
Lower cutoff:	102	102	102	102	NA	NA		NA
Upper cutoff:	NA	358	358	358	NA	NA		NA
Fraction of optimum minimum:	0.8	NA	NA	NA	NA	0.8		NA
Metabolites:	1716	1518	1544	1547	1543	475		1805
Reactions:	2097	1627	1750	1759	1291	478		2583
Genes:	1077	1027	1062	1069	869	378		1367
Resulting Objective Value:	83.533	0	91.598	0	0	84.742		105.765
Essential genes:	215	NA	188	NA	NA	338		152
* All exchanges open during contextualization

## Sheet: Essential Genes
Base iJO1366	GIMME	iMAT	CORDA	MBA	RegrEx	RIPTiDe				Baba et al. (2009) screen
b3005	b3005	NA	b3005	NA	NA	b3770			Overlap (All exchanges open)	b3608		Overlap (Only LB exchanges open)
b3930	b0594		b1247			b3161			RIPTiDe: 64 (100.0%)	b0174		RIPTiDe: 96 (100.0%)
b2424	b0174		b0174			b2288			GIMME: 69 (71.88%)	b3018		GIMME: 96 (100.0%)
b3390	b3018		b1246			b3005			CORDA: 62 (64.58%)	b1069		CORDA: 96 (100.0%)
b0174	b3057		b3018			b1247				b0417
b3018	b0009		b3057			b3608				b0918
b0084	b2557		b0009			b1246				b4160
b3057	b1069		b1069			b3018		Experimentally essential		b3041
b0763	b0417		b0417			b0401				b2400
b0009	b3041		b3041			b2297				b2746
b0684	b4160		b0688			b1701				b0126
b1069	b2400		b2400			b1069				b0414
b0417	b2528		b4160			b2975				b3256
b0154	b2746		b0592			b0066				b0421
b2263	b2311		b2528			b0870				b0180
b3856	b3959		b3477			b3041				b0914
b3041	b0126		b2436			b0688				b3730
b2400	b3990		b2746			b2400				b0915
b3182	b0414		b2311			b4160				b2942
b4160	b3256		b0126			b0592				b1215
b1277	b1252		b0414			b2528				b1210
b0388	b0425		b3476			b2311				b0474
b4039	b0595		b3256			b0126				b0369
b2746	b3957		b1252			b4383				b0639
b2311	b0784		b0784			b0830				b3843
b1592	b0134		b0696			b0351				b3623
b0827	b3493		b1711			b3256				b3634
b0126	b1711		b1415			b1363				b4040
b2895	b2987		b0789			b3771				b1740
b3857	b1415		b2329			b3493				b0048
b0414	b0789		b0421			b1711				b1208
b3189	b2329		b0099			b3551				b2515
b3058	b0421		b0914			b0789				b1288
b3256	b0888		b3730			b1907				b3200
b1662	b3172		b3479			b2942				b1098
b1252	b0180		b2942			b2687				b0420
b0241	b0099		b2687			b3429				b4262
b0784	b0914		b3177			b0861				b3433
b0764	b3730		b3429			b1238				b1092
b3639	b0032		b1249			b0593				b3804
b0418	b2942		b0588			b4395				b2472
b1812	b2687		b3974			b0862				b0185
b1711	b3177		b1238			b0429				b2316
b3040	b3429		b1473			b1241				b3633
b1415	b1249		b1210			b0260				b0415
b2518	b3974		b0785			b0584				b2153
b3850	b3958		b3006			b0785				b0090
b0789	b1210		b0474			b3006				b1094
b2329	b0785		b3807			b3807				b0086
b0421	b3006		b3196			b3196				b0085
b0087	b0474		b0589			b2406				b0087
b0099	b3807		b0369			b0736				b3187
b0914	b3196		b0736			b0639				b0084
b0781	b0369		b0639			b3258				b0684
b3730	b0736		b0698			b0751				b0154
b2261	b2312		b3917			b1186				b1277
b2942	b0639		b2425			b2425				b2323
b2687	b2688		b3843			b3634				b0181
b3177	b3917		b3634			b1377				b0031
b3429	b2425		b1377			b2407				b3189
b1249	b3960		b0590			b0590				b1662
b2877	b3843		b2964			b4040				b3639
b0826	b3634		b4040			b3176				b3850
b0910	b1377		b2423			b4219				b3199
b3974	b4040		b3176			b2260				b3967
b3368	b0033		b0048			b2551				b0171
b0173	b2423		b1208			b1773				b0173
b3805	b3176		b2260			b2515				b3805
b2519	b0048		b2515			b1849				b3255
b0171	b1208		b1849			b0420				b0179
b3255	b2260		b2232			b0103				b3648
b1210	b2515		b1098			b0149				b0182
b0765	b1288		b0420			b1126				b2478
b0785	b2232		b2690			b0155				b3972
s0001	b1098		b0103			b3833				b2585
b3006	b0420		b0149			b3804				b2780
b0474	b0103		b0632			b0185				b0166
b3807	b0149		b0155			b2316				b2747
b3648	b0632		b3833			b0428				b0475
b3196	b0155		b3804			b3117				b0175
b2264	b1092		b0185			b2530				b1779
b1278	b3833		b2316			b2277				b0029
b0736	b3804		b0428			b1442				b0088
b3941	b0423		b1865			b1378				b0096
b0369	b0185		b0112			b2153				b0524
b0639	b2316		b2530			b0090				b0583
b3972	b0428		b0415			b2492				b0091
b0841	b1865		b2153			b1094				b2315
b0783	b2530		b0090			b0839				b0142
b0929	b2234		b2529			b0087				b0635
b3816	b0415		b1094			b3870				b2615
b3917	b2153		b0839			b0084				b4261
b2010	b0090		b0086			b0684				b0025
b2425	b1095		b0908			b2286				b3729
b3843	b2529		b0087			b0154				b1093
b1709	b1094		b3187			b0077				b1912
b3634	b0839		b3480			b3856
b1377	b0086		b3930			b3182
b2585	b0085		b2424			b2907
b4040	b0908		b1206			b1245
b2423	b3187		b0084			b2281
b3176	b0087		b0763			b4039
b2747	b3991		b0684			b0662
b0048	b3930		b0154			b1190
b0158	b2424		b2263			b1592
b1208	b0084		b3856			b0827
b2422	b0763		b3182			b1250
b3430	b0684		b0388			b3189
b2260	b0154		b1245			b3058
b1096	b2263		b1277			b1662
b3396	b3856		b0007			b1123
b2515	b3182		b4039			b0241
b0475	b0388		b1592			b0904
b0175	b1277		b0827			b0764
b2232	b2323		b2895			b2418
b1098	b4039		b3857			b3639
b0029	b4407		b3189			b0418
b0159	b1592		b3478			b4123
b0103	b0827		b3058			b3850
b0420	b2895		b1662			b3670
b0149	b3857		b0241			b3709
b0632	b3189		b4242			b3919
b0155	b0628		b0764			b0068
b2315	b0586		b3639			b3368
b0339	b3058		b0418			b4208
b2215	b1662		b1812			b3255
b3833	b0241		b3040			b0477
b3803	b0764		b2518			b0430
b0142	b3639		b3850			b2284
b3804	b2818		b1244			s0001
b0185	b0418		b0781			b3648
b2316	b1812		b2261			b2264
b0428	b3040		b2877			b1278
b1912	b2518		b0826			b3941
b0635	b3850		b0171			b3115
b1865	b2827		b0910			b0928
b3997	b0781		b3368			b2066
b2530	b2261		b0173			b3972
b2615	b3640		b3805			b0783
b0415	b3967		b2519			b3816
b2153	b2877		b3255			b2010
b1606	b0826		b0765			b4111
b0090	b0171		s0001			b3733
b0025	b0910		b3648			b1709
b1094	b3368		b2264			b2585
b0839	b0173		b1278			b1106
b3360	b3805		b3941			b2279
b0086	b2519		b3972			b3654
b0908	b3255		b0841			b2747
b3187	b0765		b0783			b2422
b3966	s0001		b0929			b4386
b2262	b1270		b3816			b1096
	b3648		b2010			b4233
	b0273		b1709			b0475
	b1278		b2585			b1329
	b2264		b2747			b4041
	b1748		b0158			b1296
	b3941		b4386			b2582
	b2103		b2422			b1779
	b3972		b3430			b0159
	b0841		b1096			b1125
	b0783		b3396			b3671
	b0929		b4233			b1291
	b3816		b0475			b4122
	b2010		b0175			b2278
	b0630		b4041			b3089
	b1709		b0029			b2315
	b3994		b0159			b0529
	b0133		b2393			b3116
	b2585		b2315			b0635
	b3993		b0339			b3997
	b2747		b2215			b0864
	b0158		b3803			b1912
	b2422		b0142			b1612
	b0954		b0635			b2262
	b3430		b0576			b0589
	b1096		b3997			b0174
	b3396		b2500			b3057
	b0475		b4513			b0009
	b0175		b2615			b2306
	b0596		b1606			b0417
	b4041		b0697			b2436
	b2582		b0025			b2746
	b3992		b3360			b3916
	b0029		b3390			b0411
	b0159		b1912			b0414
	b0088		b3966			b0432
	b0583		b2262			b4090
	b0091					b1297
	b3774					b0832
	b2315					b1252
	b3781					b4138
	b0339					b0784
	b2215					b2296
	b2947					b2987
	b3803					b1415
	b0142					b0452
	b2499					b0421
	b4254					b2329
	b1207					b0692
	b2235					b0888
	b2251					b3835
	b0635					b0123
	b3997					b0099
	b4005					b0829
	b2615					b0914
	b1606					b3730
	b0025					b3177
	b3359					b3974
	b1093					b1249
	b3360					b0588
	b3390					b0860
	b1912					b3747
	b3966					b1473
	b2262					b1210
						b1981
						b3735
						b2779
						b0474
						b1854
						b0369
						b0381
						b2587
						b1611
						b3917
						b1440
						b3843
						b1636
						b3849
						b3612
						b2423
						b2156
						b2307
						b0048
						b1208
						b2926
						b2232
						b1098
						b2836
						b2690
						b1805
						b0632
						b2097
						b0831
						b2925
						b1865
						b0863
						b0112
						b2280
						b2234
						b0415
						b3739
						b2529
						b0086
						b0261
						b0908
						b3187
						b2283
						b2285
						b1441
						b2308
						b3930
						b2424
						b0755
						b1206
						b2310
						b0763
						b3732
						b3731
						b3772
						b0078
						b3736
						b2263
						b2914
						b0388
						b1277
						b2458
						b3738
						b2895
						b3857
						b3844
						b3666
						b1723
						b1812
						b3040
						b4384
						b2276
						b2518
						b3734
						b4390
						b1244
						b0781
						b2344
						b2261
						b2877
						b0826
						b0171
						b0910
						b2287
						b0173
						b3805
						b2519
						b3290
						b1124
						b0765
						b2282
						b0841
						b2501
						b0929
						b3380
						b1443
						b0092
						b1453
						b0158
						b3430
						b3603
						b3396
						b0175
						b4053
						b3737
						b0029
						b0431
						b3774
						b3781
						b0339
						b2215
						b3803
						b0142
						b2235
						b0576
						b0067
						b2615
						b1606
						b0025
						b3360
						b1676
						b3390
						b3966
