# Supplementary material for: Transcriptome-guided parsimonious flux analysis improves predictions with metabolic networks in complex environments
Source: PLoS Comput Biol. 2020 Apr 16;16(4):e1007099. doi: 10.1371/journal.pcbi.1007099 (PMC7188308; doi:10.1371/journal.pcbi.1007099)
Supplement: S4 Table — (XLSX) [file pcbi.1007099.s009.xlsx]

## Sheet: Bray-Curtis dissimilarity
	raw_m9_360	raw_m9_6	raw_m9_366	raw_m9_134	raw_m9_204	raw_m9_268	raw_m9_67	raw_m9_320	raw_m9_447	raw_m9_94	raw_m9_126	raw_m9_133	raw_m9_336	raw_m9_414	raw_m9_7	raw_m9_357	raw_m9_50	raw_m9_361	raw_m9_59	raw_m9_192	raw_m9_489	raw_m9_302	raw_m9_105	raw_m9_446	raw_m9_330	raw_m9_65	raw_m9_173	raw_m9_440	raw_m9_118	raw_m9_382	raw_m9_328	raw_m9_359	raw_m9_388	raw_m9_325	raw_m9_346	raw_m9_100	raw_m9_450	raw_m9_332	raw_m9_252	raw_m9_371	raw_m9_52	raw_m9_356	raw_m9_220	raw_m9_200	raw_m9_80	raw_m9_60	raw_m9_195	raw_m9_119	raw_m9_103
raw_m9_360	0	0.0162612	0.0188357	0.00739012	0.0223575	0.0145152	0.0146642	0.0250788	0.0168724	0.0179087	0.0088328	0.00573316	0.022811	0.0142101	0.023151	0.023493	0.0269353	0.00535766	0.0172345	0.0147018	0.0174448	0.0225036	0.0100259	0.0168724	0.0239778	0.0194884	0.0133307	0.0184392	0.0114121	0.0165978	0.0194329	0.0140995	0.0168826	0.0155478	0.00691698	0.0125433	0.0135208	0.0301843	0.0138845	0.0194219	0.0254042	0.0258889	0.0179579	0.0400064	0.0380639	0.0194884	0.0210842	0.00808414	0.0100259
raw_m9_6	0.0162612	0	0.0277481	0.0177874	0.0269093	0.0291172	0.0265703	0.0417323	0.0262852	0.034517	0.0251372	0.0220015	0.037956	0.0209523	0.0251211	0.0399699	0.0282855	0.0215355	0.0299689	0.0280671	0.0319355	0.0390852	0.0264294	0.0262852	0.0407093	0.0347521	0.0260922	0.0349075	0.0266615	0.0330149	0.0360079	0.00841977	0.0332496	0.023212	0.0226111	0.0174239	0.0270601	0.0469809	0.0271207	0.0360519	0.0228631	0.0425497	0.0270922	0.0430236	0.0428714	0.0347521	0.028484	0.0243657	0.0264294
raw_m9_366	0.0188357	0.0277481	0	0.025754	0.0402579	0.0155702	0.00546519	0.0140635	0.021217	0.0186317	0.0178933	0.0148184	0.0304523	0.0324912	0.040921	0.0133764	0.0233465	0.0151623	0.00407953	0.0284955	0.0280788	0.0114906	0.0243845	0.021217	0.0128915	0.00697517	0.0187884	0.0276247	0.0210164	0.0260451	0.0104891	0.025594	0.00989897	0.0145486	0.0168129	0.0255837	0.0311903	0.0191647	0.0198155	0.00832244	0.0221388	0.0157711	0.0312922	0.0588994	0.0447336	0.00697517	0.0348831	0.0171293	0.0243845
raw_m9_134	0.00739012	0.0177874	0.025754	0	0.0148458	0.0215052	0.0215606	0.0234983	0.0242598	0.0204789	0.0121586	0.012146	0.0196606	0.0122549	0.0246443	0.0219568	0.0279429	0.0122316	0.0241444	0.0221164	0.0243242	0.020931	0.0122091	0.0242598	0.0275578	0.0264102	0.02022	0.0168789	0.016605	0.015043	0.0264075	0.0156321	0.0237906	0.0229276	0.00926551	0.0135586	0.00905747	0.0285883	0.0207768	0.0245991	0.0264126	0.0243453	0.0219731	0.0328207	0.0304127	0.0264102	0.0256973	0.011277	0.0122091
raw_m9_204	0.0223575	0.0269093	0.0402579	0.0148458	0	0.024971	0.0347161	0.035144	0.0244811	0.0215326	0.024979	0.0251508	0.0148868	0.0231887	0.027862	0.0349698	0.0175316	0.0252091	0.0361061	0.0188421	0.0366024	0.031899	0.015492	0.0244811	0.031116	0.0341786	0.0222159	0.0283594	0.0295422	0.0280841	0.0303421	0.0305352	0.0302609	0.0278211	0.0241532	0.0150777	0.00976271	0.0301485	0.0206128	0.0341197	0.01868	0.034653	0.0186779	0.0189111	0.0200781	0.0341786	0.0226685	0.0240743	0.015492
raw_m9_268	0.0145152	0.0291172	0.0155702	0.0215052	0.024971	0	0.0103137	0.0227963	0.0094189	0.00956515	0.0127207	0.00922801	0.0190878	0.0270878	0.0354152	0.0223073	0.0212838	0.00922774	0.0117684	0.0131662	0.0206616	0.0192661	0.00952587	0.0094189	0.0124723	0.0103805	0.0055032	0.0223947	0.0157138	0.0215873	0.00819324	0.0269766	0.00746842	0.00591299	0.0126242	0.0131361	0.0160629	0.0188772	0.00572384	0.0131576	0.019863	0.0219612	0.0186291	0.0431633	0.0343742	0.0103805	0.0221657	0.0119643	0.00952587
raw_m9_67	0.0146642	0.0265703	0.00546519	0.0215606	0.0347161	0.0103137	0	0.0151633	0.0165333	0.0132473	0.0125277	0.0104532	0.0249487	0.0269879	0.0353145	0.0156998	0.022482	0.011004	0.00341228	0.0230036	0.0238351	0.0136089	0.0194197	0.0165333	0.0149869	0.00810905	0.0133761	0.0222016	0.0156143	0.0217981	0.0107998	0.0244222	0.00684225	0.0121981	0.0126787	0.0206971	0.0257299	0.0213912	0.0142955	0.0103748	0.019676	0.0180904	0.0257571	0.0531802	0.0390874	0.00810905	0.0295081	0.0117715	0.0194197
raw_m9_320	0.0250788	0.0417323	0.0140635	0.0234983	0.035144	0.0227963	0.0151633	0	0.0299688	0.0193763	0.0166808	0.0204367	0.0243567	0.0313311	0.0440542	0.00326491	0.0320965	0.0215733	0.0130087	0.0349046	0.0337907	0.00423596	0.0251256	0.0299688	0.0119311	0.0125204	0.0264582	0.0200152	0.0211818	0.0223549	0.0160483	0.0396228	0.0153751	0.0272871	0.0184737	0.0359664	0.0259077	0.0088758	0.0279556	0.0103767	0.0348418	0.00562598	0.0391995	0.0529926	0.0368485	0.0125204	0.0448165	0.0168339	0.0251256
raw_m9_447	0.0168724	0.0262852	0.021217	0.0242598	0.0244811	0.0094189	0.0165333	0.0299688	0	0.0162488	0.0135386	0.0121695	0.0239219	0.0241114	0.032425	0.0313894	0.0262109	0.0155779	0.0186377	0.00878362	0.0196053	0.0283323	0.0120062	0	0.0208464	0.0191263	0.00398347	0.0232414	0.0150068	0.0245513	0.0165764	0.0224514	0.0164489	0.0066307	0.0153398	0.0122074	0.0159376	0.0265609	0.00410746	0.0222529	0.0239679	0.0310649	0.0138351	0.0381628	0.0397361	0.0191263	0.0152152	0.0128006	0.0120062
raw_m9_94	0.0179087	0.034517	0.0186317	0.0204789	0.0215326	0.00956515	0.0132473	0.0193763	0.0162488	0	0.0161087	0.0161446	0.0117324	0.0268725	0.0395696	0.0190928	0.0182024	0.0126659	0.0146125	0.0156508	0.0274512	0.0160459	0.00821233	0.0162488	0.00948245	0.0126964	0.0132835	0.0250377	0.0206171	0.0246339	0.00873569	0.0323837	0.00871045	0.0151205	0.0154212	0.017531	0.0132679	0.0141812	0.0127582	0.0125389	0.0173774	0.0187378	0.0215136	0.0398126	0.025956	0.0126964	0.0252545	0.0152148	0.00821233
raw_m9_126	0.0088328	0.0251372	0.0178933	0.0121586	0.024979	0.0127207	0.0125277	0.0166808	0.0135386	0.0161087	0	0.0042926	0.0244267	0.0142686	0.026657	0.0198861	0.0335799	0.00893424	0.0150492	0.0183729	0.0173277	0.017811	0.0100081	0.0135386	0.0194354	0.0172197	0.0101269	0.00954407	0.00438412	0.0124536	0.018191	0.0230054	0.0148908	0.0144498	0.00340895	0.0194181	0.0151686	0.0255523	0.0116007	0.0164507	0.0321541	0.0222647	0.0225312	0.0424696	0.0374293	0.0172197	0.0280336	0.000869252	0.0100081
raw_m9_133	0.00573316	0.0220015	0.0148184	0.012146	0.0251508	0.00922801	0.0104532	0.0204367	0.0121695	0.0161446	0.0042926	0	0.0256038	0.0184449	0.0279054	0.0191174	0.0302537	0.00490327	0.0121111	0.0154333	0.0132613	0.0168942	0.00964126	0.0121695	0.018319	0.0143457	0.00824069	0.0138505	0.00725961	0.0123185	0.0142876	0.019862	0.0117622	0.0108558	0.00339654	0.0156401	0.0163233	0.024544	0.00856845	0.0137955	0.0287231	0.0212606	0.0212795	0.0432138	0.040843	0.0143457	0.0248314	0.00355051	0.00964126
raw_m9_336	0.022811	0.037956	0.0304523	0.0196606	0.0148868	0.0190878	0.0249487	0.0243567	0.0239219	0.0117324	0.0244267	0.0256038	0	0.0291219	0.0418965	0.0252142	0.0199184	0.0220266	0.0263143	0.0188744	0.037066	0.0221504	0.0159432	0.0239219	0.0212888	0.0243452	0.0216667	0.0278068	0.0289895	0.0285392	0.0205257	0.0358235	0.0204699	0.024678	0.0246042	0.0209064	0.0105845	0.0203249	0.0209975	0.0243226	0.023052	0.024873	0.0154705	0.0283883	0.0237164	0.0243452	0.0205564	0.0235221	0.0159432
raw_m9_414	0.0142101	0.0209523	0.0324912	0.0122549	0.0231887	0.0270878	0.0269879	0.0313311	0.0241114	0.0268725	0.0142686	0.0184449	0.0291219	0	0.0123931	0.0345577	0.0317644	0.0192628	0.0295827	0.0208507	0.0220315	0.0324404	0.0192514	0.0241114	0.0340815	0.0318172	0.0245333	0.0217063	0.0147291	0.026921	0.0322347	0.0162455	0.029417	0.0267064	0.0176767	0.018551	0.0183212	0.0404048	0.0260327	0.0310111	0.0303204	0.037007	0.0256962	0.0308302	0.0334403	0.0318172	0.0214099	0.0151376	0.0192514
raw_m9_7	0.023151	0.0251211	0.040921	0.0246443	0.027862	0.0354152	0.0353145	0.0440542	0.032425	0.0395696	0.026657	0.0279054	0.0418965	0.0123931	0	0.0472988	0.0344942	0.0281158	0.037963	0.0291514	0.0283064	0.0451444	0.0317666	0.032425	0.0468021	0.0402442	0.0328185	0.0299152	0.0222754	0.0394825	0.0419304	0.0245092	0.0383959	0.0350409	0.0300632	0.0268264	0.0308537	0.0533053	0.034341	0.0420156	0.0310179	0.0498103	0.034106	0.0331798	0.0291532	0.0402442	0.0267236	0.0275256	0.0317666
raw_m9_357	0.023493	0.0399699	0.0133764	0.0219568	0.0349698	0.0223073	0.0156998	0.00326491	0.0313894	0.0190928	0.0198861	0.0191174	0.0252142	0.0345577	0.0472988	0	0.0315335	0.0196006	0.0128199	0.0347424	0.0312827	0.00301885	0.0244285	0.0313894	0.0107252	0.0124032	0.0272966	0.0232254	0.0243937	0.0213668	0.0149431	0.0379907	0.0149893	0.0264653	0.0167821	0.0351305	0.0267424	0.0066951	0.0278643	0.00923265	0.0341643	0.00246362	0.0406917	0.0534159	0.0393396	0.0124032	0.0443987	0.0189924	0.0244285
raw_m9_50	0.0269353	0.0282855	0.0233465	0.0279429	0.0175316	0.0212838	0.022482	0.0320965	0.0262109	0.0182024	0.0335799	0.0302537	0.0199184	0.0317644	0.0344942	0.0315335	0	0.0259873	0.0195011	0.0226388	0.0419848	0.0284214	0.0248022	0.0262109	0.0208008	0.0194625	0.023906	0.0435231	0.036825	0.0428269	0.0170305	0.031968	0.0186345	0.0255517	0.0333608	0.0162827	0.0239563	0.0266186	0.0222807	0.0222328	0.0074781	0.0312035	0.0206499	0.0360739	0.0260039	0.0194625	0.0244757	0.0327893	0.0248022
raw_m9_361	0.00535766	0.0215355	0.0151623	0.0122316	0.0252091	0.00922774	0.011004	0.0215733	0.0155779	0.0126659	0.00893424	0.00490327	0.0220266	0.0192628	0.0281158	0.0196006	0.0259873	0	0.0123525	0.0148591	0.0166712	0.0173076	0.00963687	0.0155779	0.0187213	0.0140834	0.0115644	0.0185455	0.0119887	0.016703	0.0146582	0.0193856	0.0114901	0.0106947	0.00737995	0.0152382	0.0163457	0.0249328	0.0121175	0.0141784	0.0244568	0.0210252	0.0206698	0.0434042	0.037275	0.0140834	0.0242902	0.00818514	0.00963687
raw_m9_59	0.0172345	0.0299689	0.00407953	0.0241444	0.0361061	0.0117684	0.00341228	0.0130087	0.0186377	0.0146125	0.0150492	0.0121111	0.0263143	0.0295827	0.037963	0.0128199	0.0195011	0.0123525	0	0.0243633	0.0252268	0.0102727	0.0207912	0.0186377	0.0116277	0.00470117	0.0147014	0.0247558	0.0181547	0.0244359	0.00743363	0.0278241	0.00600546	0.0143233	0.015226	0.0229562	0.027086	0.0180498	0.0157247	0.00701351	0.0216626	0.0147546	0.0278598	0.0546432	0.0405103	0.00470117	0.0317079	0.0142888	0.0207912
raw_m9_192	0.0147018	0.0280671	0.0284955	0.0221164	0.0188421	0.0131662	0.0230036	0.0349046	0.00878362	0.0156508	0.0183729	0.0154333	0.0188744	0.0208507	0.0291514	0.0347424	0.0226388	0.0148591	0.0243633	0	0.0202599	0.0316725	0.0100383	0.00878362	0.0241889	0.0224664	0.0105101	0.0281231	0.0198674	0.0278598	0.0199012	0.0216846	0.0197646	0.0138413	0.0186025	0.0133005	0.0147431	0.0299207	0.00890087	0.0255902	0.0257661	0.0344252	0.0124681	0.0299415	0.0391967	0.0224664	0.00963845	0.0176072	0.0100383
raw_m9_489	0.0174448	0.0319355	0.0280788	0.0243242	0.0366024	0.0206616	0.0238351	0.0337907	0.0196053	0.0274512	0.0173277	0.0132613	0.037066	0.0220315	0.0283064	0.0312827	0.0419848	0.0166712	0.0252268	0.0202599	0	0.0294612	0.0207941	0.0196053	0.0296871	0.0257055	0.0194596	0.0270402	0.0188123	0.0251681	0.0251364	0.0259079	0.0230622	0.0199464	0.0150528	0.0272616	0.0275799	0.0359423	0.0200249	0.0250772	0.0404183	0.0315724	0.0328004	0.037574	0.0526608	0.0257055	0.023504	0.0165655	0.0207941
raw_m9_302	0.0225036	0.0390852	0.0114906	0.020931	0.031899	0.0192661	0.0136089	0.00423596	0.0283323	0.0160459	0.017811	0.0168942	0.0221504	0.0324404	0.0451444	0.00301885	0.0284214	0.0173076	0.0102727	0.0316725	0.0294612	0	0.0213979	0.0283323	0.00794658	0.00935581	0.0242551	0.0211407	0.0223057	0.0197919	0.0118936	0.0369741	0.0119475	0.0234164	0.0159329	0.0320592	0.023703	0.00766384	0.0248207	0.00619335	0.0310546	0.00442733	0.0375991	0.0502745	0.0362178	0.00935581	0.0412919	0.0169199	0.0213979
raw_m9_105	0.0100259	0.0264294	0.0243845	0.0122091	0.015492	0.00952587	0.0194197	0.0251256	0.0120062	0.00821233	0.0100081	0.00964126	0.0159432	0.0192514	0.0317666	0.0244285	0.0248022	0.00963687	0.0207912	0.0100383	0.0207941	0.0213979	0	0.0120062	0.0157977	0.018902	0.00800212	0.0184748	0.014459	0.0176823	0.0145601	0.0242897	0.0148185	0.0121186	0.00870664	0.0105288	0.00669513	0.0207753	0.00855392	0.018327	0.0232717	0.024089	0.0158284	0.0335367	0.0311193	0.018902	0.019436	0.00912558	0
raw_m9_446	0.0168724	0.0262852	0.021217	0.0242598	0.0244811	0.0094189	0.0165333	0.0299688	0	0.0162488	0.0135386	0.0121695	0.0239219	0.0241114	0.032425	0.0313894	0.0262109	0.0155779	0.0186377	0.00878362	0.0196053	0.0283323	0.0120062	0	0.0208464	0.0191263	0.00398347	0.0232414	0.0150068	0.0245513	0.0165764	0.0224514	0.0164489	0.0066307	0.0153398	0.0122074	0.0159376	0.0265609	0.00410746	0.0222529	0.0239679	0.0310649	0.0138351	0.0381628	0.0397361	0.0191263	0.0152152	0.0128006	0.0120062
raw_m9_330	0.0239778	0.0407093	0.0128915	0.0275578	0.031116	0.0124723	0.0149869	0.0119311	0.0208464	0.00948245	0.0194354	0.018319	0.0212888	0.0340815	0.0468021	0.0107252	0.0208008	0.0187213	0.0116277	0.0241889	0.0296871	0.00794658	0.0157977	0.0208464	0	0.00700847	0.0167667	0.0291889	0.0237459	0.0278484	0.00476336	0.0385855	0.0081373	0.0177225	0.0185911	0.0245758	0.0221056	0.00644847	0.0173326	0.00459579	0.0234669	0.0103483	0.0301199	0.0496272	0.0354577	0.00700847	0.0338157	0.0186687	0.0157977
raw_m9_65	0.0194884	0.0347521	0.00697517	0.0264102	0.0341786	0.0103805	0.00810905	0.0125204	0.0191263	0.0126964	0.0172197	0.0143457	0.0243452	0.0318172	0.0402442	0.0124032	0.0194625	0.0140834	0.00470117	0.0224664	0.0257055	0.00935581	0.018902	0.0191263	0.00700847	0	0.015058	0.026955	0.0203418	0.0267011	0.00536811	0.0326151	0.00407116	0.0148731	0.0174598	0.023528	0.0251353	0.0134468	0.0156223	0.00316742	0.0222388	0.012031	0.0283736	0.0527044	0.0385439	1.1199e-15	0.0323047	0.0164558	0.018902
raw_m9_173	0.0133307	0.0260922	0.0187884	0.02022	0.0222159	0.0055032	0.0133761	0.0264582	0.00398347	0.0132835	0.0101269	0.00824069	0.0216667	0.0245333	0.0328185	0.0272966	0.023906	0.0115644	0.0147014	0.0105101	0.0194596	0.0242551	0.00800212	0.00398347	0.0167667	0.015058	0	0.0197802	0.0131987	0.0205127	0.0130826	0.0239455	0.0124018	0.00650357	0.011357	0.00928903	0.0123489	0.0227955	0.00193868	0.0181794	0.0219999	0.0269633	0.0130374	0.0398009	0.0369721	0.015058	0.0178841	0.00937377	0.00800212
raw_m9_440	0.0184392	0.0349075	0.0276247	0.0168789	0.0283594	0.0223947	0.0222016	0.0200152	0.0232414	0.0250377	0.00954407	0.0138505	0.0278068	0.0217063	0.0299152	0.0232254	0.0435231	0.0185455	0.0247558	0.0281231	0.0270402	0.0211407	0.0184748	0.0232414	0.0291889	0.026955	0.0197802	0	0.00819005	0.0157466	0.0279295	0.0327941	0.0245936	0.024143	0.0119226	0.0291753	0.0192368	0.0289325	0.0212642	0.0261663	0.0420777	0.02562	0.0323509	0.0459687	0.0290998	0.026955	0.0379065	0.0102765	0.0184748
raw_m9_118	0.0114121	0.0266615	0.0210164	0.016605	0.0295422	0.0157138	0.0156143	0.0211818	0.0150068	0.0206171	0.00438412	0.00725961	0.0289895	0.0147291	0.0222754	0.0243937	0.036825	0.0119887	0.0181547	0.0198674	0.0188123	0.0223057	0.014459	0.0150068	0.0237459	0.0203418	0.0131987	0.00819005	0	0.0168988	0.0207552	0.0245241	0.0179946	0.0159201	0.00779295	0.0225547	0.0196524	0.0301152	0.0146808	0.0195639	0.035388	0.0267939	0.0256985	0.0455274	0.0361638	0.0203418	0.0295854	0.00525335	0.014459
raw_m9_382	0.0165978	0.0330149	0.0260451	0.015043	0.0280841	0.0215873	0.0217981	0.0223549	0.0245513	0.0246339	0.0124536	0.0123185	0.0285392	0.026921	0.0394825	0.0213668	0.0428269	0.016703	0.0244359	0.0278598	0.0251681	0.0197919	0.0176823	0.0245513	0.0278484	0.0267011	0.0205127	0.0157466	0.0168988	0	0.0266984	0.0309004	0.0240823	0.0232195	0.0101055	0.0280438	0.0199658	0.0274362	0.0208901	0.0248905	0.0412754	0.0237525	0.0337298	0.0462828	0.0438449	0.0267011	0.0373871	0.0115723	0.0176823
raw_m9_328	0.0194329	0.0360079	0.0104891	0.0264075	0.0303421	0.00819324	0.0107998	0.0160483	0.0165764	0.00873569	0.018191	0.0142876	0.0205257	0.0322347	0.0419304	0.0149431	0.0170305	0.0146582	0.00743363	0.0199012	0.0251364	0.0118936	0.0145601	0.0165764	0.00476336	0.00536811	0.0130826	0.0279295	0.0207552	0.0266984	0	0.0338741	0.00394865	0.0129609	0.0174572	0.0208546	0.021348	0.0112026	0.0136458	0.00571803	0.0196992	0.0145771	0.0263722	0.0482394	0.0346668	0.00536811	0.0294767	0.0174262	0.0145601
raw_m9_359	0.0140995	0.00841977	0.025594	0.0156321	0.0305352	0.0269766	0.0244222	0.0396228	0.0224514	0.0323837	0.0230054	0.019862	0.0358235	0.0162455	0.0245092	0.0379907	0.031968	0.0193856	0.0278241	0.0216846	0.0259079	0.0369741	0.0242897	0.0224514	0.0385855	0.0326151	0.0239455	0.0327941	0.0245241	0.0309004	0.0338741	0	0.0311142	0.021052	0.0210145	0.0157977	0.0249172	0.0448746	0.0249762	0.0339221	0.0265255	0.0404567	0.02492	0.0424556	0.0465966	0.0326151	0.0220424	0.0222337	0.0242897
raw_m9_388	0.0168826	0.0332496	0.00989897	0.0237906	0.0302609	0.00746842	0.00684225	0.0153751	0.0164489	0.00871045	0.0148908	0.0117622	0.0204699	0.029417	0.0383959	0.0149893	0.0186345	0.0114901	0.00600546	0.0197646	0.0230622	0.0119475	0.0148185	0.0164489	0.0081373	0.00407116	0.0124018	0.0245936	0.0179946	0.0240823	0.00394865	0.0311142	0	0.0119454	0.0148773	0.0205634	0.0212906	0.0145585	0.0129632	0.00578817	0.0192396	0.0146244	0.0256479	0.0486869	0.034573	0.00407116	0.0293139	0.0141309	0.0148185
raw_m9_325	0.0155478	0.023212	0.0145486	0.0229276	0.0278211	0.00591299	0.0121981	0.0272871	0.0066307	0.0151205	0.0144498	0.0108558	0.024678	0.0267064	0.0350409	0.0264653	0.0255517	0.0106947	0.0143233	0.0138413	0.0199464	0.0234164	0.0121186	0.0066307	0.0177225	0.0148731	0.00650357	0.024143	0.0159201	0.0232195	0.0129609	0.021052	0.0119454	0	0.0140264	0.013186	0.0188778	0.0241344	0.00752106	0.0173202	0.0201573	0.0261291	0.0188117	0.0438937	0.0400703	0.0148731	0.0200738	0.0136909	0.0121186
raw_m9_346	0.00691698	0.0226111	0.0168129	0.00926551	0.0241532	0.0126242	0.0126787	0.0184737	0.0153398	0.0154212	0.00340895	0.00339654	0.0246042	0.0176767	0.0300632	0.0167821	0.0333608	0.00737995	0.015226	0.0186025	0.0150528	0.0159329	0.00870664	0.0153398	0.0185911	0.0174598	0.011357	0.0119226	0.00779295	0.0101055	0.0174572	0.0210145	0.0148773	0.0140264	0	0.0189801	0.0153637	0.0235109	0.0119095	0.0156743	0.031831	0.0192583	0.0243908	0.0421915	0.0397753	0.0174598	0.0279971	0.00253971	0.00870664
raw_m9_100	0.0125433	0.0174239	0.0255837	0.0135586	0.0150777	0.0131361	0.0206971	0.0359664	0.0122074	0.017531	0.0194181	0.0156401	0.0209064	0.018551	0.0268264	0.0351305	0.0162827	0.0152382	0.0229562	0.0133005	0.0272616	0.0320592	0.0105288	0.0122074	0.0245758	0.023528	0.00928903	0.0291753	0.0225547	0.0280438	0.0208546	0.0157977	0.0205634	0.013186	0.0189801	0	0.0101482	0.0305283	0.00985305	0.0259765	0.0132312	0.0348141	0.0099488	0.0333083	0.0308655	0.023528	0.0135788	0.0186511	0.0105288
raw_m9_450	0.0135208	0.0270601	0.0311903	0.00905747	0.00976271	0.0160629	0.0257299	0.0259077	0.0159376	0.0132679	0.0151686	0.0163233	0.0105845	0.0183212	0.0308537	0.0267424	0.0239563	0.0163457	0.027086	0.0147431	0.0275799	0.023703	0.00669513	0.0159376	0.0221056	0.0251353	0.0123489	0.0192368	0.0196524	0.0199658	0.021348	0.0249172	0.0212906	0.0188778	0.0153637	0.0101482	0	0.0219047	0.013387	0.0251114	0.022534	0.0264079	0.0135767	0.0271162	0.0243229	0.0251353	0.018512	0.0142797	0.00669513
raw_m9_332	0.0301843	0.0469809	0.0191647	0.0285883	0.0301485	0.0188772	0.0213912	0.0088758	0.0265609	0.0141812	0.0255523	0.024544	0.0203249	0.0404048	0.0533053	0.0066951	0.0266186	0.0249328	0.0180498	0.0299207	0.0359423	0.00766384	0.0207753	0.0265609	0.00644847	0.0134468	0.0227955	0.0289325	0.0301152	0.0274362	0.0112026	0.0448746	0.0145585	0.0241344	0.0235109	0.0305283	0.0219047	0	0.0230288	0.0110236	0.0292748	0.00462919	0.0358824	0.0486348	0.0344734	0.0134468	0.0395974	0.0246477	0.0207753
raw_m9_252	0.0138845	0.0271207	0.0198155	0.0207768	0.0206128	0.00572384	0.0142955	0.0279556	0.00410746	0.0127582	0.0116007	0.00856845	0.0209975	0.0260327	0.034341	0.0278643	0.0222807	0.0121175	0.0157247	0.00890087	0.0200249	0.0248207	0.00855392	0.00410746	0.0173326	0.0156223	0.00193868	0.0212642	0.0146808	0.0208901	0.0136458	0.0249762	0.0129632	0.00752106	0.0119095	0.00985305	0.013387	0.0230288	0	0.0187444	0.0225321	0.0275322	0.0128245	0.0387393	0.0376424	0.0156223	0.0167302	0.0108459	0.00855392
raw_m9_371	0.0194219	0.0360519	0.00832244	0.0245991	0.0341197	0.0131576	0.0103748	0.0103767	0.0222529	0.0125389	0.0164507	0.0137955	0.0243226	0.0310111	0.0420156	0.00923265	0.0222328	0.0141784	0.00701351	0.0255902	0.0250772	0.00619335	0.018327	0.0222529	0.00459579	0.00316742	0.0181794	0.0261663	0.0195639	0.0248905	0.00571803	0.0339221	0.00578817	0.0173202	0.0156743	0.0259765	0.0251114	0.0110236	0.0187444	0	0.0248888	0.00885321	0.0315119	0.0526297	0.0384951	0.00316742	0.0352018	0.0156888	0.018327
raw_m9_52	0.0254042	0.0228631	0.0221388	0.0264126	0.01868	0.019863	0.019676	0.0348418	0.0239679	0.0173774	0.0321541	0.0287231	0.023052	0.0303204	0.0310179	0.0341643	0.0074781	0.0244568	0.0216626	0.0257661	0.0404183	0.0310546	0.0232717	0.0239679	0.0234669	0.0222388	0.0219999	0.0420777	0.035388	0.0412754	0.0196992	0.0265255	0.0192396	0.0201573	0.031831	0.0132312	0.022534	0.0292748	0.0225321	0.0248888	0	0.0338414	0.0224442	0.0378855	0.0228842	0.0222388	0.0261667	0.031366	0.0232717
raw_m9_356	0.0258889	0.0425497	0.0157711	0.0243453	0.034653	0.0219612	0.0180904	0.00562598	0.0310649	0.0187378	0.0222647	0.0212606	0.024873	0.037007	0.0498103	0.00246362	0.0312035	0.0210252	0.0147546	0.0344252	0.0315724	0.00442733	0.024089	0.0310649	0.0103483	0.012031	0.0269633	0.02562	0.0267939	0.0237525	0.0145771	0.0404567	0.0146244	0.0261291	0.0192583	0.0348141	0.0264079	0.00462919	0.0275322	0.00885321	0.0338414	0	0.0403875	0.05314	0.039029	0.012031	0.0441026	0.0213667	0.024089
raw_m9_220	0.0179579	0.0270922	0.0312922	0.0219731	0.0186779	0.0186291	0.0257571	0.0391995	0.0138351	0.0215136	0.0225312	0.0212795	0.0154705	0.0256962	0.034106	0.0406917	0.0206499	0.0206698	0.0278598	0.0124681	0.0328004	0.0375991	0.0158284	0.0138351	0.0301199	0.0283736	0.0130374	0.0323509	0.0256985	0.0337298	0.0263722	0.02492	0.0256479	0.0188117	0.0243908	0.0099488	0.0135767	0.0358824	0.0128245	0.0315119	0.0224442	0.0403875	0	0.0285106	0.0374485	0.0283736	0.00960601	0.0218524	0.0158284
raw_m9_200	0.0400064	0.0430236	0.0588994	0.0328207	0.0189111	0.0431633	0.0531802	0.0529926	0.0381628	0.0398126	0.0424696	0.0432138	0.0283883	0.0308302	0.0331798	0.0534159	0.0360739	0.0434042	0.0546432	0.0299415	0.037574	0.0502745	0.0335367	0.0381628	0.0496272	0.0527044	0.0398009	0.0459687	0.0455274	0.0462828	0.0482394	0.0424556	0.0486869	0.0438937	0.0421915	0.0333083	0.0271162	0.0486348	0.0387393	0.0526297	0.0378855	0.05314	0.0285106	0	0.0390086	0.0527044	0.0239842	0.0415332	0.0335367
raw_m9_80	0.0380639	0.0428714	0.0447336	0.0304127	0.0200781	0.0343742	0.0390874	0.0368485	0.0397361	0.025956	0.0374293	0.040843	0.0237164	0.0334403	0.0291532	0.0393396	0.0260039	0.037275	0.0405103	0.0391967	0.0526608	0.0362178	0.0311193	0.0397361	0.0354577	0.0385439	0.0369721	0.0290998	0.0361638	0.0438449	0.0346668	0.0465966	0.034573	0.0400703	0.0397753	0.0308655	0.0243229	0.0344734	0.0376424	0.0384951	0.0228842	0.039029	0.0374485	0.0390086	0	0.0385439	0.0432895	0.038157	0.0311193
raw_m9_60	0.0194884	0.0347521	0.00697517	0.0264102	0.0341786	0.0103805	0.00810905	0.0125204	0.0191263	0.0126964	0.0172197	0.0143457	0.0243452	0.0318172	0.0402442	0.0124032	0.0194625	0.0140834	0.00470117	0.0224664	0.0257055	0.00935581	0.018902	0.0191263	0.00700847	1.1199e-15	0.015058	0.026955	0.0203418	0.0267011	0.00536811	0.0326151	0.00407116	0.0148731	0.0174598	0.023528	0.0251353	0.0134468	0.0156223	0.00316742	0.0222388	0.012031	0.0283736	0.0527044	0.0385439	0	0.0323047	0.0164558	0.018902
raw_m9_195	0.0210842	0.028484	0.0348831	0.0256973	0.0226685	0.0221657	0.0295081	0.0448165	0.0152152	0.0252545	0.0280336	0.0248314	0.0205564	0.0214099	0.0267236	0.0443987	0.0244757	0.0242902	0.0317079	0.00963845	0.023504	0.0412919	0.019436	0.0152152	0.0338157	0.0323047	0.0178841	0.0379065	0.0295854	0.0373871	0.0294767	0.0220424	0.0293139	0.0200738	0.0279971	0.0135788	0.018512	0.0395974	0.0167302	0.0352018	0.0261667	0.0441026	0.00960601	0.0239842	0.0432895	0.0323047	0	0.0272522	0.019436
raw_m9_119	0.00808414	0.0243657	0.0171293	0.011277	0.0240743	0.0119643	0.0117715	0.0168339	0.0128006	0.0152148	0.000869252	0.00355051	0.0235221	0.0151376	0.0275256	0.0189924	0.0327893	0.00818514	0.0142888	0.0176072	0.0165655	0.0169199	0.00912558	0.0128006	0.0186687	0.0164558	0.00937377	0.0102765	0.00525335	0.0115723	0.0174262	0.0222337	0.0141309	0.0136909	0.00253971	0.0186511	0.0142797	0.0246477	0.0108459	0.0156888	0.031366	0.0213667	0.0218524	0.0415332	0.038157	0.0164558	0.0272522	0	0.00912558
raw_m9_103	0.0100259	0.0264294	0.0243845	0.0122091	0.015492	0.00952587	0.0194197	0.0251256	0.0120062	0.00821233	0.0100081	0.00964126	0.0159432	0.0192514	0.0317666	0.0244285	0.0248022	0.00963687	0.0207912	0.0100383	0.0207941	0.0213979	0	0.0120062	0.0157977	0.018902	0.00800212	0.0184748	0.014459	0.0176823	0.0145601	0.0242897	0.0148185	0.0121186	0.00870664	0.0105288	0.00669513	0.0207753	0.00855392	0.018327	0.0232717	0.024089	0.0158284	0.0335367	0.0311193	0.018902	0.019436	0.00912558	0
raw_m9_240	0.0181275	0.026951	0.0196853	0.0250421	0.0218157	0.0102904	0.0173154	0.0317624	0.00570878	0.0170329	0.0153021	0.0129964	0.021036	0.0298522	0.0382433	0.032182	0.0238167	0.0163551	0.0194234	0.00964199	0.024325	0.0291219	0.0127816	0.00570878	0.0216365	0.0199141	0.0051687	0.0250181	0.0184115	0.0253334	0.0179293	0.0247963	0.0172327	0.00792343	0.0161111	0.0129911	0.0171273	0.0273551	0.00454283	0.0230418	0.023072	0.0318592	0.0115105	0.038855	0.0415755	0.0199141	0.0158521	0.0145409	0.0127816
raw_m9_389	0.0238377	0.0404608	0.0128206	0.0222606	0.0285768	0.0160143	0.0139245	0.00676387	0.0242958	0.0125787	0.0175971	0.0182148	0.0183571	0.0322465	0.0449685	0.00708912	0.0251648	0.0186142	0.0105492	0.0280705	0.0295095	0.00406208	0.0183689	0.0242958	0.00790204	0.00588575	0.0202283	0.0211967	0.0220978	0.0213839	0.00924	0.03835	0.00858501	0.0204913	0.0172475	0.0291286	0.0196775	0.00792128	0.0211735	0.00586005	0.0279178	0.0067057	0.0335409	0.0464606	0.0323902	0.00588575	0.0379089	0.0167048	0.0183689
raw_m9_314	0.0264048	0.0354789	0.0254291	0.0188572	0.0248374	0.0287071	0.0249626	0.0177038	0.0359653	0.0213393	0.0258189	0.0291946	0.0201128	0.0220613	0.0305125	0.0201994	0.0216093	0.0256193	0.0215798	0.0354196	0.04074	0.0171291	0.0257644	0.0359653	0.0230296	0.0207662	0.0323968	0.022732	0.0245157	0.0321455	0.0219225	0.0346733	0.0212276	0.0332497	0.0281791	0.0264443	0.0203378	0.0227715	0.0339082	0.0199757	0.0243975	0.0198446	0.0336694	0.0426766	0.0191291	0.0207662	0.0394298	0.0265487	0.0257644
raw_m9_379	0.0137309	0.0254395	0.0197984	0.0206516	0.0358487	0.017421	0.0155538	0.0300445	0.0183055	0.0267436	0.0136955	0.0105172	0.0363097	0.0281377	0.0364583	0.0283159	0.0373426	0.0140506	0.018352	0.0241641	0.0225546	0.0274481	0.0201228	0.0183055	0.0289666	0.0230708	0.0145512	0.0233502	0.0167798	0.00837494	0.02488	0.0240566	0.0216103	0.0169746	0.0112286	0.0217947	0.026875	0.0351923	0.0153855	0.0243807	0.0350206	0.0308462	0.0274787	0.0542878	0.0518175	0.0230708	0.0311341	0.01294	0.0201228
raw_m9_159	0.0140293	0.0181946	0.01554	0.0209223	0.0339734	0.0160733	0.0131968	0.0255523	0.0134585	0.0249951	0.00864085	0.00992272	0.0334203	0.0214288	0.0296816	0.0287706	0.0358346	0.0139825	0.0165051	0.0222569	0.0231892	0.02667	0.0187808	0.0134585	0.0281511	0.0211568	0.011655	0.0167065	0.010117	0.0212148	0.0239518	0.0160258	0.019963	0.0126546	0.0120494	0.0200289	0.0240061	0.034546	0.0136014	0.0235037	0.0305463	0.0311919	0.0233408	0.0517806	0.0450398	0.0211568	0.0287929	0.00951003	0.0187808
raw_m9_66	0.0176703	0.0308938	0.00447247	0.0245825	0.0357298	0.0113977	0.00432041	0.0129143	0.0187322	0.014242	0.0154688	0.0125431	0.0259336	0.0300148	0.0384041	0.0127393	0.0191262	0.012274	0.000908983	0.023982	0.024861	0.00969709	0.0204259	0.0187322	0.0107346	0.00379219	0.0146728	0.0251811	0.0185776	0.0248739	0.0069301	0.0287505	0.00563146	0.0144296	0.0156579	0.0230668	0.0267088	0.0171598	0.0153422	0.00612098	0.021774	0.0138669	0.0279591	0.0542684	0.0401301	0.00379219	0.0318233	0.0147078	0.0204259
raw_m9_174	0.0133307	0.0260922	0.0187884	0.02022	0.0222159	0.0055032	0.0133761	0.0264582	0.00398347	0.0132835	0.0101269	0.00824069	0.0216667	0.0245333	0.0328185	0.0272966	0.023906	0.0115644	0.0147014	0.0105101	0.0194596	0.0242551	0.00800212	0.00398347	0.0167667	0.015058	0	0.0197802	0.0131987	0.0205127	0.0130826	0.0239455	0.0124018	0.00650357	0.011357	0.00928903	0.0123489	0.0227955	0.00193868	0.0181794	0.0219999	0.0269633	0.0130374	0.0398009	0.0369721	0.015058	0.0178841	0.00937377	0.00800212
raw_m9_221	0.0179579	0.0270922	0.0312922	0.0219731	0.0186779	0.0186291	0.0257571	0.0391995	0.0138351	0.0215136	0.0225312	0.0212795	0.0154705	0.0256962	0.034106	0.0406917	0.0206499	0.0206698	0.0278598	0.0124681	0.0328004	0.0375991	0.0158284	0.0138351	0.0301199	0.0283736	0.0130374	0.0323509	0.0256985	0.0337298	0.0263722	0.02492	0.0256479	0.0188117	0.0243908	0.0099488	0.0135767	0.0358824	0.0128245	0.0315119	0.0224442	0.0403875	0	0.0285106	0.0374485	0.0283736	0.00960601	0.0218524	0.0158284
raw_m9_317	0.0274318	0.0441511	0.0164144	0.0258441	0.0341445	0.0217744	0.017507	0.00538394	0.0289608	0.0183437	0.0184265	0.021778	0.0233317	0.0308256	0.0421248	0.00788219	0.0310753	0.022193	0.0141299	0.0339048	0.0331517	0.00484461	0.0241133	0.0289608	0.0111569	0.0114698	0.0254461	0.0180751	0.0192422	0.0246967	0.0150058	0.042043	0.0143338	0.0262742	0.0207952	0.0349686	0.0248948	0.0109055	0.0269464	0.00932295	0.0338286	0.00763956	0.038204	0.0520174	0.031437	0.0114698	0.0438306	0.0191576	0.0241133
raw_m9_407	0.0583382	0.060827	0.0747288	0.0587452	0.048123	0.0597088	0.0701309	0.0799296	0.0595687	0.0599942	0.066249	0.0625732	0.0551383	0.0546687	0.0541832	0.0772498	0.0528218	0.0584218	0.071696	0.0506672	0.0494306	0.0753217	0.0573263	0.0595687	0.0679877	0.0698427	0.0611421	0.0764796	0.0680122	0.0744465	0.0642913	0.0610942	0.0654465	0.060305	0.0634937	0.0533921	0.0567079	0.0737258	0.0595092	0.0693611	0.0538615	0.0771502	0.0499763	0.0307921	0.0656736	0.0698427	0.0445769	0.0654147	0.0573263
raw_m9_412	0.027203	0.031001	0.0458544	0.0253124	0.0252101	0.032203	0.0402235	0.0447405	0.029202	0.0321103	0.0273251	0.0304378	0.0344096	0.0130616	0.01458	0.0472093	0.0338166	0.0305749	0.0416444	0.0259156	0.0221741	0.0440917	0.0243542	0.029202	0.0393236	0.0396876	0.0296088	0.0302971	0.0241286	0.0401599	0.0374424	0.0294528	0.0357278	0.031824	0.0307312	0.0235878	0.0234236	0.0458342	0.0311305	0.0396368	0.0323503	0.0469195	0.0308545	0.0253464	0.0308936	0.0396876	0.0234554	0.0281937	0.0243542
raw_m9_288	0.0296124	0.0463929	0.0185932	0.0280181	0.026937	0.0174179	0.0196791	0.00919592	0.0217673	0.0117648	0.0205803	0.0239388	0.0160977	0.0350591	0.047886	0.0116931	0.0237564	0.0243635	0.0163003	0.0266984	0.0353625	0.00864576	0.0195283	0.0217673	0.00767755	0.0116244	0.0199947	0.023652	0.024828	0.0268669	0.0103695	0.0442862	0.013006	0.0229965	0.0229466	0.0293765	0.0190025	0.00672079	0.0197733	0.010746	0.0277717	0.011319	0.0309651	0.0447198	0.0285189	0.0116244	0.036578	0.021311	0.0195283
raw_m9_196	0.0130005	0.0291647	0.0226419	0.0188343	0.0183034	0.00746833	0.0172212	0.025821	0.00602539	0.0108117	0.00951795	0.00784601	0.0185257	0.0231193	0.033756	0.0258928	0.0247911	0.0118623	0.0185545	0.00883219	0.0182751	0.0228566	0.00662866	0.00602539	0.0153674	0.0165865	0.00462473	0.0191562	0.0118141	0.0191274	0.0122389	0.027029	0.0127669	0.00958965	0.00999081	0.0130456	0.0112889	0.0210534	0.00318904	0.0167822	0.0253991	0.0255565	0.0151851	0.0353987	0.0354474	0.0165865	0.0184691	0.00876639	0.00662866
raw_m9_386	0.0184065	0.0184157	0.0213462	0.0258295	0.041171	0.0227385	0.0201989	0.0353086	0.0182283	0.0320035	0.0188294	0.0157043	0.0416366	0.0284168	0.0367819	0.0335627	0.0427494	0.0192069	0.0235701	0.0244241	0.0228058	0.0326862	0.0253147	0.0182283	0.034254	0.0283235	0.0197305	0.0285477	0.0203208	0.0266727	0.0295751	0.0123074	0.0268424	0.0168427	0.0163331	0.0265216	0.0321113	0.0405079	0.0207565	0.0296304	0.0373231	0.0361183	0.0322255	0.0547023	0.0573014	0.0283235	0.0307627	0.0180659	0.0253147
raw_m9_18	0.014729	0.0226582	0.0139312	0.0216257	0.0298728	0.00967876	0.011593	0.0239564	0.00935787	0.0185889	0.009711	0.00962706	0.0269954	0.0241315	0.0324235	0.0264166	0.0293214	0.0106663	0.0136794	0.0181491	0.0208779	0.0233716	0.0147115	0.00935787	0.0217269	0.0147349	0.00756936	0.0193763	0.0127853	0.021918	0.0175318	0.0204996	0.0135567	0.00624876	0.0127429	0.0159179	0.0199313	0.0281288	0.00951491	0.017283	0.0240391	0.0260806	0.01921	0.0476195	0.0405501	0.0147349	0.0246513	0.0102035	0.0147115
raw_m9_460	0.0329473	0.0331263	0.0175785	0.0404162	0.0560992	0.0310312	0.0209466	0.0316835	0.0328921	0.0342555	0.0333223	0.0301684	0.0462265	0.0383031	0.0434426	0.0299277	0.0392895	0.0301062	0.0198289	0.0375671	0.0243892	0.0290462	0.0399433	0.0328921	0.0305992	0.0246179	0.0343493	0.0431776	0.0348922	0.0412586	0.0258812	0.026914	0.0254483	0.0278537	0.0307527	0.0413163	0.046836	0.0369126	0.0353929	0.0259436	0.0380484	0.0324978	0.0471539	0.0574322	0.0608572	0.0246179	0.0377183	0.0325389	0.0399433
raw_m9_163	0.0120733	0.0208911	0.0136046	0.018956	0.0319551	0.0141021	0.0112311	0.0235617	0.0114871	0.0230011	0.00670208	0.00798152	0.0314022	0.0187432	0.0268594	0.0267771	0.0337835	0.0120257	0.014528	0.0202619	0.0211994	0.0246822	0.0168124	0.0114871	0.0261446	0.0191662	0.00969485	0.0139741	0.00739416	0.019249	0.0219558	0.0187336	0.0179798	0.0106873	0.0101108	0.0180375	0.0220231	0.0325279	0.0116365	0.0215121	0.0285088	0.0291888	0.0213322	0.049691	0.0421752	0.0191662	0.0267664	0.00757129	0.0168124
raw_m9_102	0.0109093	0.0273363	0.0255809	0.0127285	0.0143255	0.0106541	0.0205559	0.0258997	0.0115012	0.00770417	0.0111263	0.01081	0.0147765	0.0201003	0.0326362	0.0252519	0.0240012	0.0108103	0.0219314	0.00930779	0.0219856	0.0222182	0.0011671	0.0115012	0.0164995	0.0200432	0.00827829	0.0192385	0.0155857	0.018495	0.0157494	0.0251972	0.0159535	0.0133018	0.00987065	0.0104492	0.0058737	0.0204113	0.00804781	0.0195172	0.022762	0.0249143	0.0150271	0.0323643	0.0299477	0.0200432	0.0186348	0.0102421	0.0011671
raw_m9_264	0.00956266	0.024555	0.00961145	0.016432	0.0302565	0.00637302	0.00505682	0.0168571	0.0153768	0.0135356	0.00824727	0.00548984	0.0230254	0.0225726	0.0308022	0.0165891	0.025745	0.00591847	0.00760453	0.0186649	0.0186455	0.014508	0.0146293	0.0153768	0.0158862	0.0098459	0.0113632	0.0178586	0.0112994	0.0167258	0.0117193	0.0224125	0.00842318	0.0104927	0.00762238	0.0190455	0.021351	0.0222576	0.0119199	0.0112948	0.0242145	0.0189698	0.0244988	0.0485458	0.0382926	0.0098459	0.0281337	0.00749859	0.0146293
raw_m9_342	0.0303302	0.0471309	0.0193104	0.0287337	0.0288632	0.0187375	0.0212519	0.00873459	0.0252796	0.0132866	0.0254148	0.0246502	0.0190377	0.0402675	0.0531681	0.00683829	0.0253141	0.025078	0.0179096	0.0286357	0.0360902	0.00768319	0.0206365	0.0252796	0.00643369	0.0133056	0.0226566	0.028795	0.0299777	0.0275813	0.0110814	0.0450246	0.0144179	0.0239952	0.0236548	0.0303894	0.021658	0.00128877	0.0217514	0.0109533	0.0289648	0.00591317	0.0345908	0.0473291	0.0338096	0.0133056	0.0383017	0.0245102	0.0206365
raw_m9_295	0.031221	0.0480467	0.0202005	0.0296217	0.027253	0.0190166	0.0212866	0.00875845	0.0249605	0.0133591	0.0254528	0.0255329	0.0174181	0.040319	0.0532317	0.00792982	0.0239773	0.0259647	0.0179415	0.0270256	0.0369934	0.00855769	0.0211238	0.0249605	0.0073141	0.0133336	0.0226925	0.0288361	0.0300199	0.0284679	0.0119649	0.045941	0.0146014	0.0246063	0.0245336	0.0310044	0.0216931	0.00292432	0.0210927	0.0118351	0.029418	0.00754581	0.0329767	0.0457064	0.0338563	0.0133336	0.0368182	0.0245474	0.0211238
raw_m9_254	0.0138845	0.0271207	0.0198155	0.0207768	0.0206128	0.00572384	0.0142955	0.0279556	0.00410746	0.0127582	0.0116007	0.00856845	0.0209975	0.0260327	0.034341	0.0278643	0.0222807	0.0121175	0.0157247	0.00890087	0.0200249	0.0248207	0.00855392	0.00410746	0.0173326	0.0156223	0.00193868	0.0212642	0.0146808	0.0208901	0.0136458	0.0249762	0.0129632	0.00752106	0.0119095	0.00985305	0.013387	0.0230288	0	0.0187444	0.0225321	0.0275322	0.0128245	0.0387393	0.0376424	0.0156223	0.0167302	0.0108459	0.00855392
raw_m9_387	0.0216848	0.0383006	0.025338	0.0201093	0.0178596	0.0125745	0.0198884	0.0181123	0.016785	0.00754594	0.0158554	0.0191121	0.00856178	0.0274028	0.0400785	0.0205836	0.0236803	0.0164549	0.0212329	0.0171956	0.0304292	0.017542	0.0116312	0.016785	0.0162205	0.0192643	0.0151463	0.0196107	0.0203531	0.0224431	0.0154677	0.0361819	0.0154252	0.0181221	0.0181407	0.0213537	0.0110898	0.0156927	0.0144774	0.0192508	0.0250088	0.0202331	0.0213889	0.0354012	0.0239574	0.0192643	0.0269428	0.0164998	0.0116312
raw_m9_423	0.0241493	0.024225	0.0271471	0.0315654	0.0469882	0.0285154	0.0259755	0.0410917	0.0240198	0.0377988	0.024552	0.0214261	0.0474566	0.0293617	0.0343441	0.0393356	0.0486513	0.0249526	0.0293622	0.028624	0.0170998	0.038454	0.0310687	0.0240198	0.0400682	0.0341297	0.0254994	0.0342914	0.0260692	0.0324055	0.0353817	0.0166613	0.0326333	0.0226263	0.0220353	0.0323363	0.0378799	0.0463213	0.0265288	0.0354267	0.0432148	0.0419061	0.0380729	0.04888	0.0632127	0.0341297	0.02869	0.0237832	0.0310687
raw_m9_2	0.00552687	0.0202198	0.0235832	0.00892314	0.021787	0.0179778	0.0180577	0.0235464	0.0186754	0.0191041	0.00668726	0.00956959	0.0213067	0.00933502	0.0206473	0.0267618	0.0291723	0.0105377	0.0207108	0.0180805	0.0224887	0.0246669	0.0115933	0.0186754	0.0261293	0.0229087	0.0157336	0.0152952	0.00839773	0.0186467	0.0233702	0.0180609	0.0205495	0.0195861	0.010096	0.0147074	0.0119359	0.0325124	0.0169646	0.0221244	0.0277433	0.0291734	0.0180869	0.0388153	0.0332235	0.0229087	0.0230895	0.00755646	0.0115933
raw_m9_335	0.0292227	0.0459923	0.0182038	0.0276296	0.0271325	0.0170306	0.019291	0.00810927	0.022506	0.0113786	0.022341	0.0235527	0.0162975	0.037133	0.0499807	0.00902965	0.023956	0.0239756	0.0159125	0.0268939	0.0349674	0.00659595	0.0191418	0.022506	0.00533911	0.0112374	0.0196069	0.0257074	0.0268853	0.0264791	0.00998299	0.0438853	0.0126195	0.0226066	0.0225621	0.0289822	0.0186153	0.00404136	0.0199702	0.00985705	0.027373	0.00864911	0.0317819	0.0449118	0.03063	0.0112374	0.0367716	0.02144	0.0191418
raw_m9_85	0.0267367	0.0435572	0.0228258	0.0251399	0.0301572	0.0246737	0.0238989	0.00908185	0.0319148	0.0173007	0.0247645	0.0281375	0.0192719	0.0301451	0.0422597	0.01159	0.026792	0.0245609	0.0205163	0.0313563	0.0396607	0.0113471	0.0217499	0.0319148	0.0137235	0.0158294	0.0283655	0.0253754	0.0263465	0.0312957	0.017875	0.0414337	0.0172061	0.0292068	0.0271264	0.0307717	0.020667	0.0111183	0.0298734	0.0144342	0.02957	0.0112141	0.0340055	0.0480771	0.0281219	0.0158294	0.0396541	0.0254947	0.0217499
raw_m9_117	0.0117594	0.0197063	0.0137269	0.0191174	0.0321208	0.013909	0.011295	0.023728	0.0107309	0.0231648	0.0068641	0.00786432	0.0315679	0.0191857	0.027396	0.0269437	0.0339519	0.0121863	0.0146932	0.0195017	0.020445	0.0248483	0.0169739	0.0107309	0.0263123	0.0193326	0.00985865	0.0154122	0.00791886	0.0192728	0.0215589	0.0175457	0.0181455	0.00993198	0.0102728	0.0179358	0.0221859	0.0326965	0.0115344	0.0216785	0.028676	0.0293561	0.0214971	0.048922	0.0436551	0.0193326	0.0260002	0.00773331	0.0169739
raw_m9_199	0.0271042	0.0334682	0.0458042	0.0280125	0.0226045	0.0304042	0.0406428	0.0507601	0.0263613	0.0311066	0.033829	0.0303478	0.0262227	0.0219751	0.0277526	0.0499842	0.0282252	0.0304849	0.0421039	0.0175058	0.0235361	0.046856	0.0248891	0.0263613	0.0393848	0.0402157	0.028042	0.0437738	0.0354152	0.0428975	0.0351706	0.0293585	0.0359741	0.0308846	0.0334304	0.0202682	0.0242066	0.0451953	0.0264189	0.0407618	0.0312779	0.0497006	0.0166322	0.014223	0.0433374	0.0402157	0.0112071	0.0330382	0.0248891
raw_m9_457	0.0269361	0.0297813	0.0455804	0.0250751	0.0283002	0.0400525	0.0399521	0.0444968	0.0370739	0.0400112	0.0270878	0.0311786	0.0423409	0.0128242	0.00623165	0.047742	0.0392291	0.0320591	0.0426137	0.0338143	0.0327844	0.0455863	0.0322019	0.0370739	0.0472483	0.0449064	0.0374488	0.0238421	0.0238622	0.0399193	0.0453293	0.0291815	0.0424413	0.0396848	0.0304939	0.0314901	0.0312896	0.053754	0.0389745	0.0440663	0.0357441	0.0502556	0.0387983	0.0348726	0.0246194	0.0449064	0.0322962	0.0279564	0.0322019
raw_m9_128	0.0100789	0.02643	0.0215655	0.0117732	0.0194813	0.0112663	0.0161743	0.0200017	0.0123684	0.0114825	0.00546292	0.00690668	0.0189255	0.01744	0.0298921	0.0211394	0.0297026	0.00847216	0.0174988	0.0145211	0.0179917	0.0181212	0.00502003	0.0123684	0.0179858	0.0157673	0.00866927	0.0134052	0.00987965	0.0144365	0.0167405	0.0242972	0.0134375	0.0129969	0.00598433	0.0155669	0.00969505	0.0224583	0.0101416	0.0155308	0.0282797	0.020793	0.0190287	0.0369099	0.0338049	0.0157673	0.0241655	0.00458722	0.00502003
raw_m9_297	0.031221	0.0480467	0.0202005	0.0296217	0.027253	0.0190166	0.0212866	0.00875845	0.0249605	0.0133591	0.0254528	0.0255329	0.0174181	0.040319	0.0532317	0.00792982	0.0239773	0.0259647	0.0179415	0.0270256	0.0369934	0.00855769	0.0211238	0.0249605	0.0073141	0.0133336	0.0226925	0.0288361	0.0300199	0.0284679	0.0119649	0.045941	0.0146014	0.0246063	0.0245336	0.0310044	0.0216931	0.00292432	0.0210927	0.0118351	0.029418	0.00754581	0.0329767	0.0457064	0.0338563	0.0133336	0.0368182	0.0245474	0.0211238
raw_m9_395	0.0184392	0.0349075	0.0276247	0.0168789	0.0283594	0.0223947	0.0222016	0.0200152	0.0232414	0.0250377	0.00954407	0.0138505	0.0278068	0.0217063	0.0299152	0.0232254	0.0435231	0.0185455	0.0247558	0.0281231	0.0270402	0.0211407	0.0184748	0.0232414	0.0291889	0.026955	0.0197802	0	0.00819005	0.0157466	0.0279295	0.0327941	0.0245936	0.024143	0.0119226	0.0291753	0.0192368	0.0289325	0.0212642	0.0261663	0.0420777	0.02562	0.0323509	0.0459687	0.0290998	0.026955	0.0379065	0.0102765	0.0184748
raw_m9_87	0.025623	0.0302304	0.0387009	0.0180777	0.0106944	0.0233619	0.0331443	0.0315665	0.0261794	0.0199057	0.02504	0.0284152	0.0161923	0.0209166	0.0256733	0.0340382	0.020192	0.0248373	0.0345356	0.0254657	0.0399497	0.0309565	0.0187368	0.0261794	0.0295209	0.0325784	0.0244876	0.023412	0.0239587	0.0319976	0.0287458	0.0338791	0.0286685	0.0275167	0.0274025	0.0183551	0.0119897	0.029192	0.0240214	0.0325408	0.020257	0.0337179	0.0236579	0.0282761	0.0134902	0.0325784	0.0293814	0.0257704	0.0187368
raw_m9_283	0.0308124	0.0476267	0.0197923	0.0292145	0.0246137	0.0186106	0.0208746	0.0106727	0.0244621	0.0129542	0.0249603	0.025128	0.0147816	0.0398134	0.0527146	0.0105358	0.0216633	0.025558	0.0174948	0.024387	0.0365792	0.00815662	0.0207186	0.0244621	0.00691032	0.0128389	0.0221971	0.0283406	0.0295233	0.0280613	0.0115597	0.0455207	0.0141962	0.0241975	0.0241305	0.030591	0.0211983	0.00554987	0.0205977	0.0114307	0.0289999	0.0101584	0.0303203	0.0430122	0.0333448	0.0128389	0.0342407	0.0240556	0.0207186
raw_m9_484	0.0157765	0.0265186	0.01911	0.0231577	0.036268	0.0158838	0.0136807	0.0263488	0.0131207	0.0249197	0.0122857	0.0120742	0.0333634	0.016913	0.021736	0.0287039	0.0357823	0.0138836	0.016411	0.0179151	0.0120027	0.0265987	0.0210185	0.0131207	0.0280825	0.0210728	0.0138833	0.0219739	0.0137468	0.0234495	0.0233081	0.0201598	0.0198765	0.0133822	0.0142533	0.0230048	0.0262604	0.0344917	0.0158353	0.023425	0.0335481	0.0311304	0.0261717	0.0404159	0.0481316	0.0210728	0.0187702	0.011714	0.0210185
raw_m9_309	0.0302968	0.0470966	0.019277	0.0287004	0.0291574	0.0187695	0.0212838	0.00876691	0.0255728	0.0133189	0.0254463	0.0246171	0.0193323	0.0402989	0.0531995	0.00680552	0.0256127	0.0250448	0.0179416	0.0289298	0.0360564	0.00765042	0.0206682	0.0255728	0.0064007	0.0133379	0.0226884	0.0288265	0.0300092	0.0275481	0.0110935	0.0449903	0.0144501	0.0240271	0.0236218	0.0304212	0.0216899	0.000993827	0.0220438	0.0109203	0.028997	0.00561932	0.0348864	0.0476279	0.0338418	0.0133379	0.0385982	0.0245417	0.0206682
raw_m9_322	0.0148915	0.0313085	0.0115546	0.0147991	0.0282446	0.0127849	0.0066668	0.0100714	0.0217914	0.00956162	0.00971226	0.0103182	0.0185399	0.0241575	0.0367001	0.0101473	0.0273539	0.0114063	0.00921445	0.0250949	0.0234581	0.008075	0.0149329	0.0217914	0.0130895	0.0114486	0.0177589	0.0158908	0.0141505	0.0150934	0.011849	0.029187	0.00886566	0.0170116	0.00840354	0.0255779	0.0193694	0.0157637	0.0183183	0.0101153	0.0258236	0.0125083	0.030956	0.0464679	0.0324868	0.0114486	0.0346078	0.00883228	0.0149329
raw_m9_348	0.00978594	0.0160779	0.0121372	0.0166853	0.0317686	0.0136494	0.0110376	0.0260102	0.0129561	0.0227134	0.00976448	0.00672145	0.032226	0.024093	0.0323304	0.0242952	0.0331979	0.0101025	0.014356	0.0201315	0.0185425	0.0234341	0.0161461	0.0129561	0.0249149	0.0190471	0.0105854	0.0193684	0.0128194	0.0175264	0.0208491	0.0146761	0.0176027	0.00992409	0.00732073	0.0172472	0.0228626	0.0311174	0.0115974	0.0203589	0.0278343	0.0268056	0.0228509	0.0500606	0.0476101	0.0190471	0.0263739	0.00901543	0.0161461
raw_m9_16	0.0162321	0.0231442	0.0132133	0.0233118	0.0324046	0.00966614	0.0108741	0.0232577	0.011671	0.018686	0.0109968	0.0112346	0.027107	0.0251525	0.0334711	0.0257232	0.0294385	0.0110161	0.0129622	0.0204845	0.0224035	0.0226737	0.0171923	0.011671	0.0218296	0.0148258	0.0100452	0.0205522	0.0137774	0.0236036	0.0174515	0.0209832	0.0136455	0.00728277	0.0144052	0.0184267	0.0224263	0.0282422	0.0119954	0.0171895	0.0241471	0.025385	0.0217379	0.0500474	0.0401637	0.0148258	0.0270195	0.0118659	0.0171923
raw_m9_415	0.0068063	0.0174926	0.0165799	0.0141653	0.0274655	0.0133174	0.0114732	0.0258103	0.0102484	0.0186239	0.00951698	0.00721033	0.0279223	0.0156558	0.0238153	0.0260416	0.0288476	0.00733354	0.0141197	0.0116743	0.0163608	0.0239488	0.0120081	0.0102484	0.0254044	0.0188247	0.0103385	0.0191495	0.0109588	0.0185238	0.0206563	0.01346	0.0173765	0.0108869	0.00939556	0.0139906	0.0185663	0.0317834	0.0113498	0.0207773	0.0267359	0.0284497	0.0191413	0.0415453	0.0432905	0.0188247	0.0186064	0.00876587	0.0120081
raw_m9_279	0.0308124	0.0476267	0.0197923	0.0292145	0.0246137	0.0186106	0.0208746	0.0106727	0.0244621	0.0129542	0.0249603	0.025128	0.0147816	0.0398134	0.0527146	0.0105358	0.0216633	0.025558	0.0174948	0.024387	0.0365792	0.00815662	0.0207186	0.0244621	0.00691032	0.0128389	0.0221971	0.0283406	0.0295233	0.0280613	0.0115597	0.0455207	0.0141962	0.0241975	0.0241305	0.030591	0.0211983	0.00554987	0.0205977	0.0114307	0.0289999	0.0101584	0.0303203	0.0430122	0.0333448	0.0128389	0.0342407	0.0240556	0.0207186
raw_m9_64	0.0194884	0.0347521	0.00697517	0.0264102	0.0341786	0.0103805	0.00810905	0.0125204	0.0191263	0.0126964	0.0172197	0.0143457	0.0243452	0.0318172	0.0402442	0.0124032	0.0194625	0.0140834	0.00470117	0.0224664	0.0257055	0.00935581	0.018902	0.0191263	0.00700847	0	0.015058	0.026955	0.0203418	0.0267011	0.00536811	0.0326151	0.00407116	0.0148731	0.0174598	0.023528	0.0251353	0.0134468	0.0156223	0.00316742	0.0222388	0.012031	0.0283736	0.0527044	0.0385439	1.01999e-15	0.0323047	0.0164558	0.018902
raw_m9_396	0.0126484	0.0289927	0.0217445	0.0119265	0.0247407	0.0165571	0.0163644	0.0164458	0.0173851	0.0191747	0.0038043	0.00809587	0.0241885	0.0158419	0.0268857	0.0196507	0.0374902	0.0127516	0.0188949	0.0222308	0.0211723	0.0175763	0.0126743	0.0173851	0.0232929	0.0210734	0.0139591	0.00572522	0.00461304	0.0122215	0.0220445	0.0268713	0.0187353	0.0182912	0.00619414	0.0232771	0.0149345	0.0253141	0.0154347	0.0202978	0.0360589	0.0220282	0.02641	0.042223	0.0334984	0.0210734	0.0319249	0.0045392	0.0126743
raw_m9_157	0.0085245	0.0248611	0.0176018	0.014348	0.0272258	0.0124191	0.0122257	0.018897	0.013238	0.0183285	0.00215869	0.00397559	0.0266733	0.0145086	0.0244997	0.0221056	0.0333185	0.00862602	0.0147519	0.018082	0.0170355	0.0200241	0.0121996	0.013238	0.021443	0.0169265	0.00982003	0.00989208	0.00333737	0.0146424	0.0178999	0.0227239	0.0145933	0.0141516	0.0055676	0.0191293	0.0173764	0.0277989	0.0112969	0.0168452	0.0318899	0.0244948	0.0222477	0.0447952	0.037849	0.0169265	0.0277613	0.00302794	0.0121996
raw_m9_17	0.0201553	0.0217049	0.0222205	0.0275615	0.0353582	0.0172371	0.0198342	0.0322741	0.0131857	0.0263162	0.0151868	0.0154256	0.0348021	0.0267846	0.0351589	0.0347346	0.037252	0.0188581	0.0219539	0.0220412	0.0253496	0.0316647	0.0200523	0.0131857	0.0294972	0.0224553	0.0128834	0.0234773	0.0153461	0.0278521	0.0247004	0.0175659	0.0212503	0.0123769	0.0185948	0.021322	0.0253146	0.0359337	0.0148433	0.0255824	0.0319262	0.0344173	0.0246628	0.0517591	0.0466752	0.0224553	0.0286186	0.0160559	0.0200523
raw_m9_339	0.0225199	0.0392036	0.0114394	0.0256884	0.0303752	0.0114379	0.0134088	0.0120503	0.0205383	0.00878394	0.0176383	0.0168765	0.0205658	0.0323551	0.0451371	0.0109743	0.0204872	0.0172723	0.0100517	0.0238736	0.0282067	0.00793031	0.014604	0.0205383	0.00197239	0.00543746	0.0164673	0.0271869	0.0221595	0.0259795	0.0040038	0.0370798	0.00656828	0.0161372	0.0167482	0.0242597	0.0213872	0.00799581	0.017032	0.00376939	0.0231488	0.0105988	0.0297917	0.0488384	0.0346973	0.00543746	0.0334795	0.0167419	0.014604
raw_m9_488	0.0174448	0.0319355	0.0280788	0.0243242	0.0366024	0.0206616	0.0238351	0.0337907	0.0196053	0.0274512	0.0173277	0.0132613	0.037066	0.0220315	0.0283064	0.0312827	0.0419848	0.0166712	0.0252268	0.0202599	0	0.0294612	0.0207941	0.0196053	0.0296871	0.0257055	0.0194596	0.0270402	0.0188123	0.0251681	0.0251364	0.0259079	0.0230622	0.0199464	0.0150528	0.0272616	0.0275799	0.0359423	0.0200249	0.0250772	0.0404183	0.0315724	0.0328004	0.037574	0.0526608	0.0257055	0.023504	0.0165655	0.0207941
raw_m9_165	0.00714576	0.021225	0.0139738	0.0140023	0.026871	0.00913656	0.00861432	0.0200703	0.0101138	0.017978	0.00390016	0.00309114	0.0263186	0.0181287	0.0262838	0.0217551	0.0296255	0.00709613	0.0111305	0.0152366	0.016187	0.0196747	0.0118536	0.0101138	0.0210904	0.0141519	0.00621421	0.0134743	0.00692592	0.0142968	0.0169277	0.019079	0.0129841	0.0105347	0.00522677	0.015493	0.0170278	0.0274442	0.00768859	0.0164951	0.028203	0.0241427	0.0191665	0.044428	0.0415206	0.0141519	0.0240896	0.00315705	0.0118536
raw_m9_456	0.0148362	0.0227692	0.0330683	0.00923066	0.0204674	0.0276787	0.0275792	0.0282258	0.0272061	0.0265534	0.0147708	0.0190561	0.0260043	0.00946972	0.0175946	0.0314479	0.0327357	0.0198741	0.0301677	0.0266363	0.0310344	0.0293396	0.0185726	0.0272061	0.0346549	0.0323967	0.0251312	0.0122757	0.0120043	0.0238547	0.032813	0.0219124	0.0300023	0.0281097	0.0171501	0.0191716	0.0152623	0.0372565	0.0266264	0.031592	0.0312947	0.0338822	0.0262984	0.0366143	0.0240929	0.0323967	0.0305313	0.0155044	0.0185726
raw_m9_186	0.0195308	0.0186108	0.0210984	0.026425	0.0395685	0.0216085	0.0187288	0.0311043	0.0190059	0.0305588	0.0141156	0.0153987	0.0390171	0.0263038	0.0302865	0.0343177	0.0415132	0.0194866	0.0220561	0.0278345	0.0287484	0.0322095	0.0242979	0.0190059	0.0337368	0.0267266	0.0171778	0.0164399	0.0113778	0.0267147	0.0295254	0.0205168	0.0255167	0.0181936	0.01751	0.0256048	0.0295429	0.0401383	0.0191294	0.0290668	0.036209	0.036756	0.028952	0.0575006	0.0448056	0.0267266	0.0344318	0.0149812	0.0242979
raw_m9_99	0.0125433	0.0174239	0.0255837	0.0135586	0.0150777	0.0131361	0.0206971	0.0359664	0.0122074	0.017531	0.0194181	0.0156401	0.0209064	0.018551	0.0268264	0.0351305	0.0162827	0.0152382	0.0229562	0.0133005	0.0272616	0.0320592	0.0105288	0.0122074	0.0245758	0.023528	0.00928903	0.0291753	0.0225547	0.0280438	0.0208546	0.0157977	0.0205634	0.013186	0.0189801	0	0.0101482	0.0305283	0.00985305	0.0259765	0.0132312	0.0348141	0.0099488	0.0333083	0.0308655	0.023528	0.0135788	0.0186511	0.0105288
raw_m9_212	0.021968	0.0265302	0.040007	0.0229783	0.0155637	0.0245756	0.0344135	0.0423433	0.0249422	0.0272942	0.0249912	0.0252882	0.0295695	0.0207186	0.0129516	0.0448105	0.0228156	0.0248181	0.035816	0.024357	0.0369028	0.0417021	0.0198368	0.0249422	0.0344755	0.0338505	0.0213985	0.0284837	0.0222615	0.0377934	0.030459	0.0301899	0.0299152	0.0274523	0.0283977	0.0153277	0.0186499	0.040973	0.0229121	0.0356117	0.0193629	0.0445154	0.0225324	0.0342991	0.0163492	0.0338505	0.0282847	0.0258599	0.0198368
raw_m9_499	0.0302567	0.047093	0.0192124	0.0294877	0.0427664	0.0279874	0.0202989	0.00889271	0.0357559	0.024557	0.0233348	0.0255625	0.031903	0.0381894	0.0510925	0.00977374	0.0374657	0.0267281	0.0181417	0.0402162	0.0390752	0.0115701	0.0303125	0.0357559	0.0170735	0.0176613	0.0316695	0.0289951	0.0278982	0.0297777	0.0212151	0.044982	0.0205237	0.0325185	0.0235676	0.0412878	0.0326445	0.0137796	0.0331807	0.0154926	0.0402233	0.0100867	0.0451828	0.0608859	0.0462067	0.0176613	0.0502518	0.0224301	0.0303125
raw_m9_46	0.028244	0.0261342	0.0178657	0.0292508	0.0306772	0.0232314	0.022102	0.0258282	0.0279526	0.0221861	0.0338097	0.0315617	0.0270502	0.0319953	0.0401077	0.0263667	0.0137177	0.0272953	0.0194525	0.0304619	0.0433237	0.024031	0.0270494	0.0279526	0.0175386	0.0172188	0.0254535	0.0437664	0.0370601	0.044153	0.0187372	0.0261141	0.0198012	0.0229409	0.0346682	0.0180201	0.0264375	0.0235789	0.0271275	0.0190042	0.0126162	0.0260233	0.0264614	0.0488374	0.034367	0.0172188	0.0311514	0.033018	0.0270494
raw_m9_431	0.00975546	0.0252168	0.0201028	0.0104021	0.0252618	0.0158195	0.0159671	0.0195926	0.0181777	0.0187106	0.00669374	0.00662699	0.025712	0.0205143	0.032899	0.017904	0.0366555	0.0106664	0.0185153	0.02144	0.0178907	0.0170562	0.0118526	0.0181777	0.0218816	0.0207499	0.0146449	0.0130529	0.0106314	0.011239	0.0202948	0.0238517	0.0181665	0.0168644	0.00328334	0.0222707	0.0164889	0.0246206	0.0151976	0.0189638	0.0351253	0.0203757	0.0276831	0.0428055	0.0408549	0.0207499	0.0308333	0.00582414	0.0118526
raw_m9_175	0.0133307	0.0260922	0.0187884	0.02022	0.0222159	0.0055032	0.0133761	0.0264582	0.00398347	0.0132835	0.0101269	0.00824069	0.0216667	0.0245333	0.0328185	0.0272966	0.023906	0.0115644	0.0147014	0.0105101	0.0194596	0.0242551	0.00800212	0.00398347	0.0167667	0.015058	0	0.0197802	0.0131987	0.0205127	0.0130826	0.0239455	0.0124018	0.00650357	0.011357	0.00928903	0.0123489	0.0227955	0.00193868	0.0181794	0.0219999	0.0269633	0.0130374	0.0398009	0.0369721	0.015058	0.0178841	0.00937377	0.00800212
raw_m9_463	0.0262905	0.0271694	0.0358273	0.0337848	0.0472742	0.0361886	0.0333523	0.045964	0.0296774	0.0414755	0.0285162	0.0297669	0.046716	0.0238515	0.0289379	0.0492112	0.0493692	0.0299853	0.036779	0.030389	0.0302792	0.0470513	0.033645	0.0296774	0.0487275	0.0415697	0.0317527	0.0362295	0.0278744	0.0413678	0.0438446	0.0187078	0.0402986	0.0305442	0.0319221	0.0330526	0.0370011	0.0552418	0.0337455	0.0439265	0.043953	0.0517321	0.0365026	0.0520785	0.0581805	0.0415697	0.028902	0.0293847	0.033645
raw_m9_160	0.0085245	0.0248611	0.0176018	0.014348	0.0272258	0.0124191	0.0122257	0.018897	0.013238	0.0183285	0.00215869	0.00397559	0.0266733	0.0145086	0.0244997	0.0221056	0.0333185	0.00862602	0.0147519	0.018082	0.0170355	0.0200241	0.0121996	0.013238	0.021443	0.0169265	0.00982003	0.00989208	0.00333737	0.0146424	0.0178999	0.0227239	0.0145933	0.0141516	0.0055676	0.0191293	0.0173764	0.0277989	0.0112969	0.0168452	0.0318899	0.0244948	0.0222477	0.0447952	0.037849	0.0169265	0.0277613	0.00302794	0.0121996
raw_m9_92	0.0139231	0.0164423	0.0234762	0.0208696	0.0310667	0.0207037	0.0214495	0.0366306	0.0200203	0.0259913	0.020062	0.0167118	0.0315299	0.0266968	0.0350803	0.0359989	0.0325055	0.0160863	0.0236108	0.0217843	0.0281264	0.0329242	0.0180433	0.0200203	0.0327874	0.0262094	0.0175892	0.0298295	0.0232041	0.0290996	0.0285499	0.0122843	0.0247268	0.0171489	0.019825	0.0165543	0.0220456	0.0392305	0.0186151	0.0280901	0.0271104	0.0358303	0.0220225	0.0496003	0.047117	0.0262094	0.0255911	0.0192938	0.0180433
raw_m9_37	0.0221004	0.0124543	0.0268382	0.0231106	0.0263025	0.0273324	0.024409	0.0384942	0.0306922	0.0324801	0.0272156	0.0264261	0.0347759	0.0253156	0.0235255	0.040226	0.0247684	0.0229031	0.0278011	0.0336417	0.0401092	0.0380809	0.0302173	0.0306922	0.0396789	0.0325555	0.0283216	0.0370908	0.0304168	0.0379275	0.0353968	0.0140923	0.0313122	0.0257475	0.02853	0.0212764	0.0293022	0.0461752	0.0303058	0.0349207	0.0174012	0.042716	0.0292352	0.0452351	0.0334928	0.0325555	0.0343571	0.0264344	0.0302173
raw_m9_144	0.0208081	0.0207981	0.0223696	0.0276194	0.0406226	0.0228684	0.0200229	0.0337804	0.0208055	0.0317162	0.0175365	0.0167199	0.0400782	0.0319069	0.0401997	0.0354262	0.0425589	0.0207649	0.0233139	0.0290279	0.0299268	0.0333419	0.0255212	0.0208055	0.03486	0.0279318	0.0184885	0.0271201	0.0206109	0.027905	0.0306973	0.022687	0.0267332	0.0194957	0.018802	0.0268251	0.030707	0.041185	0.0204177	0.0302421	0.037317	0.0378384	0.0307225	0.0583564	0.0554378	0.0279318	0.035557	0.0167843	0.0255212
raw_m9_253	0.0138845	0.0271207	0.0198155	0.0207768	0.0206128	0.00572384	0.0142955	0.0279556	0.00410746	0.0127582	0.0116007	0.00856845	0.0209975	0.0260327	0.034341	0.0278643	0.0222807	0.0121175	0.0157247	0.00890087	0.0200249	0.0248207	0.00855392	0.00410746	0.0173326	0.0156223	0.00193868	0.0212642	0.0146808	0.0208901	0.0136458	0.0249762	0.0129632	0.00752106	0.0119095	0.00985305	0.013387	0.0230288	0	0.0187444	0.0225321	0.0275322	0.0128245	0.0387393	0.0376424	0.0156223	0.0167302	0.0108459	0.00855392
raw_m9_20	0.0217295	0.0243389	0.0233289	0.0286631	0.0332136	0.0151814	0.0209355	0.0345926	0.0127057	0.0241691	0.0180464	0.0165675	0.0326558	0.0326884	0.0411452	0.0358506	0.0350782	0.0199525	0.0230604	0.0214072	0.0279788	0.0327765	0.0179132	0.0127057	0.0273467	0.023561	0.0107305	0.0278059	0.0211791	0.0289533	0.0231161	0.0202023	0.0208605	0.0117354	0.0196807	0.0191617	0.0231764	0.0337911	0.0126913	0.0266933	0.0297499	0.0355358	0.0227326	0.0511464	0.0478304	0.023561	0.0279859	0.0172801	0.0179132
raw_m9_402	0.00963535	0.0259089	0.019111	0.00970547	0.0220155	0.0134091	0.0137536	0.0156776	0.0143499	0.0161059	0.00328203	0.0050332	0.0214633	0.0171325	0.029525	0.0169564	0.0343258	0.00972127	0.0158274	0.0187153	0.0176715	0.0148888	0.00964057	0.0143499	0.0202054	0.0179943	0.0109141	0.00913794	0.00724418	0.0100012	0.0185335	0.0237843	0.0156691	0.0148003	0.00363825	0.0201885	0.0122523	0.0225892	0.0123848	0.0172258	0.0329025	0.019322	0.0238339	0.0389722	0.0364895	0.0179943	0.0283553	0.00241204	0.00964057
raw_m9_197	0.0195994	0.033991	0.0293634	0.0252033	0.0232754	0.0140721	0.0239807	0.0326965	0.00990196	0.0172464	0.0162317	0.0143911	0.0237333	0.0209233	0.0296875	0.0323421	0.0299461	0.0184576	0.0253741	0.00817767	0.0137595	0.0292827	0.0129468	0.00990196	0.0218008	0.0234812	0.0116192	0.025948	0.0177125	0.0254944	0.0189035	0.0280988	0.0194174	0.0147473	0.0162738	0.0197243	0.0180633	0.0275176	0.010018	0.0232559	0.0322379	0.0320198	0.0206582	0.0293552	0.0425266	0.0234812	0.0122147	0.0154699	0.0129468
raw_m9_1	0.00480488	0.0190888	0.0226994	0.00964619	0.0225349	0.0169935	0.0171711	0.0247445	0.0179996	0.0202996	0.00785412	0.00885513	0.0225093	0.0101804	0.0194027	0.0279615	0.0278192	0.00964698	0.019825	0.0174018	0.0220783	0.0258633	0.0127719	0.0179996	0.0273368	0.0220234	0.0148454	0.0163769	0.00949113	0.0200057	0.0228377	0.0169247	0.0196638	0.0189122	0.0112628	0.0132607	0.0126664	0.0337269	0.0159947	0.0226954	0.0263905	0.0303789	0.0167326	0.0398139	0.0338949	0.0220234	0.0219514	0.00872331	0.0127719
raw_m9_400	0.012981	0.0255172	0.0184064	0.0200585	0.0264894	0.00855623	0.0129965	0.0246779	0.00725139	0.0175441	0.00778917	0.00802632	0.0259335	0.0204762	0.0287101	0.027133	0.028241	0.011404	0.0144183	0.0145934	0.0191061	0.0240922	0.0113859	0.00725139	0.0206739	0.0148954	0.00424545	0.0159573	0.0091833	0.0203513	0.0162955	0.0233694	0.0125203	0.00817802	0.0111978	0.013346	0.0165901	0.0270663	0.00618616	0.0180166	0.0261065	0.0267994	0.0164512	0.0439531	0.0375459	0.0148954	0.0217829	0.00865836	0.0113859
raw_m9_251	0.0138845	0.0271207	0.0198155	0.0207768	0.0206128	0.00572384	0.0142955	0.0279556	0.00410746	0.0127582	0.0116007	0.00856845	0.0209975	0.0260327	0.034341	0.0278643	0.0222807	0.0121175	0.0157247	0.00890087	0.0200249	0.0248207	0.00855392	0.00410746	0.0173326	0.0156223	0.00193868	0.0212642	0.0146808	0.0208901	0.0136458	0.0249762	0.0129632	0.00752106	0.0119095	0.00985305	0.013387	0.0230288	0	0.0187444	0.0225321	0.0275322	0.0128245	0.0387393	0.0376424	0.0156223	0.0167302	0.0108459	0.00855392
raw_m9_19	0.0199146	0.0224983	0.021493	0.0268386	0.0346529	0.0166441	0.0191114	0.0319002	0.0140156	0.0256197	0.0154097	0.0147682	0.0340969	0.0299872	0.0383951	0.0340021	0.036535	0.0181399	0.0212278	0.0228675	0.0261378	0.0309351	0.019365	0.0140156	0.0287963	0.0217602	0.0121993	0.0251431	0.018525	0.0271294	0.0245716	0.0183643	0.0205578	0.0132062	0.0178821	0.0206266	0.0246221	0.0352285	0.0141574	0.0248534	0.0312143	0.0336833	0.0239613	0.0525788	0.0484044	0.0217602	0.0294479	0.0153431	0.019365
raw_m9_280	0.0308124	0.0476267	0.0197923	0.0292145	0.0246137	0.0186106	0.0208746	0.0106727	0.0244621	0.0129542	0.0249603	0.025128	0.0147816	0.0398134	0.0527146	0.0105358	0.0216633	0.025558	0.0174948	0.024387	0.0365792	0.00815662	0.0207186	0.0244621	0.00691032	0.0128389	0.0221971	0.0283406	0.0295233	0.0280613	0.0115597	0.0455207	0.0141962	0.0241975	0.0241305	0.030591	0.0211983	0.00554987	0.0205977	0.0114307	0.0289999	0.0101584	0.0303203	0.0430122	0.0333448	0.0128389	0.0342407	0.0240556	0.0207186
raw_m9_272	0.0145152	0.0291172	0.0155702	0.0215052	0.024971	0	0.0103137	0.0227963	0.0094189	0.00956515	0.0127207	0.00922801	0.0190878	0.0270878	0.0354152	0.0223073	0.0212838	0.00922774	0.0117684	0.0131662	0.0206616	0.0192661	0.00952587	0.0094189	0.0124723	0.0103805	0.0055032	0.0223947	0.0157138	0.0215873	0.00819324	0.0269766	0.00746842	0.00591299	0.0126242	0.0131361	0.0160629	0.0188772	0.00572384	0.0131576	0.019863	0.0219612	0.0186291	0.0431633	0.0343742	0.0103805	0.0221657	0.0119643	0.00952587
raw_m9_485	0.0255634	0.0276068	0.045012	0.021499	0.0268658	0.0404997	0.040653	0.0456448	0.039487	0.0396024	0.0308827	0.0308137	0.0418654	0.0192022	0.0162708	0.0438631	0.0396412	0.0310332	0.0433387	0.0346497	0.030362	0.0429687	0.0310329	0.039487	0.0468871	0.0456941	0.0392597	0.0387456	0.0338553	0.0368325	0.045119	0.027779	0.042971	0.0398053	0.0272908	0.0316558	0.0308584	0.050951	0.0398384	0.0438114	0.0360605	0.0464711	0.0413006	0.0333176	0.0341896	0.0456941	0.0322099	0.0299668	0.0310329
raw_m9_420	0.0235117	0.0135824	0.035164	0.0250389	0.0354136	0.0365136	0.033946	0.0492331	0.0319903	0.0419769	0.0324322	0.0292719	0.0454727	0.0206396	0.0224963	0.0474438	0.0369257	0.0288314	0.0373909	0.0311028	0.0219115	0.0465456	0.0337731	0.0319903	0.048243	0.0422293	0.033454	0.0423045	0.0340013	0.0403832	0.0434952	0.0126352	0.0406953	0.0305707	0.0298606	0.0247736	0.0344257	0.0545621	0.0344956	0.043526	0.0314459	0.050063	0.0345596	0.0363749	0.0516396	0.0422293	0.0251675	0.031648	0.0337731
raw_m9_340	0.0225199	0.0392036	0.0114394	0.0256884	0.0303752	0.0114379	0.0134088	0.0120503	0.0205383	0.00878394	0.0176383	0.0168765	0.0205658	0.0323551	0.0451371	0.0109743	0.0204872	0.0172723	0.0100517	0.0238736	0.0282067	0.00793031	0.014604	0.0205383	0.00197239	0.00543746	0.0164673	0.0271869	0.0221595	0.0259795	0.0040038	0.0370798	0.00656828	0.0161372	0.0167482	0.0242597	0.0213872	0.00799581	0.017032	0.00376939	0.0231488	0.0105988	0.0297917	0.0488384	0.0346973	0.00543746	0.0334795	0.0167419	0.014604
raw_m9_215	0.0206102	0.0233474	0.0360774	0.0216212	0.0119885	0.0206833	0.0305078	0.042879	0.0209143	0.0234655	0.0268548	0.0239308	0.0184476	0.0249523	0.0290923	0.042686	0.0146091	0.0226036	0.0318983	0.0151534	0.0355137	0.0395836	0.0184795	0.0209143	0.0321007	0.0303706	0.018645	0.0367144	0.0300497	0.0364174	0.0283409	0.0269937	0.0276096	0.0235506	0.027041	0.0114164	0.0172397	0.0378777	0.0170268	0.0334906	0.0177755	0.042386	0.00751996	0.022709	0.0316755	0.0303706	0.0151296	0.0260751	0.0184795
raw_m9_493	0.0161192	0.0295928	0.00269286	0.0230232	0.0380166	0.013409	0.00485555	0.0121161	0.0213247	0.0164562	0.0157459	0.0126792	0.0282365	0.0302734	0.0386528	0.0108726	0.0212879	0.0124917	0.0027073	0.0262864	0.0253152	0.00955508	0.0222085	0.0213247	0.0109368	0.00503855	0.0172612	0.0254442	0.0188511	0.0235768	0.00833114	0.0274494	0.0077481	0.0164008	0.0141207	0.0250391	0.0289912	0.0171938	0.0178249	0.00638565	0.0239412	0.0132547	0.0305608	0.0565669	0.0424454	0.00503855	0.0342415	0.0149858	0.0222085
raw_m9_262	0.0219973	0.0360264	0.00817839	0.0289323	0.0321987	0.00780789	0.00948141	0.0161589	0.0158368	0.0105322	0.0199891	0.016833	0.0223587	0.0346631	0.0431467	0.0157579	0.0158308	0.0165801	0.00610348	0.0204011	0.0282505	0.0127002	0.0166468	0.0158368	0.00555865	0.00362303	0.0117716	0.0297575	0.0231312	0.0292224	0.00305898	0.0338874	0.00508222	0.0126211	0.0199462	0.0199581	0.0231675	0.0120136	0.0123355	0.00651337	0.0186197	0.0153931	0.0250773	0.0507549	0.0365632	0.00362303	0.02876	0.0192208	0.0166468
raw_m9_79	0.0164538	0.030376	0.0171148	0.0159246	0.028122	0.0217708	0.0149604	0.0146638	0.0289761	0.0144182	0.015906	0.0194093	0.0184104	0.0176206	0.0302375	0.0171529	0.0206949	0.0165426	0.0133672	0.0284101	0.0328171	0.0149575	0.0188702	0.0289761	0.0178132	0.0155663	0.0254521	0.0227258	0.0187215	0.027353	0.0165521	0.028226	0.0143108	0.0262824	0.0182895	0.023709	0.0181412	0.0227925	0.0269527	0.0147889	0.0224213	0.0194678	0.026892	0.0459346	0.0273766	0.0155663	0.032493	0.0166411	0.0188702
raw_m9_30	0.0173454	0.0225583	0.0202712	0.0247616	0.0400709	0.0216664	0.0191296	0.0342215	0.0171584	0.0309177	0.0177717	0.0146501	0.0405355	0.0224768	0.0273672	0.0324794	0.0416315	0.0181445	0.0224942	0.0217338	0.0104066	0.0316049	0.024244	0.0171584	0.0331622	0.0272397	0.0186632	0.0274753	0.0192566	0.0256044	0.02849	0.0169568	0.0257631	0.0157758	0.0152818	0.0254383	0.0310303	0.0394093	0.0196874	0.0285471	0.0362133	0.0350294	0.0311298	0.0419965	0.0561654	0.0272397	0.0217353	0.0170099	0.024244
raw_m9_293	0.0317068	0.0485462	0.020686	0.0301061	0.030392	0.0194995	0.0218759	0.00934211	0.0267981	0.0144001	0.0260386	0.0260143	0.0205538	0.0409204	0.0538468	0.00818979	0.0270529	0.0264483	0.0185307	0.0301638	0.037486	0.00903467	0.0216057	0.0267981	0.00779431	0.0139219	0.0232817	0.0294254	0.0306104	0.0289514	0.0124467	0.0464408	0.0150833	0.0250925	0.0250129	0.0314961	0.0222814	0.00149477	0.02326	0.0123161	0.0299152	0.00572628	0.0361359	0.0489107	0.0347272	0.0139219	0.0398837	0.0251322	0.0216057
raw_m9_109	0.0227087	0.0291215	0.00383958	0.0296475	0.0396357	0.0151972	0.0080759	0.0161332	0.0201056	0.0180664	0.0200264	0.0175383	0.029372	0.0347113	0.0432015	0.0164077	0.0230444	0.0172881	0.00542684	0.0278165	0.0289721	0.0133472	0.0242546	0.0201056	0.0131749	0.00613704	0.0176721	0.0298018	0.0231709	0.0299374	0.0107257	0.0269627	0.0094108	0.0144987	0.0206512	0.0255713	0.030122	0.0196313	0.0190492	0.00853112	0.0219441	0.0163115	0.0302096	0.0579116	0.0436928	0.00613704	0.034462	0.0192576	0.0242546
raw_m9_373	0.0218597	0.0364302	0.00858531	0.028794	0.0379771	0.0132299	0.0103915	0.0103698	0.0221405	0.0162939	0.0203525	0.0166966	0.028141	0.0350298	0.0435167	0.0094743	0.0221183	0.0164432	0.00701633	0.0261799	0.0281109	0.00916556	0.0220799	0.0221405	0.00713311	0.00373167	0.0180507	0.0301208	0.0234958	0.0290841	0.00832605	0.0342925	0.00753637	0.0171876	0.0198098	0.0258792	0.0289008	0.0110956	0.018618	0.00413673	0.0247857	0.00909389	0.0314371	0.0566347	0.042431	0.00373167	0.0351422	0.019584	0.0220799
raw_m9_121	0.0088328	0.0251372	0.0178933	0.0121586	0.024979	0.0127207	0.0125277	0.0166808	0.0135386	0.0161087	0	0.0042926	0.0244267	0.0142686	0.026657	0.0198861	0.0335799	0.00893424	0.0150492	0.0183729	0.0173277	0.017811	0.0100081	0.0135386	0.0194354	0.0172197	0.0101269	0.00954407	0.00438412	0.0124536	0.018191	0.0230054	0.0148908	0.0144498	0.00340895	0.0194181	0.0151686	0.0255523	0.0116007	0.0164507	0.0321541	0.0222647	0.0225312	0.0424696	0.0374293	0.0172197	0.0280336	0.000869252	0.0100081
raw_m9_472	0.053637	0.0560515	0.0737283	0.0464206	0.0393968	0.0588224	0.0691682	0.0697142	0.0567642	0.0568831	0.0589497	0.0578585	0.0546763	0.0474731	0.0443053	0.0670717	0.0572418	0.0574439	0.0707193	0.0518966	0.044755	0.0651665	0.0488501	0.0567642	0.064672	0.0688774	0.0564619	0.0625289	0.0621041	0.0605367	0.0633668	0.0563038	0.0645159	0.0592454	0.055194	0.0488546	0.0441334	0.0639135	0.057061	0.0677082	0.0535676	0.0669469	0.058772	0.0414271	0.048125	0.0688774	0.0494093	0.0579919	0.0488501
raw_m9_303	0.0240732	0.0406986	0.0130588	0.0224958	0.0310669	0.0184196	0.0150904	0.00503573	0.0274975	0.015192	0.0192852	0.0184497	0.0213027	0.0339585	0.0467012	0.00389876	0.0275718	0.01885	0.0117528	0.0308403	0.0297468	0.00154081	0.0205581	0.0274975	0.00685627	0.00848984	0.0234174	0.0226248	0.0237933	0.021354	0.0110315	0.0385884	0.0110878	0.0225751	0.0174816	0.0312272	0.0228649	0.00620721	0.0239833	0.00532402	0.0302104	0.00350749	0.0367713	0.0494566	0.0353796	0.00848984	0.0404669	0.0183914	0.0205581
raw_m9_222	0.0184443	0.0241143	0.019789	0.0253606	0.0244403	0.0103907	0.017418	0.0316719	0.00582632	0.0171357	0.0154212	0.0133106	0.0238904	0.0299776	0.038373	0.0322891	0.0259511	0.0164568	0.0195269	0.0126743	0.0246464	0.0292279	0.0130974	0.00582632	0.0217411	0.020018	0.0052856	0.0251406	0.0185321	0.0256518	0.0180326	0.0219515	0.0173355	0.00802321	0.0164251	0.0133102	0.0172479	0.0274614	0.00485703	0.0231465	0.0231784	0.0319665	0.0145948	0.0421566	0.0414862	0.020018	0.0191494	0.0146596	0.0130974
raw_m9_486	0.0242382	0.0383645	0.0349406	0.02534	0.0406745	0.0305171	0.0306682	0.034815	0.0294877	0.0335023	0.0210908	0.0210226	0.0411398	0.0259725	0.0352589	0.03307	0.0520466	0.0251933	0.0333006	0.0301745	0.00987836	0.032194	0.0264184	0.0294877	0.0367784	0.0356091	0.0293025	0.0280575	0.0239893	0.0261834	0.03504	0.0327983	0.0329402	0.0298158	0.0175693	0.0371803	0.0316189	0.0400117	0.0298734	0.0337639	0.0504649	0.0356243	0.042773	0.0417189	0.0567968	0.0356091	0.0335116	0.0201928	0.0264184
raw_m9_286	0.0308124	0.0476267	0.0197923	0.0292145	0.0246137	0.0186106	0.0208746	0.0106727	0.0244621	0.0129542	0.0249603	0.025128	0.0147816	0.0398134	0.0527146	0.0105358	0.0216633	0.025558	0.0174948	0.024387	0.0365792	0.00815662	0.0207186	0.0244621	0.00691032	0.0128389	0.0221971	0.0283406	0.0295233	0.0280613	0.0115597	0.0455207	0.0141962	0.0241975	0.0241305	0.030591	0.0211983	0.00554987	0.0205977	0.0114307	0.0289999	0.0101584	0.0303203	0.0430122	0.0333448	0.0128389	0.0342407	0.0240556	0.0207186
raw_m9_370	0.00947207	0.0235015	0.00944998	0.0163409	0.0304147	0.00601553	0.00514662	0.0179015	0.0145781	0.0145826	0.008405	0.00539993	0.0240756	0.0227313	0.0309621	0.0173819	0.0258347	0.00582816	0.00769433	0.0187638	0.0185533	0.0153427	0.0147873	0.0145781	0.0167611	0.0108954	0.010568	0.018016	0.0114576	0.0166348	0.0126996	0.0213564	0.0094701	0.00969548	0.00753258	0.0182436	0.0215087	0.0230551	0.0111242	0.0122232	0.0243043	0.0197643	0.0236921	0.0487051	0.039357	0.0108954	0.0273238	0.00765625	0.0147873
raw_m9_178	0.0133307	0.0260922	0.0187884	0.02022	0.0222159	0.0055032	0.0133761	0.0264582	0.00398347	0.0132835	0.0101269	0.00824069	0.0216667	0.0245333	0.0328185	0.0272966	0.023906	0.0115644	0.0147014	0.0105101	0.0194596	0.0242551	0.00800212	0.00398347	0.0167667	0.015058	0	0.0197802	0.0131987	0.0205127	0.0130826	0.0239455	0.0124018	0.00650357	0.011357	0.00928903	0.0123489	0.0227955	0.00193868	0.0181794	0.0219999	0.0269633	0.0130374	0.0398009	0.0369721	0.015058	0.0178841	0.00937377	0.00800212
raw_m9_44	0.0442418	0.0473242	0.0632721	0.0370142	0.0260748	0.0474393	0.0576051	0.0590311	0.0432521	0.0441329	0.0475177	0.0474495	0.0343421	0.0358952	0.040242	0.0586231	0.0409713	0.0476584	0.0591227	0.0343797	0.0356266	0.0554616	0.0377474	0.0432521	0.0539617	0.0572579	0.0448775	0.0519321	0.0506135	0.0514193	0.052562	0.046765	0.0530002	0.0481795	0.0464073	0.0375632	0.0322392	0.0538541	0.0432506	0.0569662	0.044144	0.0583591	0.0335988	0.00785047	0.0470375	0.0572579	0.0282315	0.0465722	0.0377474
raw_m9_143	0.0208081	0.0207981	0.0223696	0.0276194	0.0406226	0.0228684	0.0200229	0.0337804	0.0208055	0.0317162	0.0175365	0.0167199	0.0400782	0.0319069	0.0401997	0.0354262	0.0425589	0.0207649	0.0233139	0.0290279	0.0299268	0.0333419	0.0255212	0.0208055	0.03486	0.0279318	0.0184885	0.0271201	0.0206109	0.027905	0.0306973	0.022687	0.0267332	0.0194957	0.018802	0.0268251	0.030707	0.041185	0.0204177	0.0302421	0.037317	0.0378384	0.0307225	0.0583564	0.0554378	0.0279318	0.035557	0.0167843	0.0255212
raw_m9_311	0.0304647	0.0472692	0.0194448	0.0288678	0.0276781	0.0186087	0.0211234	0.00860438	0.0247941	0.0131567	0.0252881	0.0247834	0.0178507	0.0401409	0.0530417	0.00748191	0.0241113	0.0252119	0.0177803	0.0274508	0.0362266	0.00781522	0.0205084	0.0247941	0.00656661	0.0131755	0.0225284	0.0286683	0.029851	0.0277152	0.0112148	0.045163	0.0142882	0.0238669	0.0237874	0.0302613	0.0215298	0.00247709	0.0209297	0.0110865	0.0288348	0.00709707	0.0333999	0.0461252	0.03368	0.0131755	0.037107	0.0243834	0.0205084
raw_m9_152	0.0140293	0.0181946	0.01554	0.0209223	0.0339734	0.0160733	0.0131968	0.0255523	0.0134585	0.0249951	0.00864085	0.00992272	0.0334203	0.0214288	0.0296816	0.0287706	0.0358346	0.0139825	0.0165051	0.0222569	0.0231892	0.02667	0.0187808	0.0134585	0.0281511	0.0211568	0.011655	0.0167065	0.010117	0.0212148	0.0239518	0.0160258	0.019963	0.0126546	0.0120494	0.0200289	0.0240061	0.034546	0.0136014	0.0235037	0.0305463	0.0311919	0.0233408	0.0517806	0.0450398	0.0211568	0.0287929	0.00951003	0.0187808
raw_m9_247	0.0138845	0.0271207	0.0198155	0.0207768	0.0206128	0.00572384	0.0142955	0.0279556	0.00410746	0.0127582	0.0116007	0.00856845	0.0209975	0.0260327	0.034341	0.0278643	0.0222807	0.0121175	0.0157247	0.00890087	0.0200249	0.0248207	0.00855392	0.00410746	0.0173326	0.0156223	0.00193868	0.0212642	0.0146808	0.0208901	0.0136458	0.0249762	0.0129632	0.00752106	0.0119095	0.00985305	0.013387	0.0230288	0	0.0187444	0.0225321	0.0275322	0.0128245	0.0387393	0.0376424	0.0156223	0.0167302	0.0108459	0.00855392
raw_m9_83	0.0395572	0.0443893	0.04281	0.0318927	0.0193409	0.035871	0.0381743	0.0349206	0.0402416	0.0261857	0.0389163	0.0423349	0.0229841	0.0349434	0.030669	0.0374187	0.0217647	0.0387679	0.0385837	0.0384876	0.0541877	0.034294	0.0326051	0.0402416	0.0335171	0.0366101	0.0384706	0.0336832	0.0376557	0.0453433	0.0327273	0.048124	0.0326385	0.0415775	0.0412604	0.0323669	0.0258024	0.0325322	0.0377998	0.0365647	0.0217292	0.0371027	0.0367326	0.0382861	0.0046712	0.0366101	0.0425796	0.0396437	0.0326051
raw_m9_188	0.00271975	0.0180073	0.0202232	0.0069284	0.0197317	0.0150195	0.0148259	0.0233657	0.0173132	0.0164365	0.007127	0.00653592	0.0200709	0.0119476	0.0225759	0.0240846	0.0263797	0.00724286	0.0173636	0.0152446	0.0196512	0.0219975	0.00896333	0.0173132	0.0234348	0.0195482	0.0132925	0.0167334	0.0101738	0.016594	0.0205235	0.015848	0.0172038	0.016759	0.00749235	0.0122602	0.0107983	0.0298023	0.0138897	0.0188222	0.0249587	0.0264833	0.0169015	0.0377164	0.0352919	0.0195482	0.020848	0.0063794	0.00896333
raw_m9_419	0.00756931	0.0149731	0.0251342	0.0090633	0.0214292	0.0197788	0.0197479	0.0308339	0.018539	0.023622	0.014409	0.0123068	0.0270057	0.00725955	0.0155844	0.0312758	0.0256609	0.0124511	0.0223507	0.0138495	0.019264	0.029168	0.0160276	0.018539	0.0306727	0.0246334	0.0183975	0.0241065	0.0158798	0.023685	0.0258942	0.00892639	0.0224552	0.0193883	0.0144855	0.0114516	0.0162441	0.0370822	0.0189583	0.0260066	0.0242307	0.0337092	0.0201429	0.0331247	0.0372434	0.0246334	0.0174537	0.0136498	0.0160276
raw_m9_41	0.01435	0.0113135	0.0269978	0.0158438	0.0227866	0.0253493	0.0225559	0.0377593	0.0205796	0.0305502	0.0211562	0.019095	0.0339476	0.00979121	0.0137483	0.0382483	0.0243985	0.0192679	0.0259539	0.0196592	0.0232834	0.0361202	0.0228766	0.0205796	0.037691	0.0307418	0.0220816	0.0309412	0.022667	0.0305597	0.032872	0.0106704	0.0293916	0.0212077	0.0212649	0.0139226	0.0230545	0.0441413	0.0231115	0.0329727	0.0205004	0.0407155	0.0230317	0.0316277	0.0387313	0.0307418	0.0173539	0.0203859	0.0228766
raw_m9_177	0.0133307	0.0260922	0.0187884	0.02022	0.0222159	0.0055032	0.0133761	0.0264582	0.00398347	0.0132835	0.0101269	0.00824069	0.0216667	0.0245333	0.0328185	0.0272966	0.023906	0.0115644	0.0147014	0.0105101	0.0194596	0.0242551	0.00800212	0.00398347	0.0167667	0.015058	0	0.0197802	0.0131987	0.0205127	0.0130826	0.0239455	0.0124018	0.00650357	0.011357	0.00928903	0.0123489	0.0227955	0.00193868	0.0181794	0.0219999	0.0269633	0.0130374	0.0398009	0.0369721	0.015058	0.0178841	0.00937377	0.00800212
raw_m9_23	0.0190521	0.0344273	0.0270688	0.0259716	0.0227548	0.0116517	0.021536	0.0306643	0.00974538	0.0179644	0.0136192	0.013789	0.0215502	0.0281064	0.0364837	0.0331237	0.0267962	0.0172785	0.0229454	0.010761	0.0252629	0.03006	0.0137029	0.00974538	0.0225752	0.0209732	0.00812864	0.0232872	0.0166725	0.0206605	0.0188635	0.0322903	0.0181639	0.014691	0.0170274	0.0172124	0.0176448	0.0282987	0.00727195	0.023979	0.0299123	0.0328029	0.0147008	0.0397968	0.0398116	0.0209732	0.020252	0.0144883	0.0137029
raw_m9_478	0.0230692	0.0333327	0.0210012	0.0225231	0.0357886	0.0297269	0.022087	0.013525	0.0331358	0.0235462	0.0237766	0.0273099	0.0280478	0.0186408	0.0311844	0.0165354	0.0257662	0.0245071	0.0199211	0.0300182	0.0344572	0.0177835	0.0283622	0.0331358	0.0189395	0.0194417	0.0335251	0.0336227	0.0264055	0.0360656	0.0224445	0.0269124	0.0223171	0.0321132	0.026694	0.0297792	0.0274445	0.0223127	0.035043	0.0172565	0.0285589	0.0189616	0.0348176	0.0472263	0.0374268	0.0194417	0.0339928	0.024156	0.0283622
raw_m9_269	0.0122364	0.0270132	0.0178243	0.0192432	0.0227699	0.00237814	0.0125948	0.0248179	0.0074644	0.0116953	0.0105069	0.00699767	0.0212047	0.0247808	0.0330609	0.0243021	0.0236377	0.00859731	0.014052	0.010963	0.0183504	0.0212661	0.00735711	0.0074644	0.0145779	0.0124386	0.00359413	0.0201522	0.0134547	0.0192617	0.010277	0.024872	0.00952776	0.00543054	0.010394	0.0111706	0.0138991	0.0209677	0.00381322	0.0151812	0.0222166	0.0239618	0.0166656	0.0408518	0.036488	0.0124386	0.0201577	0.00975413	0.00735711
raw_m9_390	0.0144365	0.0309086	0.0187982	0.0184842	0.0246545	0.00681476	0.0133951	0.0182898	0.0124265	0.0109242	0.00623692	0.00886122	0.0192751	0.0202523	0.0321908	0.0207518	0.0276858	0.0092221	0.0147183	0.0172879	0.020017	0.017721	0.00959302	0.0124265	0.0140282	0.0127424	0.00899778	0.0155541	0.00965762	0.0187774	0.0122912	0.0287783	0.00898533	0.0097772	0.00964566	0.0183393	0.0147851	0.0204134	0.0104803	0.0127405	0.0262597	0.020403	0.0214664	0.0422521	0.0319688	0.0127424	0.0270002	0.00710613	0.00959302
raw_m9_36	0.019825	0.0188815	0.0323419	0.0208365	0.0186705	0.0252353	0.027605	0.0421762	0.0235943	0.0303656	0.0254479	0.023146	0.0330509	0.0235265	0.0191522	0.0426094	0.0226331	0.0225427	0.029761	0.0259949	0.0347105	0.0395095	0.0226555	0.0235943	0.0375414	0.0304364	0.0211334	0.0352954	0.0286341	0.0356218	0.0332713	0.0225131	0.0292014	0.0234844	0.0262565	0.0136546	0.0221116	0.0440239	0.0227181	0.0334208	0.0169572	0.0423094	0.0220757	0.0374259	0.0252358	0.0304364	0.0266363	0.0246701	0.0226555
raw_m9_10	0.0145318	0.0241088	0.0112286	0.0214275	0.034492	0.0110322	0.00815393	0.0205132	0.013965	0.0199443	0.00913894	0.0104214	0.0283544	0.0212447	0.0293673	0.0237415	0.030699	0.010872	0.0114511	0.0227695	0.0237004	0.0216441	0.0192865	0.013965	0.023086	0.0160939	0.0121586	0.016393	0.00979985	0.0217198	0.0188903	0.0219544	0.0149124	0.00974891	0.0125475	0.0205405	0.0245156	0.0294861	0.0141063	0.0184509	0.0255237	0.0261516	0.0238568	0.0523175	0.0390638	0.0160939	0.0293136	0.0100081	0.0192865
raw_m9_435	0.0129737	0.0293099	0.0164832	0.011428	0.0240092	0.0113212	0.0111284	0.0119123	0.0184383	0.0139224	0.00644133	0.00842318	0.0180187	0.0207882	0.0332443	0.0133741	0.0321316	0.00949984	0.0136439	0.022553	0.0214941	0.0113064	0.013	0.0184383	0.0180213	0.0158092	0.0144334	0.0109145	0.0108496	0.0115088	0.0167797	0.0271909	0.0134862	0.0150726	0.00652167	0.0235987	0.0143601	0.0189917	0.0157595	0.0150435	0.0307094	0.0157346	0.02754	0.0414658	0.0331308	0.0158092	0.0322431	0.00556729	0.013
raw_m9_306	0.0240732	0.0406986	0.0130588	0.0224958	0.0310669	0.0184196	0.0150904	0.00503573	0.0274975	0.015192	0.0192852	0.0184497	0.0213027	0.0339585	0.0467012	0.00389876	0.0275718	0.01885	0.0117528	0.0308403	0.0297468	0.00154081	0.0205581	0.0274975	0.00685627	0.00848984	0.0234174	0.0226248	0.0237933	0.021354	0.0110315	0.0385884	0.0110878	0.0225751	0.0174816	0.0312272	0.0228649	0.00620721	0.0239833	0.00532402	0.0302104	0.00350749	0.0367713	0.0494566	0.0353796	0.00848984	0.0404669	0.0183914	0.0205581
raw_m9_434	0.0148565	0.0304385	0.0248418	0.0181912	0.0240483	0.0115044	0.0206703	0.0274788	0.0142201	0.0150666	0.0113169	0.0103257	0.0244998	0.0257134	0.0382121	0.0250161	0.0322421	0.013622	0.0220346	0.0174829	0.0200779	0.0232251	0.00858535	0.0142201	0.0174715	0.0201623	0.0102372	0.0208622	0.0157404	0.0190271	0.0163375	0.0290814	0.0161063	0.0133094	0.00886715	0.0178605	0.0152497	0.0234053	0.0107897	0.0191275	0.0307122	0.0247941	0.0232715	0.0421057	0.0396869	0.0201623	0.026878	0.010557	0.00858535
raw_m9_326	0.0194329	0.0360079	0.0104891	0.0264075	0.0303421	0.00819324	0.0107998	0.0160483	0.0165764	0.00873569	0.018191	0.0142876	0.0205257	0.0322347	0.0419304	0.0149431	0.0170305	0.0146582	0.00743363	0.0199012	0.0251364	0.0118936	0.0145601	0.0165764	0.00476336	0.00536811	0.0130826	0.0279295	0.0207552	0.0266984	0	0.0338741	0.00394865	0.0129609	0.0174572	0.0208546	0.021348	0.0112026	0.0136458	0.00571803	0.0196992	0.0145771	0.0263722	0.0482394	0.0346668	0.00536811	0.0294767	0.0174262	0.0145601
raw_m9_4	0.0061597	0.018503	0.0164281	0.0135067	0.0264002	0.0111173	0.0109456	0.0232484	0.0110443	0.0174872	0.00700862	0.00522067	0.0264799	0.0161227	0.0242733	0.0242281	0.0291417	0.00658295	0.0135741	0.0125128	0.0164385	0.0221406	0.0113513	0.0110443	0.0235792	0.0166211	0.0092565	0.016616	0.00843684	0.016538	0.0188416	0.0163452	0.0154442	0.0107594	0.00763195	0.0146182	0.0171524	0.0299476	0.00977848	0.0189656	0.0277163	0.0266276	0.0193741	0.0419742	0.0417987	0.0166211	0.0213493	0.00626101	0.0113513
raw_m9_491	0.0162036	0.01474	0.0296532	0.0172561	0.0225462	0.0287195	0.0260673	0.0412842	0.0281281	0.0340414	0.0246336	0.0215427	0.0374912	0.0227083	0.0183423	0.0395161	0.0261529	0.0210167	0.0294769	0.0298509	0.0337271	0.0386285	0.0259277	0.0281281	0.040255	0.0342765	0.0255879	0.0344376	0.027803	0.032539	0.0361071	0.018946	0.0327697	0.0267684	0.0221	0.0168847	0.0265596	0.0465498	0.0266205	0.0355818	0.0205015	0.0421042	0.026585	0.0419255	0.0297766	0.0342765	0.0302861	0.0238596	0.0259277
raw_m9_394	0.0118618	0.0265217	0.0211958	0.0180417	0.0310168	0.0158849	0.0157852	0.0223487	0.0131914	0.0217859	0.00580066	0.00770185	0.0301747	0.0134105	0.0211518	0.0255632	0.0370303	0.0121536	0.0183297	0.0175616	0.0165131	0.0234712	0.0158972	0.0131914	0.0249228	0.0205203	0.013653	0.0107939	0.00259519	0.018335	0.0209343	0.0222194	0.0181693	0.015491	0.00920943	0.0230258	0.0211012	0.0313007	0.0151374	0.0202979	0.0355909	0.0279697	0.0261766	0.0442286	0.0385871	0.0205203	0.0272722	0.00666988	0.0158972
raw_m9_273	0.0145152	0.0291172	0.0155702	0.0215052	0.024971	3.77725e-08	0.0103137	0.0227963	0.00941887	0.00956518	0.0127206	0.00922798	0.0190878	0.0270877	0.0354151	0.0223073	0.0212839	0.0092277	0.0117684	0.0131662	0.0206615	0.0192662	0.00952584	0.00941887	0.0124723	0.0103805	0.00550317	0.0223946	0.0157138	0.0215873	0.00819327	0.0269765	0.00746845	0.00591296	0.0126241	0.013136	0.0160628	0.0188773	0.00572381	0.0131576	0.019863	0.0219613	0.0186291	0.0431633	0.0343743	0.0103805	0.0221657	0.0119643	0.00952584
raw_m9_305	0.0240732	0.0406986	0.0130588	0.0224958	0.0310669	0.0184196	0.0150904	0.00503573	0.0274975	0.015192	0.0192852	0.0184497	0.0213027	0.0339585	0.0467012	0.00389876	0.0275718	0.01885	0.0117528	0.0308403	0.0297468	0.00154081	0.0205581	0.0274975	0.00685627	0.00848984	0.0234174	0.0226248	0.0237933	0.021354	0.0110315	0.0385884	0.0110878	0.0225751	0.0174816	0.0312272	0.0228649	0.00620721	0.0239833	0.00532402	0.0302104	0.00350749	0.0367713	0.0494566	0.0353796	0.00848984	0.0404669	0.0183914	0.0205581
raw_m9_474	0.0348234	0.0309825	0.0379006	0.0421595	0.0575892	0.0392117	0.036695	0.0516849	0.034785	0.0484444	0.0351853	0.0320857	0.0580581	0.040105	0.0451749	0.0499264	0.0593898	0.0356247	0.0400795	0.0393837	0.0279965	0.0490436	0.0417004	0.034785	0.0507274	0.044829	0.0362092	0.0448749	0.036736	0.0429862	0.04607	0.0294198	0.0433183	0.0333896	0.0326539	0.0430667	0.0484763	0.0569214	0.0372348	0.0460957	0.0539856	0.0525004	0.0488108	0.0597278	0.0738321	0.044829	0.039549	0.0344138	0.0417004
raw_m9_271	0.0145152	0.0291172	0.0155702	0.0215052	0.024971	0	0.0103137	0.0227963	0.0094189	0.00956515	0.0127207	0.00922801	0.0190878	0.0270878	0.0354152	0.0223073	0.0212838	0.00922774	0.0117684	0.0131662	0.0206616	0.0192661	0.00952587	0.0094189	0.0124723	0.0103805	0.0055032	0.0223947	0.0157138	0.0215873	0.00819324	0.0269766	0.00746842	0.00591299	0.0126242	0.0131361	0.0160629	0.0188772	0.00572384	0.0131576	0.019863	0.0219612	0.0186291	0.0431633	0.0343742	0.0103805	0.0221657	0.0119643	0.00952587
raw_m9_282	0.0308124	0.0476267	0.0197923	0.0292145	0.0246137	0.0186106	0.0208746	0.0106727	0.0244621	0.0129542	0.0249603	0.025128	0.0147816	0.0398134	0.0527146	0.0105358	0.0216633	0.025558	0.0174948	0.024387	0.0365792	0.00815662	0.0207186	0.0244621	0.00691032	0.0128389	0.0221971	0.0283406	0.0295233	0.0280613	0.0115597	0.0455207	0.0141962	0.0241975	0.0241305	0.030591	0.0211983	0.00554987	0.0205977	0.0114307	0.0289999	0.0101584	0.0303203	0.0430122	0.0333448	0.0128389	0.0342407	0.0240556	0.0207186
raw_m9_216	0.0253812	0.0289064	0.0424249	0.0263897	0.0145167	0.0269315	0.0368025	0.0458468	0.0248228	0.0290278	0.0284022	0.0287001	0.0285693	0.0241652	0.0153515	0.0483164	0.020669	0.0281164	0.038216	0.0222472	0.0403948	0.0451946	0.0232487	0.0248228	0.0377218	0.0362493	0.0231212	0.0307672	0.0256787	0.0412521	0.0339378	0.0325849	0.0331884	0.0298212	0.0318081	0.0169223	0.0209976	0.0435237	0.0224445	0.0391016	0.0205961	0.0480291	0.020404	0.0332975	0.0171201	0.0362493	0.0261682	0.0292707	0.0232487
raw_m9_393	0.0142936	0.020811	0.0162884	0.0216661	0.0347369	0.0167244	0.0139404	0.0273484	0.010291	0.0257494	0.0109852	0.0106019	0.0341838	0.0165822	0.0247813	0.0295248	0.0366105	0.0147228	0.0172531	0.0164116	0.0151225	0.027422	0.0195254	0.010291	0.0289102	0.0219098	0.0123965	0.0206551	0.0124384	0.0219584	0.0241418	0.0144467	0.0207132	0.0111589	0.0127828	0.0207822	0.0247563	0.0353095	0.0143448	0.0242571	0.0313172	0.0319497	0.0241833	0.0435605	0.0491198	0.0219098	0.0206262	0.0102434	0.0195254
raw_m9_72	0.0143838	0.0266314	0.00572058	0.0212787	0.0344394	0.0100424	0.000277987	0.0150814	0.0166095	0.0129649	0.0122613	0.0101844	0.0246746	0.0267136	0.0350345	0.0156053	0.0223835	0.0107244	0.00333351	0.0227302	0.0235498	0.0135151	0.0191375	0.0166095	0.014892	0.00802879	0.0131073	0.0219317	0.0153458	0.0215225	0.0107062	0.024484	0.00674994	0.0122628	0.0124008	0.0207695	0.0254579	0.0212946	0.0140359	0.0102814	0.0199311	0.017995	0.025787	0.0528932	0.0388051	0.00802879	0.0295689	0.0115056	0.0191375
raw_m9_184	0.0180653	0.0206228	0.0196223	0.0249796	0.0306982	0.0127466	0.0172528	0.0321174	0.0115345	0.0216949	0.0156546	0.0129347	0.0309883	0.0302089	0.0386039	0.0321186	0.0325194	0.0162929	0.0193606	0.0189352	0.0242619	0.0290588	0.0154785	0.0115345	0.0248532	0.0198511	0.00914632	0.0253712	0.0187653	0.0252709	0.0206407	0.0164915	0.01717	0.00930961	0.0160494	0.016697	0.021544	0.0312752	0.0102673	0.0229787	0.0272146	0.0317957	0.0215142	0.0489798	0.0465074	0.0198511	0.0254666	0.0148931	0.0154785
raw_m9_148	0.0100075	0.0173403	0.0114723	0.0168793	0.0298237	0.0120204	0.00915511	0.024053	0.010972	0.0208952	0.00779838	0.00593135	0.0302677	0.0221236	0.0303515	0.0246717	0.0316175	0.00995909	0.01244	0.0181551	0.019098	0.0225829	0.0147335	0.010972	0.0240257	0.0170694	0.00860505	0.0174125	0.0108499	0.0171729	0.0198478	0.015178	0.0158854	0.00860972	0.00806332	0.0159345	0.0209046	0.0303966	0.00961764	0.0194088	0.0263571	0.0270733	0.0208663	0.0481001	0.0456499	0.0170694	0.0246264	0.00704976	0.0147335
raw_m9_256	0.0294597	0.046236	0.0184407	0.0278659	0.027233	0.0172662	0.0195271	0.00934371	0.022063	0.0116135	0.0204296	0.0237876	0.0163955	0.0344545	0.047272	0.0118402	0.0240572	0.0242116	0.0161484	0.0269943	0.0352077	0.00879326	0.0193769	0.022063	0.00782637	0.0114728	0.0198428	0.0230558	0.0242309	0.026715	0.0102181	0.0441292	0.0128546	0.0228438	0.022796	0.0292221	0.0188508	0.0068697	0.0200683	0.0108939	0.0276156	0.0114666	0.0312622	0.0450183	0.0279052	0.0114728	0.0368752	0.0211603	0.0193769
raw_m9_217	0.0248703	0.029474	0.042885	0.0183897	0.00525044	0.0275113	0.0374768	0.040539	0.0272865	0.0241855	0.0277532	0.0276682	0.0161715	0.0259943	0.0270855	0.040095	0.0200875	0.0277371	0.0389159	0.0212136	0.0392068	0.0370047	0.0179751	0.0272865	0.0337022	0.0370384	0.0249988	0.0336854	0.0323513	0.0331411	0.0329215	0.0331248	0.0328452	0.0303791	0.026657	0.0175849	0.0142598	0.0352845	0.0233894	0.0367133	0.0212378	0.0397895	0.017375	0.0201966	0.021856	0.0370384	0.0213777	0.0268416	0.0179751
raw_m9_69	0.0144695	0.0266812	0.00564023	0.0213648	0.0345272	0.0101243	0.000192996	0.0150393	0.0166578	0.0130513	0.012346	0.0102656	0.0247617	0.0268007	0.0351234	0.0155639	0.0223418	0.0108099	0.00329026	0.0228171	0.023637	0.0134735	0.0192238	0.0166578	0.0148502	0.00798585	0.0131927	0.0220174	0.0154311	0.0216055	0.0106641	0.0245338	0.0067076	0.0123113	0.0124857	0.0208149	0.0255443	0.0212533	0.0141175	0.0102394	0.0198508	0.0179537	0.0258365	0.0529843	0.0388947	0.00798585	0.0296195	0.0115901	0.0192238
raw_m9_480	0.0315647	0.0466921	0.0292141	0.0324704	0.0386479	0.024379	0.0239102	0.0249709	0.0277684	0.0191547	0.0247785	0.0281063	0.027731	0.0259631	0.035345	0.0274601	0.036235	0.0267589	0.0250534	0.0281881	0.0176809	0.0243762	0.0249746	0.0277684	0.0236072	0.0230697	0.0281787	0.0297597	0.0258091	0.0346036	0.0217584	0.0403165	0.0191746	0.0267544	0.0271478	0.0359455	0.0285115	0.0268807	0.0296914	0.0230492	0.0348068	0.0271225	0.0392181	0.0390263	0.037859	0.0230697	0.0317812	0.0255109	0.0249746
raw_m9_441	0.0145923	0.0153199	0.0165907	0.0219666	0.0350453	0.0170256	0.0142407	0.0291403	0.0120817	0.0260541	0.0127548	0.0108984	0.0354176	0.0227094	0.0309866	0.0298294	0.036924	0.0150218	0.0175552	0.0187976	0.0197431	0.0277257	0.0198262	0.0120817	0.0292168	0.022214	0.0136053	0.0224333	0.0142163	0.0222588	0.0244467	0.0102502	0.0210162	0.0114589	0.013079	0.0210865	0.025964	0.0356179	0.014645	0.0245615	0.0316285	0.0322558	0.0259944	0.0488311	0.0509562	0.022214	0.0253081	0.0119981	0.0198262
raw_m9_154	0.0085245	0.0248611	0.0176018	0.014348	0.0272258	0.0124191	0.0122257	0.018897	0.013238	0.0183285	0.00215869	0.00397559	0.0266733	0.0145086	0.0244997	0.0221056	0.0333185	0.00862602	0.0147519	0.018082	0.0170355	0.0200241	0.0121996	0.013238	0.021443	0.0169265	0.00982003	0.00989208	0.00333737	0.0146424	0.0178999	0.0227239	0.0145933	0.0141516	0.0055676	0.0191293	0.0173764	0.0277989	0.0112969	0.0168452	0.0318899	0.0244948	0.0222477	0.0447952	0.037849	0.0169265	0.0277613	0.00302794	0.0121996
raw_m9_244	0.0181275	0.026951	0.0196853	0.0250421	0.0218157	0.0102904	0.0173154	0.0317624	0.00570878	0.0170329	0.0153021	0.0129964	0.021036	0.0298522	0.0382433	0.032182	0.0238167	0.0163551	0.0194234	0.00964199	0.024325	0.0291219	0.0127816	0.00570878	0.0216365	0.0199141	0.0051687	0.0250181	0.0184115	0.0253334	0.0179293	0.0247963	0.0172327	0.00792343	0.0161111	0.0129911	0.0171273	0.0273551	0.00454283	0.0230418	0.023072	0.0318592	0.0115105	0.038855	0.0415755	0.0199141	0.0158521	0.0145409	0.0127816
raw_m9_345	0.0303856	0.0471879	0.0193658	0.0287889	0.0283748	0.0186844	0.0211989	0.00868092	0.0248695	0.0132331	0.0253626	0.0247051	0.0185484	0.0402153	0.053116	0.00689272	0.0248184	0.0251332	0.0178563	0.0281473	0.0361464	0.00773761	0.0205837	0.0248695	0.00648848	0.013252	0.0226037	0.0287428	0.0299255	0.0276365	0.0111364	0.0450816	0.0143644	0.0239423	0.0237095	0.0303366	0.0216052	0.00177859	0.0212659	0.0110082	0.0289112	0.00640116	0.0340999	0.0468329	0.0337562	0.013252	0.0378092	0.0244579	0.0205837
raw_m9_352	0.00619475	0.0197154	0.0147111	0.0135206	0.0274283	0.0101617	0.0103101	0.0217033	0.0105887	0.0184021	0.00552498	0.00256087	0.027883	0.0173752	0.0255172	0.0212668	0.0310452	0.0066168	0.0128637	0.0138518	0.0133113	0.0191878	0.0118746	0.0105887	0.0205989	0.0151031	0.0089852	0.0150999	0.00694257	0.0138153	0.0159717	0.0174144	0.0133019	0.00943927	0.00475186	0.0166272	0.0185708	0.0269499	0.00953903	0.0160504	0.0295114	0.023652	0.0220517	0.0431737	0.0431774	0.0151031	0.0232483	0.0047808	0.0118746
raw_m9_136	0.0149706	0.0314649	0.0089761	0.0194666	0.0310138	0.0108432	0.00595037	0.0125806	0.0198862	0.00955266	0.0113763	0.00938799	0.021265	0.0257899	0.037352	0.0114316	0.0227546	0.00975133	0.005873	0.0231989	0.0210999	0.00840571	0.015332	0.0198862	0.00897034	0.00684684	0.0158427	0.0210266	0.0146842	0.0197595	0.00684417	0.0293339	0.00426371	0.0149815	0.0106143	0.0235824	0.0220755	0.0153638	0.0164036	0.00506092	0.0224698	0.012095	0.0290766	0.0493728	0.0353187	0.00684684	0.0327389	0.0106226	0.015332
raw_m9_35	0.031232	0.0254488	0.0416809	0.0322371	0.0197897	0.0319901	0.0391672	0.0518528	0.0263457	0.0349508	0.0342489	0.0345485	0.033926	0.0300739	0.0227688	0.0543262	0.0238145	0.0339855	0.0413777	0.0271968	0.046381	0.0511813	0.0290972	0.0263457	0.0437142	0.0419292	0.0263077	0.0390073	0.0322758	0.0471807	0.0399014	0.0291392	0.039132	0.0296034	0.0376535	0.0190613	0.0268467	0.0495471	0.0260996	0.0450841	0.0203839	0.0540524	0.0221574	0.0387775	0.0220107	0.0419292	0.027857	0.0351171	0.0290972
raw_m9_496	0.0209402	0.0235384	0.0225305	0.0278697	0.0335834	0.0152239	0.0208356	0.0360024	0.0145262	0.0244072	0.0194551	0.015785	0.0340474	0.034106	0.0425737	0.0350467	0.0350575	0.0191642	0.0229934	0.0217979	0.0271782	0.0319757	0.0177457	0.0145262	0.0269356	0.0235652	0.0121193	0.0292117	0.0225916	0.0281601	0.0227087	0.019403	0.0206008	0.0114537	0.0188986	0.0188775	0.0245505	0.0333751	0.0131448	0.0258931	0.029622	0.0347302	0.0245617	0.0521448	0.0496578	0.0235652	0.0281361	0.0186881	0.0177457
raw_m9_246	0.0134967	0.0268397	0.019853	0.020389	0.02054	0.00561934	0.0143332	0.0279438	0.0042094	0.0123672	0.0115902	0.00849555	0.0209882	0.0257032	0.0340069	0.0277894	0.0223054	0.0117296	0.0157624	0.00883392	0.0199503	0.024746	0.00816584	0.0042094	0.017258	0.0155598	0.00204036	0.0212529	0.01467	0.0207992	0.0135715	0.0246947	0.0128891	0.00755934	0.0118366	0.00954588	0.0130607	0.0229538	0.000419861	0.0186699	0.0222478	0.0274572	0.0129289	0.0387286	0.0373067	0.0155598	0.0167705	0.0108354	0.00816584
raw_m9_123	0.0088328	0.0251372	0.0178933	0.0121586	0.024979	0.0127207	0.0125277	0.0166808	0.0135386	0.0161087	0	0.0042926	0.0244267	0.0142686	0.026657	0.0198861	0.0335799	0.00893424	0.0150492	0.0183729	0.0173277	0.017811	0.0100081	0.0135386	0.0194354	0.0172197	0.0101269	0.00954407	0.00438412	0.0124536	0.018191	0.0230054	0.0148908	0.0144498	0.00340895	0.0194181	0.0151686	0.0255523	0.0116007	0.0164507	0.0321541	0.0222647	0.0225312	0.0424696	0.0374293	0.0172197	0.0280336	0.000869252	0.0100081
raw_m9_218	0.0179579	0.0270922	0.0312922	0.0219731	0.0186779	0.0186291	0.0257571	0.0391995	0.0138351	0.0215136	0.0225312	0.0212795	0.0154705	0.0256962	0.034106	0.0406917	0.0206499	0.0206698	0.0278598	0.0124681	0.0328004	0.0375991	0.0158284	0.0138351	0.0301199	0.0283736	0.0130374	0.0323509	0.0256985	0.0337298	0.0263722	0.02492	0.0256479	0.0188117	0.0243908	0.0099488	0.0135767	0.0358824	0.0128245	0.0315119	0.0224442	0.0403875	0	0.0285106	0.0374485	0.0283736	0.00960601	0.0218524	0.0158284
raw_m9_12	0.0101976	0.0265465	0.0116625	0.0139258	0.0281677	0.00888085	0.00752781	0.014773	0.017869	0.0114551	0.00624441	0.00583406	0.0209133	0.0205053	0.0327073	0.0140271	0.0282143	0.00671317	0.0100754	0.0211569	0.0187186	0.0122282	0.0126003	0.017869	0.0136186	0.0123095	0.0138555	0.0158255	0.010264	0.0142204	0.0123069	0.0244145	0.00972664	0.0129938	0.00515139	0.0215375	0.0193008	0.0198181	0.0144122	0.0105238	0.026684	0.0163956	0.0269904	0.0463735	0.0361102	0.0123095	0.030625	0.00549931	0.0126003
raw_m9_245	0.0134967	0.0268397	0.019853	0.020389	0.02054	0.00561934	0.0143332	0.0279438	0.0042094	0.0123672	0.0115902	0.00849555	0.0209882	0.0257032	0.0340069	0.0277894	0.0223054	0.0117296	0.0157624	0.00883392	0.0199503	0.024746	0.00816584	0.0042094	0.017258	0.0155598	0.00204036	0.0212529	0.01467	0.0207992	0.0135715	0.0246947	0.0128891	0.00755934	0.0118366	0.00954588	0.0130607	0.0229538	0.000419861	0.0186699	0.0222478	0.0274572	0.0129289	0.0387286	0.0373067	0.0155598	0.0167705	0.0108354	0.00816584
raw_m9_454	0.0202689	0.0250435	0.0381114	0.0127756	0.0184241	0.0327843	0.0325899	0.0303864	0.033668	0.0315758	0.0197082	0.0240579	0.0281734	0.015532	0.0198844	0.0336116	0.0336008	0.0248421	0.0351967	0.0331182	0.0375025	0.031497	0.0235438	0.033668	0.0397103	0.0374417	0.0301301	0.0101012	0.0183857	0.0259882	0.0384261	0.0283998	0.0350292	0.0345651	0.0220755	0.0241963	0.0181447	0.039447	0.0316312	0.0366262	0.0321554	0.0360563	0.0313653	0.0360385	0.019018	0.0374417	0.0370823	0.0204391	0.0235438
raw_m9_206	0.0225255	0.0273758	0.0405746	0.0216331	0.0123699	0.0251613	0.0349861	0.0409617	0.0230576	0.0242103	0.0236461	0.0253407	0.0181616	0.0193595	0.0259985	0.0434281	0.0195603	0.0254003	0.0363883	0.0185549	0.0368886	0.040325	0.0184914	0.0230576	0.032848	0.0344267	0.0213711	0.030604	0.0239322	0.0364295	0.0305775	0.030773	0.030495	0.028035	0.0270529	0.0151877	0.0162399	0.0386247	0.0206965	0.0343856	0.0227191	0.0431299	0.0109217	0.0237869	0.0265183	0.0344267	0.0189354	0.0245148	0.0184914
raw_m9_448	0.0168724	0.0262852	0.021217	0.0242598	0.0244811	0.0094189	0.0165333	0.0299688	0	0.0162488	0.0135386	0.0121695	0.0239219	0.0241114	0.032425	0.0313894	0.0262109	0.0155779	0.0186377	0.00878362	0.0196053	0.0283323	0.0120062	0	0.0208464	0.0191263	0.00398347	0.0232414	0.0150068	0.0245513	0.0165764	0.0224514	0.0164489	0.0066307	0.0153398	0.0122074	0.0159376	0.0265609	0.00410746	0.0222529	0.0239679	0.0310649	0.0138351	0.0381628	0.0397361	0.0191263	0.0152152	0.0128006	0.0120062
raw_m9_114	0.0179752	0.0187444	0.0200141	0.0253689	0.0363555	0.0179651	0.017857	0.0329851	0.0143857	0.0271925	0.0165076	0.0132633	0.0368196	0.0281231	0.0364956	0.0325131	0.0379511	0.0166798	0.0200018	0.021639	0.0222631	0.0294517	0.0207712	0.0143857	0.030203	0.0234978	0.0149232	0.0262307	0.0179905	0.0256601	0.0254157	0.0139172	0.0220273	0.012381	0.0164332	0.0220457	0.0273226	0.0366253	0.0159478	0.0255292	0.032636	0.0332476	0.0273716	0.0519069	0.0524326	0.0234978	0.0279599	0.015745	0.0207712
raw_m9_234	0.0181275	0.026951	0.0196853	0.0250421	0.0218157	0.0102904	0.0173154	0.0317624	0.00570878	0.0170329	0.0153021	0.0129964	0.021036	0.0298522	0.0382433	0.032182	0.0238167	0.0163551	0.0194234	0.00964199	0.024325	0.0291219	0.0127816	0.00570878	0.0216365	0.0199141	0.0051687	0.0250181	0.0184115	0.0253334	0.0179293	0.0247963	0.0172327	0.00792343	0.0161111	0.0129911	0.0171273	0.0273551	0.00454283	0.0230418	0.023072	0.0318592	0.0115105	0.038855	0.0415755	0.0199141	0.0158521	0.0145409	0.0127816
raw_m9_275	0.0308124	0.0476267	0.0197923	0.0292145	0.0246137	0.0186106	0.0208746	0.0106727	0.0244621	0.0129542	0.0249603	0.025128	0.0147816	0.0398134	0.0527146	0.0105358	0.0216633	0.025558	0.0174948	0.024387	0.0365792	0.00815662	0.0207186	0.0244621	0.00691032	0.0128389	0.0221971	0.0283406	0.0295233	0.0280613	0.0115597	0.0455207	0.0141962	0.0241975	0.0241305	0.030591	0.0211983	0.00554987	0.0205977	0.0114307	0.0289999	0.0101584	0.0303203	0.0430122	0.0333448	0.0128389	0.0342407	0.0240556	0.0207186
raw_m9_377	0.0206635	0.0373089	0.0120104	0.0246691	0.0283973	0.00963304	0.0121404	0.0154084	0.0177313	0.00683444	0.0170327	0.0153717	0.0185969	0.0316024	0.0438143	0.013739	0.0176297	0.0154202	0.00918191	0.0210541	0.0263293	0.0111226	0.0133927	0.0177313	0.00353022	0.00725303	0.0136756	0.0267509	0.0208886	0.0249605	0.00246085	0.0351823	0.00530393	0.0148644	0.0157433	0.0214388	0.0194341	0.0095554	0.0142382	0.00622583	0.0202928	0.0133706	0.02695	0.0468062	0.0326843	0.00725303	0.0306238	0.0162702	0.0133927
raw_m9_270	0.0145152	0.0291172	0.0155702	0.0215052	0.024971	2.07249e-11	0.0103137	0.0227963	0.0094189	0.00956515	0.0127207	0.00922801	0.0190878	0.0270878	0.0354152	0.0223073	0.0212838	0.00922774	0.0117684	0.0131662	0.0206616	0.0192661	0.00952587	0.0094189	0.0124723	0.0103805	0.0055032	0.0223947	0.0157138	0.0215873	0.00819324	0.0269766	0.00746842	0.00591299	0.0126242	0.0131361	0.0160629	0.0188772	0.00572384	0.0131576	0.019863	0.0219612	0.0186291	0.0431633	0.0343742	0.0103805	0.0221657	0.0119643	0.00952587
raw_m9_45	0.0263604	0.0152116	0.0356409	0.0278534	0.0317843	0.0324723	0.0331634	0.0457917	0.027504	0.0377556	0.0298657	0.0301078	0.0400828	0.0171203	0.0184156	0.0482648	0.0320629	0.0280362	0.0353488	0.0282094	0.028725	0.0451386	0.0314919	0.027504	0.0450052	0.0378422	0.029591	0.0389699	0.030607	0.0427361	0.0401202	0.0122654	0.0365792	0.0268151	0.0332713	0.0225226	0.0305755	0.0515298	0.0315852	0.0402089	0.0266659	0.0480314	0.0299735	0.0364797	0.0422842	0.0378422	0.0224483	0.0307342	0.0314919
raw_m9_137	0.0156274	0.0321544	0.00998289	0.0209945	0.0300657	0.00899899	0.00619731	0.0140608	0.0180507	0.0085753	0.0124926	0.0100342	0.0203017	0.0269441	0.0376514	0.0133073	0.0212488	0.0104007	0.00647237	0.0213625	0.0212316	0.0102753	0.01437	0.0180507	0.0087446	0.00534037	0.0140083	0.022161	0.0155772	0.0212869	0.00568211	0.030022	0.00275719	0.0131855	0.0121206	0.0217859	0.0211215	0.0151478	0.0145691	0.00415311	0.020608	0.0129392	0.0272386	0.0484362	0.0343626	0.00534037	0.0309	0.0117368	0.01437
raw_m9_219	0.0179579	0.0270922	0.0312922	0.0219731	0.0186779	0.0186291	0.0257571	0.0391995	0.0138351	0.0215136	0.0225312	0.0212795	0.0154705	0.0256962	0.034106	0.0406917	0.0206499	0.0206698	0.0278598	0.0124681	0.0328004	0.0375991	0.0158284	0.0138351	0.0301199	0.0283736	0.0130374	0.0323509	0.0256985	0.0337298	0.0263722	0.02492	0.0256479	0.0188117	0.0243908	0.0099488	0.0135767	0.0358824	0.0128245	0.0315119	0.0224442	0.0403875	0	0.0285106	0.0374485	0.0283736	0.00960601	0.0218524	0.0158284
raw_m9_179	0.0133307	0.0260922	0.0187884	0.02022	0.0222159	0.0055032	0.0133761	0.0264582	0.00398347	0.0132835	0.0101269	0.00824069	0.0216667	0.0245333	0.0328185	0.0272966	0.023906	0.0115644	0.0147014	0.0105101	0.0194596	0.0242551	0.00800212	0.00398347	0.0167667	0.015058	0	0.0197802	0.0131987	0.0205127	0.0130826	0.0239455	0.0124018	0.00650357	0.011357	0.00928903	0.0123489	0.0227955	0.00193868	0.0181794	0.0219999	0.0269633	0.0130374	0.0398009	0.0369721	0.015058	0.0178841	0.00937377	0.00800212
raw_m9_445	0.0168724	0.0262852	0.021217	0.0242598	0.0244811	0.0094189	0.0165333	0.0299688	0	0.0162488	0.0135386	0.0121695	0.0239219	0.0241114	0.032425	0.0313894	0.0262109	0.0155779	0.0186377	0.00878362	0.0196053	0.0283323	0.0120062	0	0.0208464	0.0191263	0.00398347	0.0232414	0.0150068	0.0245513	0.0165764	0.0224514	0.0164489	0.0066307	0.0153398	0.0122074	0.0159376	0.0265609	0.00410746	0.0222529	0.0239679	0.0310649	0.0138351	0.0381628	0.0397361	0.0191263	0.0152152	0.0128006	0.0120062
raw_m9_318	0.0274318	0.0441511	0.0164144	0.0258441	0.0341445	0.0217744	0.017507	0.00538394	0.0289608	0.0183437	0.0184265	0.021778	0.0233317	0.0308256	0.0421248	0.00788219	0.0310753	0.022193	0.0141299	0.0339048	0.0331517	0.00484461	0.0241133	0.0289608	0.0111569	0.0114698	0.0254461	0.0180751	0.0192422	0.0246967	0.0150058	0.042043	0.0143338	0.0262742	0.0207952	0.0349686	0.0248948	0.0109055	0.0269464	0.00932295	0.0338286	0.00763956	0.038204	0.0520174	0.031437	0.0114698	0.0438306	0.0191576	0.0241133
raw_m9_96	0.0122991	0.0175571	0.0252995	0.0133145	0.0153566	0.0128769	0.0204401	0.0357055	0.012037	0.0173937	0.0191638	0.015396	0.0207677	0.0187089	0.0269841	0.0348797	0.0165653	0.0149932	0.022698	0.0131638	0.0270118	0.0318094	0.0102754	0.012037	0.0243258	0.0232691	0.00903575	0.0289179	0.0222985	0.0277942	0.0206058	0.0155147	0.0203059	0.0129056	0.0187361	0.000292081	0.0100133	0.0303969	0.00971807	0.0257269	0.0134792	0.0345628	0.0098121	0.0335876	0.0311448	0.0232691	0.0134407	0.0183972	0.0102754
raw_m9_120	0.0088328	0.0251372	0.0178933	0.0121586	0.024979	0.0127207	0.0125277	0.0166808	0.0135386	0.0161087	0	0.0042926	0.0244267	0.0142686	0.026657	0.0198861	0.0335799	0.00893424	0.0150492	0.0183729	0.0173277	0.017811	0.0100081	0.0135386	0.0194354	0.0172197	0.0101269	0.00954407	0.00438412	0.0124536	0.018191	0.0230054	0.0148908	0.0144498	0.00340895	0.0194181	0.0151686	0.0255523	0.0116007	0.0164507	0.0321541	0.0222647	0.0225312	0.0424696	0.0374293	0.0172197	0.0280336	0.000869252	0.0100081
raw_m9_198	0.0271042	0.0334682	0.0458042	0.0280125	0.0226045	0.0304042	0.0406428	0.0507601	0.0263613	0.0311066	0.033829	0.0303478	0.0262227	0.0219751	0.0277526	0.0499842	0.0282252	0.0304849	0.0421039	0.0175058	0.0235361	0.046856	0.0248891	0.0263613	0.0393848	0.0402157	0.028042	0.0437738	0.0354152	0.0428975	0.0351706	0.0293585	0.0359741	0.0308846	0.0334304	0.0202682	0.0242066	0.0451953	0.0264189	0.0407618	0.0312779	0.0497006	0.0166322	0.014223	0.0433374	0.0402157	0.0112071	0.0330382	0.0248891
raw_m9_239	0.0181275	0.026951	0.0196853	0.0250421	0.0218157	0.0102904	0.0173154	0.0317624	0.00570878	0.0170329	0.0153021	0.0129964	0.021036	0.0298522	0.0382433	0.032182	0.0238167	0.0163551	0.0194234	0.00964199	0.024325	0.0291219	0.0127816	0.00570878	0.0216365	0.0199141	0.0051687	0.0250181	0.0184115	0.0253334	0.0179293	0.0247963	0.0172327	0.00792343	0.0161111	0.0129911	0.0171273	0.0273551	0.00454283	0.0230418	0.023072	0.0318592	0.0115105	0.038855	0.0415755	0.0199141	0.0158521	0.0145409	0.0127816
raw_m9_459	0.0195951	0.0224855	0.0216535	0.0269981	0.0402104	0.0220693	0.0192709	0.0329466	0.0158115	0.0311569	0.0164433	0.0158652	0.0396568	0.0211484	0.0260425	0.0349308	0.0421736	0.020029	0.0226147	0.0217869	0.013448	0.0328123	0.0248631	0.0158115	0.0343516	0.0273081	0.0177118	0.0261817	0.0179284	0.0272888	0.0295519	0.0160919	0.0260912	0.016482	0.0180394	0.0261827	0.0301336	0.0407825	0.0196733	0.0296581	0.0368435	0.0373819	0.0298279	0.0420027	0.0549542	0.0273081	0.0220276	0.0156797	0.0248631
raw_m9_367	0.0341106	0.0490053	0.023722	0.0365907	0.0506584	0.032795	0.0255463	0.018222	0.0392429	0.0297159	0.0296265	0.0298781	0.0409459	0.0416538	0.0544342	0.0171676	0.0422991	0.0311015	0.0234641	0.0426089	0.0406038	0.0189352	0.0349598	0.0392429	0.0216181	0.0230726	0.0378468	0.0380125	0.0325417	0.0368729	0.02514	0.0464447	0.0256218	0.0348178	0.027948	0.0457318	0.0415896	0.0211721	0.0384182	0.0200441	0.044904	0.0174947	0.051329	0.0665322	0.0552531	0.0230726	0.0523022	0.0287276	0.0349598
raw_m9_380	0.0112208	0.0272796	0.0162761	0.018099	0.0310755	0.0108684	0.0108304	0.0207951	0.0163769	0.0184239	0.00821657	0.00701235	0.0269976	0.0225652	0.031256	0.0222146	0.0320307	0.0075714	0.0134176	0.0204756	0.0203322	0.0201253	0.0159545	0.0163769	0.0215503	0.0155974	0.0123527	0.0178436	0.0112736	0.0118668	0.0173702	0.0251406	0.0134093	0.0129533	0.00926587	0.0213278	0.0213417	0.02793	0.0134657	0.016935	0.0305986	0.024613	0.0255232	0.0487804	0.0423499	0.0155974	0.0302138	0.00746669	0.0159545
raw_m9_25	0.0245076	0.0291044	0.0425084	0.0178147	0.00561225	0.0279956	0.0380362	0.0408787	0.0278533	0.0247541	0.0283128	0.0273053	0.0165272	0.0265632	0.0305139	0.0395041	0.0205378	0.0273726	0.0394759	0.0217857	0.0388329	0.0364958	0.0182542	0.0278533	0.0334448	0.0376008	0.0255646	0.0340267	0.0329109	0.032558	0.0327726	0.0327522	0.0334085	0.0305341	0.0262959	0.0177528	0.0146136	0.0346923	0.0239564	0.0365114	0.0215748	0.0391972	0.0151036	0.017672	0.0250791	0.0376008	0.0219551	0.0274013	0.0182542
raw_m9_455	0.0202689	0.0250435	0.0381114	0.0127756	0.0184241	0.0327843	0.0325899	0.0303864	0.033668	0.0315758	0.0197082	0.0240579	0.0281734	0.015532	0.0198844	0.0336116	0.0336008	0.0248421	0.0351967	0.0331182	0.0375025	0.031497	0.0235438	0.033668	0.0397103	0.0374417	0.0301301	0.0101012	0.0183857	0.0259882	0.0384261	0.0283998	0.0350292	0.0345651	0.0220755	0.0241963	0.0181447	0.039447	0.0316312	0.0366262	0.0321554	0.0360563	0.0313653	0.0360385	0.019018	0.0374417	0.0370823	0.0204391	0.0235438
raw_m9_75	0.0117008	0.0280455	0.0153463	0.012616	0.0254483	0.0101818	0.00998868	0.0132278	0.0169201	0.0127835	0.00492445	0.00714853	0.0194353	0.0192698	0.0317251	0.0149309	0.0309985	0.00822161	0.0125049	0.0212788	0.0202229	0.012859	0.0117252	0.0169201	0.0168846	0.0146707	0.0130082	0.0120779	0.00933215	0.0129109	0.0156425	0.0259202	0.0123473	0.0137937	0.00524872	0.0223255	0.0156298	0.0205668	0.0144843	0.0139059	0.0295759	0.0172985	0.0260211	0.0429554	0.0345043	0.0146707	0.0309708	0.00405052	0.0117252
raw_m9_312	0.0304647	0.0472692	0.0194448	0.0288678	0.0276781	0.0186087	0.0211234	0.00860438	0.0247941	0.0131567	0.0252881	0.0247834	0.0178507	0.0401409	0.0530417	0.00748191	0.0241113	0.0252119	0.0177803	0.0274508	0.0362266	0.00781522	0.0205084	0.0247941	0.00656661	0.0131755	0.0225284	0.0286683	0.029851	0.0277152	0.0112148	0.045163	0.0142882	0.0238669	0.0237874	0.0302613	0.0215298	0.00247709	0.0209297	0.0110865	0.0288348	0.00709707	0.0333999	0.0461252	0.03368	0.0131755	0.037107	0.0243834	0.0205084
raw_m9_406	0.057704	0.0601846	0.0691309	0.0545971	0.0458964	0.0564083	0.0645579	0.0708082	0.0589286	0.050981	0.0630395	0.0619404	0.0459647	0.0515416	0.055535	0.0681449	0.047133	0.0577873	0.0661079	0.050027	0.048793	0.0662252	0.0531648	0.0589286	0.060001	0.0642421	0.0605043	0.0723221	0.066235	0.0702973	0.0586919	0.06045	0.0598618	0.0596657	0.059368	0.052751	0.0525368	0.0645583	0.0588714	0.0630731	0.0501852	0.068022	0.0493324	0.0278677	0.0583636	0.0642421	0.0439319	0.0620712	0.0531648
raw_m9_443	0.0170399	0.027218	0.0221476	0.0244283	0.023985	0.00958616	0.0167017	0.0299975	0.000925656	0.0164177	0.0135643	0.0123357	0.0234255	0.0238537	0.0321656	0.0315601	0.0257079	0.0157452	0.0188069	0.00799928	0.01949	0.0285023	0.0121732	0.000925656	0.0210166	0.0192959	0.00414961	0.0232688	0.0150328	0.0247197	0.0167457	0.0230996	0.0166177	0.00755624	0.0155059	0.0124967	0.0161057	0.0267319	0.00393732	0.0224228	0.0249128	0.0312359	0.0132597	0.0373692	0.039767	0.0192959	0.0144793	0.0129667	0.0121732
raw_m9_471	0.0674487	0.0700703	0.0858514	0.0600923	0.0624988	0.0788462	0.0811637	0.0817249	0.0800699	0.0780299	0.0727973	0.0716879	0.0758716	0.0613392	0.0582976	0.0790176	0.0787918	0.0691802	0.0827725	0.0752009	0.0595455	0.0770705	0.071034	0.0800699	0.0856984	0.0844177	0.0796656	0.0764827	0.0760676	0.0744313	0.0838222	0.0703654	0.0814947	0.0781839	0.0689304	0.0721176	0.0671208	0.0852382	0.0802879	0.0823967	0.0750219	0.0804502	0.082332	0.0649962	0.0684567	0.0844177	0.0729004	0.0718111	0.071034
raw_m9_70	0.0143838	0.0266314	0.00572058	0.0212787	0.0344394	0.0100424	0.000277987	0.0150814	0.0166095	0.0129649	0.0122613	0.0101844	0.0246746	0.0267136	0.0350345	0.0156053	0.0223835	0.0107244	0.00333351	0.0227302	0.0235498	0.0135151	0.0191375	0.0166095	0.014892	0.00802879	0.0131073	0.0219317	0.0153458	0.0215225	0.0107062	0.024484	0.00674994	0.0122628	0.0124008	0.0207695	0.0254579	0.0212946	0.0140359	0.0102814	0.0199311	0.017995	0.025787	0.0528932	0.0388051	0.00802879	0.0295689	0.0115056	0.0191375
raw_m9_104	0.0100259	0.0264294	0.0243845	0.0122091	0.015492	0.00952587	0.0194197	0.0251256	0.0120062	0.00821233	0.0100081	0.00964126	0.0159432	0.0192514	0.0317666	0.0244285	0.0248022	0.00963687	0.0207912	0.0100383	0.0207941	0.0213979	0	0.0120062	0.0157977	0.018902	0.00800212	0.0184748	0.014459	0.0176823	0.0145601	0.0242897	0.0148185	0.0121186	0.00870664	0.0105288	0.00669513	0.0207753	0.00855392	0.018327	0.0232717	0.024089	0.0158284	0.0335367	0.0311193	0.018902	0.019436	0.00912558	0
raw_m9_329	0.0239778	0.0407093	0.0128915	0.0275578	0.031116	0.0124723	0.0149869	0.0119311	0.0208464	0.00948245	0.0194354	0.018319	0.0212888	0.0340815	0.0468021	0.0107252	0.0208008	0.0187213	0.0116277	0.0241889	0.0296871	0.00794658	0.0157977	0.0208464	0	0.00700847	0.0167667	0.0291889	0.0237459	0.0278484	0.00476336	0.0385855	0.0081373	0.0177225	0.0185911	0.0245758	0.0221056	0.00644847	0.0173326	0.00459579	0.0234669	0.0103483	0.0301199	0.0496272	0.0354577	0.00700847	0.0338157	0.0186687	0.0157977
raw_m9_169	0.0212807	0.0138815	0.0268958	0.0222914	0.0220701	0.0178236	0.025184	0.040486	0.0215054	0.0228985	0.0283193	0.0246011	0.0263243	0.0264371	0.0329891	0.039498	0.0186794	0.0203352	0.027372	0.0232882	0.0361996	0.0363963	0.0194096	0.0215054	0.029391	0.0279588	0.0190493	0.0381904	0.031523	0.0370969	0.0251241	0.0133395	0.0249568	0.016096	0.027711	0.0102462	0.02003	0.0358862	0.020084	0.0302829	0.0132203	0.0391898	0.0199653	0.0405895	0.0333941	0.0279588	0.0236636	0.0275378	0.0194096
raw_m9_78	0.0229729	0.039463	0.0124112	0.0226349	0.0357314	0.0210612	0.0135185	0.00228109	0.0276997	0.0177294	0.0151986	0.0187549	0.0249382	0.0292061	0.0419102	0.00539635	0.0304273	0.0199408	0.0113585	0.0326309	0.0315244	0.00480115	0.0234931	0.0276997	0.0102747	0.0108662	0.0248219	0.0207339	0.019072	0.0229269	0.0138305	0.0373463	0.0137268	0.0250195	0.0168516	0.034323	0.0257333	0.0110247	0.0263192	0.00872421	0.0331767	0.00776402	0.0375491	0.0529591	0.0375969	0.0108662	0.0425273	0.0152067	0.0234931
raw_m9_321	0.0148915	0.0313085	0.0115546	0.0147991	0.0282446	0.0127849	0.0066668	0.0100714	0.0217914	0.00956162	0.00971226	0.0103182	0.0185399	0.0241575	0.0367001	0.0101473	0.0273539	0.0114063	0.00921445	0.0250949	0.0234581	0.008075	0.0149329	0.0217914	0.0130895	0.0114486	0.0177589	0.0158908	0.0141505	0.0150934	0.011849	0.029187	0.00886566	0.0170116	0.00840354	0.0255779	0.0193694	0.0157637	0.0183183	0.0101153	0.0258236	0.0125083	0.030956	0.0464679	0.0324868	0.0114486	0.0346078	0.00883228	0.0149329
raw_m9_207	0.0210838	0.0256307	0.0390105	0.0155949	0.0112278	0.0262704	0.0334618	0.0347608	0.02714	0.0250384	0.0205178	0.0238876	0.0251291	0.01721	0.0171535	0.037223	0.0250691	0.0239409	0.0348517	0.0265664	0.0353493	0.0341437	0.0170175	0.02714	0.0331868	0.0328984	0.0236133	0.0259464	0.0236366	0.0303074	0.0319045	0.0292612	0.0289941	0.0280495	0.0228922	0.017604	0.0143264	0.0364541	0.0251171	0.0328603	0.0216386	0.0369111	0.024768	0.0297456	0.0169446	0.0328984	0.0304859	0.0212511	0.0170175
raw_m9_185	0.0145027	0.0219203	0.0160188	0.0213982	0.0254541	0.00759803	0.0136725	0.0286393	0.00653293	0.0165003	0.0122679	0.00940268	0.0258982	0.0267219	0.0350439	0.0284903	0.027193	0.0127349	0.0157637	0.0137339	0.0206483	0.0254442	0.0103412	0.00653293	0.019631	0.0162499	0.00417303	0.0219394	0.0153528	0.0216905	0.0154393	0.0197602	0.0135821	0.00430931	0.0125186	0.0115016	0.0165299	0.0260324	0.0051877	0.0193674	0.0219152	0.0281595	0.0164319	0.0437364	0.0412852	0.0162499	0.0201934	0.011512	0.0103412
raw_m9_401	0.0121896	0.023281	0.0164831	0.01955	0.0259042	0.00798357	0.0118249	0.024876	0.00496471	0.0169653	0.00857071	0.00752488	0.0253482	0.0224481	0.030702	0.0266179	0.0276464	0.0108989	0.0139076	0.0137078	0.0182878	0.023579	0.0108141	0.00496471	0.0200917	0.0143834	0.00367568	0.0182126	0.0111415	0.0198429	0.0154101	0.0211285	0.0119443	0.00589386	0.0106965	0.0119774	0.0160144	0.0264811	0.0056151	0.0175039	0.024083	0.0262832	0.0152415	0.0430365	0.0397852	0.0143834	0.0201551	0.00815704	0.0108141
raw_m9_62	0.0194884	0.0347521	0.00697517	0.0264102	0.0341786	0.0103805	0.00810905	0.0125204	0.0191263	0.0126964	0.0172197	0.0143457	0.0243452	0.0318172	0.0402442	0.0124032	0.0194625	0.0140834	0.00470117	0.0224664	0.0257055	0.00935581	0.018902	0.0191263	0.00700847	0	0.015058	0.026955	0.0203418	0.0267011	0.00536811	0.0326151	0.00407116	0.0148731	0.0174598	0.023528	0.0251353	0.0134468	0.0156223	0.00316742	0.0222388	0.012031	0.0283736	0.0527044	0.0385439	1.00373e-15	0.0323047	0.0164558	0.018902
raw_m9_442	0.0174151	0.0291563	0.022534	0.0248056	0.0253209	0.00842037	0.0170817	0.0279426	0.00313375	0.0152512	0.0124696	0.0127078	0.0232112	0.0225315	0.0308301	0.0304038	0.0256769	0.0145879	0.0184226	0.00919347	0.0197341	0.0273459	0.0125472	0.00313375	0.0198481	0.0181281	0.00517868	0.0220947	0.0138544	0.025097	0.0155769	0.0249056	0.0154519	0.00793622	0.0158779	0.0144306	0.016482	0.025566	0.00512722	0.0212582	0.0253062	0.0300766	0.0161158	0.0385962	0.0369925	0.0181281	0.0172569	0.0133388	0.0125472
raw_m9_107	0.0218011	0.0384647	0.0107213	0.024969	0.0306373	0.0119264	0.0118739	0.0109412	0.020806	0.00907422	0.0161147	0.0161642	0.0208351	0.0307989	0.0435525	0.0106854	0.0210275	0.0165568	0.0085152	0.0241398	0.027478	0.00764378	0.0152959	0.020806	0.00350501	0.00390079	0.0167368	0.025652	0.0206259	0.0252603	0.00510619	0.0363404	0.00515818	0.0164148	0.016039	0.0250651	0.0216536	0.00952406	0.0173012	0.00348384	0.0237974	0.0103094	0.0300553	0.0490919	0.0349604	0.00390079	0.0338429	0.0152202	0.0152959
raw_m9_9	0.0132373	0.0249376	0.00822168	0.0201261	0.0331562	0.00898515	0.00302494	0.0166282	0.0134768	0.0147861	0.00968328	0.00913674	0.0231655	0.024082	0.0323608	0.0185987	0.0254345	0.00958157	0.00630481	0.0214491	0.0223835	0.0165083	0.0179838	0.0134768	0.0179074	0.0109301	0.0108613	0.0193343	0.0127529	0.0204189	0.0137229	0.0227881	0.00976349	0.0105926	0.0112645	0.0192226	0.0232032	0.0243014	0.0128058	0.0132933	0.0224531	0.020993	0.0228336	0.0509345	0.038139	0.0109301	0.0279724	0.00893063	0.0179838
raw_m9_469	0.0524133	0.0548255	0.0663214	0.0452059	0.0409569	0.0513717	0.0617698	0.0638576	0.0559433	0.0497986	0.0577573	0.0566605	0.0491049	0.0462041	0.048734	0.0612118	0.0500276	0.0524938	0.0633093	0.0510481	0.0434756	0.0593021	0.0476	0.0559433	0.0572878	0.0614408	0.055643	0.0628829	0.0609221	0.06088	0.055902	0.0550758	0.0570769	0.0543317	0.0539869	0.0479902	0.0440129	0.0583956	0.0562446	0.0602793	0.0469792	0.0610715	0.0579539	0.0420887	0.0512576	0.0614408	0.0485397	0.0567958	0.0476
raw_m9_74	0.0107892	0.0271129	0.0143955	0.0119694	0.0252855	0.00940221	0.00945676	0.0141291	0.0175819	0.0121995	0.00558605	0.00624301	0.0202535	0.0199316	0.0323868	0.0142512	0.0301417	0.0073118	0.0120043	0.0208625	0.0192984	0.0121812	0.010812	0.0175819	0.0159312	0.0142383	0.0135773	0.0130017	0.00999383	0.0122644	0.0146909	0.0249866	0.0116555	0.0128743	0.00434749	0.021396	0.0164585	0.0198789	0.0141328	0.0129571	0.0286116	0.0166156	0.0266828	0.0434042	0.0354105	0.0142383	0.0303092	0.0047121	0.010812
raw_m9_411	0.0108734	0.0237602	0.0214671	0.0182586	0.0333954	0.017129	0.0172784	0.028697	0.0160702	0.0243153	0.0123909	0.00928651	0.0338544	0.0159065	0.0217987	0.0269738	0.0371328	0.011665	0.0198592	0.0156217	0.00921956	0.0261087	0.0177233	0.0160702	0.0276138	0.0221225	0.0159394	0.0220237	0.013844	0.020173	0.0229737	0.0181931	0.0202761	0.0164136	0.00993305	0.0225753	0.0244576	0.0338285	0.0164955	0.0230403	0.0355841	0.0294962	0.0280521	0.0394983	0.0492963	0.0221225	0.0195495	0.011638	0.0177233
raw_m9_475	0.0270001	0.0230781	0.0299932	0.0343318	0.0496228	0.0313342	0.0288226	0.0437758	0.026896	0.0405249	0.0273885	0.0242958	0.0500872	0.0329687	0.0412989	0.0420344	0.0513052	0.027796	0.0321798	0.0314591	0.0274057	0.0411601	0.0338491	0.026896	0.042778	0.0369014	0.0283481	0.0370317	0.0289016	0.0351612	0.0381396	0.0208187	0.0354142	0.0255139	0.0248892	0.035131	0.0405927	0.0489616	0.0293672	0.0381793	0.0459251	0.0445835	0.0408201	0.0590534	0.0657074	0.0369014	0.0353357	0.0266255	0.0338491
raw_m9_444	0.0167649	0.0256869	0.0206202	0.0241517	0.0247992	0.00931164	0.0164252	0.0299505	0.000593627	0.0161405	0.0135221	0.012063	0.0242402	0.0242767	0.0325914	0.0312799	0.0265335	0.0154705	0.0185292	0.00928662	0.0196793	0.0282232	0.0118991	0.000593627	0.0207373	0.0190174	0.00387692	0.0232239	0.0149901	0.0244433	0.0164679	0.0220357	0.0163407	0.00603714	0.0152333	0.0120991	0.0158299	0.0264512	0.00442558	0.0221439	0.0233618	0.0309552	0.0142483	0.0386717	0.0397163	0.0190174	0.0157223	0.0127631	0.0118991
raw_m9_125	0.0128678	0.0284316	0.0228364	0.0152082	0.0227534	0.0112191	0.0186718	0.0244754	0.0139349	0.0140163	0.00933404	0.0083426	0.0232045	0.0237065	0.0361845	0.0220171	0.0319571	0.011632	0.0200315	0.0171977	0.0180746	0.020228	0.0072991	0.0139349	0.0171864	0.0181543	0.00995195	0.0178763	0.0137502	0.016046	0.0160523	0.0270689	0.0141021	0.0126214	0.00590014	0.0175753	0.0139625	0.0221111	0.0105044	0.0171226	0.0304272	0.0217876	0.0229863	0.0407934	0.0383769	0.0181543	0.0265929	0.00845843	0.0072991
raw_m9_372	0.0218597	0.0364302	0.00858531	0.028794	0.0379771	0.0132299	0.0103915	0.0103698	0.0221405	0.0162939	0.0203525	0.0166966	0.028141	0.0350298	0.0435167	0.0094743	0.0221183	0.0164432	0.00701633	0.0261799	0.0281109	0.00916556	0.0220799	0.0221405	0.00713311	0.00373167	0.0180507	0.0301208	0.0234958	0.0290841	0.00832605	0.0342925	0.00753637	0.0171876	0.0198098	0.0258792	0.0289008	0.0110956	0.018618	0.00413673	0.0247857	0.00909389	0.0314371	0.0566347	0.042431	0.00373167	0.0351422	0.019584	0.0220799
raw_m9_470	0.0842756	0.0871285	0.0899618	0.0768213	0.0663885	0.0831166	0.085867	0.0857793	0.0857621	0.0735489	0.0896131	0.0884928	0.0712554	0.0782991	0.0754488	0.0830384	0.0696009	0.0843736	0.0868459	0.0792145	0.0754237	0.0810686	0.0794165	0.0857621	0.080695	0.0849931	0.0872551	0.0933927	0.092994	0.0912889	0.079336	0.0874738	0.0804722	0.0864761	0.0856478	0.0795685	0.0741174	0.0794884	0.0856066	0.0837626	0.069372	0.082952	0.0864405	0.0689844	0.0651192	0.0849931	0.0769308	0.0886018	0.0794165
raw_m9_227	0.0184586	0.0224632	0.0200202	0.025375	0.0256036	0.0106209	0.0176482	0.0321728	0.00611157	0.0173665	0.0157032	0.0133247	0.0255436	0.0302639	0.0386629	0.0325193	0.0273517	0.0166858	0.0197578	0.0138372	0.0246609	0.0294579	0.0131116	0.00611157	0.0219727	0.0202494	0.00556971	0.0254237	0.0188154	0.0256662	0.0182639	0.020296	0.0175662	0.00825362	0.0164393	0.0133246	0.017532	0.027693	0.00519995	0.0233775	0.0234131	0.0321972	0.016038	0.0434472	0.041998	0.0202494	0.0203234	0.0149413	0.0131116
raw_m9_77	0.0180491	0.0328395	0.00834888	0.0220908	0.0351728	0.0161101	0.00857118	0.00896966	0.0215334	0.0137786	0.0119429	0.0138508	0.0243852	0.0240176	0.0365481	0.0106352	0.0253684	0.0150163	0.00639973	0.0258872	0.0248051	0.00854752	0.0199505	0.0215334	0.00988935	0.00766238	0.0198751	0.0216199	0.014573	0.022383	0.00885935	0.0305839	0.00876852	0.0184456	0.0132014	0.0293332	0.0251845	0.0162957	0.0213689	0.00690279	0.0281238	0.0130146	0.0331632	0.0505926	0.0384984	0.00766238	0.0357151	0.0111868	0.0199505
raw_m9_5	0.0129708	0.00448547	0.0244398	0.0145039	0.0240524	0.0257439	0.0231928	0.0384546	0.0219298	0.0312223	0.02187	0.01865	0.0346531	0.0165796	0.0211641	0.0366954	0.0253889	0.0182504	0.0266689	0.0236998	0.0277281	0.0358123	0.0231467	0.0219298	0.0374123	0.031451	0.0227998	0.0316424	0.0233817	0.0297098	0.0327084	0.0067227	0.029955	0.019907	0.019706	0.0140134	0.0237708	0.0436936	0.023747	0.0327584	0.0199636	0.0392705	0.0237579	0.0390644	0.0399916	0.031451	0.0240761	0.0211003	0.0231467
raw_m9_213	0.021968	0.0265302	0.040007	0.0229783	0.0155637	0.0245756	0.0344135	0.0423433	0.0249422	0.0272942	0.0249912	0.0252882	0.0295695	0.0207186	0.0129516	0.0448105	0.0228156	0.0248181	0.035816	0.024357	0.0369028	0.0417021	0.0198368	0.0249422	0.0344755	0.0338505	0.0213985	0.0284837	0.0222615	0.0377934	0.030459	0.0301899	0.0299152	0.0274523	0.0283977	0.0153277	0.0186499	0.040973	0.0229121	0.0356117	0.0193629	0.0445154	0.0225324	0.0342991	0.0163492	0.0338505	0.0282847	0.0258599	0.0198368
raw_m9_61	0.0194884	0.0347521	0.00697517	0.0264102	0.0341786	0.0103805	0.00810905	0.0125204	0.0191263	0.0126964	0.0172197	0.0143457	0.0243452	0.0318172	0.0402442	0.0124032	0.0194625	0.0140834	0.00470117	0.0224664	0.0257055	0.00935581	0.018902	0.0191263	0.00700847	1.20866e-14	0.015058	0.026955	0.0203418	0.0267011	0.00536811	0.0326151	0.00407116	0.0148731	0.0174598	0.023528	0.0251353	0.0134468	0.0156223	0.00316742	0.0222388	0.012031	0.0283736	0.0527044	0.0385439	1.1041e-14	0.0323047	0.0164558	0.018902
raw_m9_276	0.0308124	0.0476267	0.0197923	0.0292145	0.0246137	0.0186106	0.0208746	0.0106727	0.0244621	0.0129542	0.0249603	0.025128	0.0147816	0.0398134	0.0527146	0.0105358	0.0216633	0.025558	0.0174948	0.024387	0.0365792	0.00815662	0.0207186	0.0244621	0.00691032	0.0128389	0.0221971	0.0283406	0.0295233	0.0280613	0.0115597	0.0455207	0.0141962	0.0241975	0.0241305	0.030591	0.0211983	0.00554987	0.0205977	0.0114307	0.0289999	0.0101584	0.0303203	0.0430122	0.0333448	0.0128389	0.0342407	0.0240556	0.0207186
raw_m9_358	0.00487613	0.0150477	0.0139367	0.0117568	0.0267228	0.0139571	0.0113403	0.0263419	0.0132633	0.019165	0.0100619	0.00701306	0.0271788	0.019038	0.0272296	0.0248711	0.0280823	0.00643608	0.0146658	0.0150642	0.019297	0.0237601	0.011263	0.0132633	0.0252462	0.0193667	0.0108868	0.0196852	0.013124	0.0178391	0.0211722	0.0128789	0.0179187	0.0111348	0.0082572	0.0121724	0.0178397	0.0314606	0.0118972	0.0206805	0.02358	0.0272736	0.0177599	0.0449613	0.0425179	0.0193667	0.0212717	0.00931117	0.011263
raw_m9_236	0.0181275	0.026951	0.0196853	0.0250421	0.0218157	0.0102904	0.0173154	0.0317624	0.00570878	0.0170329	0.0153021	0.0129964	0.021036	0.0298522	0.0382433	0.032182	0.0238167	0.0163551	0.0194234	0.00964199	0.024325	0.0291219	0.0127816	0.00570878	0.0216365	0.0199141	0.0051687	0.0250181	0.0184115	0.0253334	0.0179293	0.0247963	0.0172327	0.00792343	0.0161111	0.0129911	0.0171273	0.0273551	0.00454283	0.0230418	0.023072	0.0318592	0.0115105	0.038855	0.0415755	0.0199141	0.0158521	0.0145409	0.0127816
raw_m9_39	0.01479	0.0175986	0.0167908	0.0221654	0.0342712	0.0160407	0.0143843	0.0275409	0.00980676	0.0252808	0.0111679	0.0100079	0.0337175	0.0216739	0.0299401	0.0292676	0.036139	0.0142525	0.0167803	0.0185933	0.0195397	0.0269564	0.019057	0.00980676	0.0284416	0.0214384	0.0119232	0.0208431	0.0126226	0.0215829	0.0236715	0.0137391	0.0202424	0.0106838	0.013275	0.0201088	0.0242893	0.0348443	0.0136878	0.0237877	0.0308437	0.0314848	0.023627	0.0480879	0.048334	0.0214384	0.0251032	0.0107357	0.019057
raw_m9_170	0.0118518	0.0179113	0.0133376	0.0187333	0.0317266	0.0138789	0.0110085	0.0235611	0.0112639	0.0227753	0.00728166	0.0077617	0.0311737	0.0216259	0.029863	0.0265513	0.0335513	0.0118041	0.0143041	0.020036	0.0209741	0.0244571	0.0165895	0.0112639	0.0259174	0.0189408	0.0094729	0.0169116	0.0103365	0.0190264	0.0217297	0.0157464	0.0177552	0.0104646	0.00989128	0.017812	0.0217986	0.0322994	0.011414	0.0212866	0.028278	0.0289619	0.0211048	0.0494544	0.0451881	0.0189408	0.026537	0.00735176	0.0165895
raw_m9_124	0.0088328	0.0251372	0.0178933	0.0121586	0.024979	0.0127207	0.0125277	0.0166808	0.0135386	0.0161087	0	0.0042926	0.0244267	0.0142686	0.026657	0.0198861	0.0335799	0.00893424	0.0150492	0.0183729	0.0173277	0.017811	0.0100081	0.0135386	0.0194354	0.0172197	0.0101269	0.00954407	0.00438412	0.0124536	0.018191	0.0230054	0.0148908	0.0144498	0.00340895	0.0194181	0.0151686	0.0255523	0.0116007	0.0164507	0.0321541	0.0222647	0.0225312	0.0424696	0.0374293	0.0172197	0.0280336	0.000869252	0.0100081
objflux_360	0.0757027	0.0931063	0.0650886	0.0740301	0.0864793	0.0735024	0.0659273	0.050701	0.0810739	0.070382	0.0664592	0.0707188	0.0756092	0.0796497	0.0911149	0.0530851	0.0841513	0.072187	0.063942	0.0862262	0.0849183	0.0548488	0.0758347	0.0810739	0.0630266	0.0635636	0.077324	0.0657487	0.0669795	0.0728323	0.0671259	0.0911151	0.0663137	0.0782983	0.0686783	0.0871379	0.0767403	0.057394	0.0786981	0.0613073	0.086845	0.0535067	0.090862	0.105432	0.0840385	0.0635636	0.0967208	0.067153	0.0758347
objflux_6	0.0810789	0.0972664	0.070479	0.0793919	0.0919617	0.0789015	0.0712983	0.0560174	0.0865166	0.0757847	0.0717817	0.076057	0.0810528	0.0850999	0.0942704	0.0584014	0.0897051	0.0775526	0.0693195	0.0917063	0.0903739	0.0601671	0.0812205	0.0865166	0.0684189	0.0689518	0.0827306	0.0622528	0.0706797	0.0781865	0.0725275	0.0966271	0.0716982	0.0837233	0.0739905	0.0926235	0.0821418	0.0627628	0.0841128	0.0666772	0.0924007	0.0588378	0.0963918	0.111087	0.0819284	0.0689518	0.102293	0.0724734	0.0812205
objflux_366	0.0757026	0.0931061	0.0650885	0.07403	0.0864792	0.0735023	0.0659272	0.0507009	0.0810738	0.0703818	0.066459	0.0707187	0.0756091	0.0796496	0.091115	0.053085	0.0841512	0.0721869	0.0639419	0.0862261	0.0849182	0.0548487	0.0758346	0.0810738	0.0630265	0.0635635	0.0773239	0.0657488	0.0669796	0.0728322	0.0671258	0.091115	0.0663136	0.0782982	0.0686782	0.0871378	0.0767402	0.0573939	0.078698	0.0613072	0.0868449	0.0535066	0.0908619	0.105432	0.0840386	0.0635635	0.0967207	0.0671529	0.0758346
objflux_134	0.0797075	0.0954238	0.0695764	0.0785035	0.0910666	0.0779105	0.0703999	0.055112	0.0816444	0.0748858	0.0708919	0.0751132	0.0801527	0.0743759	0.0872327	0.0574985	0.0887959	0.0766617	0.0684179	0.0841158	0.0796806	0.0592658	0.0803301	0.0816444	0.0675138	0.068048	0.0818384	0.071569	0.0711615	0.0772981	0.0710521	0.0891687	0.0707979	0.0805569	0.0731048	0.0917286	0.0812498	0.0618556	0.0832207	0.065774	0.0914941	0.0579329	0.0954936	0.100167	0.0901019	0.068048	0.0914647	0.0715847	0.0803301
objflux_204	0.0804503	0.0979871	0.0698368	0.0787631	0.0913327	0.0782816	0.0706734	0.0553679	0.0858862	0.0751471	0.0711491	0.0754411	0.0804163	0.0844671	0.0936359	0.0577545	0.0890654	0.0769213	0.0686775	0.0910774	0.0897464	0.0595221	0.0805909	0.0858862	0.0677742	0.0683082	0.0821003	0.0616118	0.0700435	0.077571	0.0718863	0.096	0.0710581	0.0830919	0.0733616	0.0920089	0.0815114	0.0621145	0.083497	0.0660332	0.0917638	0.0581897	0.0957624	0.110459	0.0812827	0.0683082	0.101665	0.0718418	0.0805909
objflux_268	0.0749945	0.0923782	0.0643803	0.0733241	0.0857554	0.0727914	0.0652214	0.0500049	0.0803561	0.0696712	0.0657595	0.0700163	0.0748922	0.0789311	0.0917261	0.0523885	0.0834183	0.0714808	0.0632357	0.0855026	0.0841982	0.0541517	0.0751253	0.0803561	0.0623185	0.0628559	0.0766115	0.0663624	0.0675931	0.0721275	0.0664158	0.0903865	0.065606	0.0775833	0.0679796	0.0864133	0.0760286	0.0566899	0.0779842	0.0606023	0.0861113	0.0528081	0.090131	0.104682	0.0846571	0.0628559	0.0959833	0.0664536	0.0751253
objflux_67	0.107337	0.123794	0.0972301	0.106059	0.112462	0.0988312	0.0979565	0.082289	0.10272	0.0957886	0.0981951	0.101494	0.101275	0.102021	0.111395	0.0838954	0.110454	0.102435	0.0947264	0.105327	0.090322	0.0847017	0.101224	0.10272	0.0882946	0.0900656	0.102832	0.0983506	0.0979645	0.104806	0.0918999	0.117451	0.0915835	0.101575	0.100366	0.113145	0.102216	0.0824813	0.104262	0.0884898	0.113189	0.0815439	0.117128	0.114223	0.111166	0.0900656	0.109771	0.0988806	0.101224
objflux_320	0.0868132	0.102718	0.0766871	0.0855905	0.098335	0.0850602	0.0775002	0.0621005	0.0888245	0.0820216	0.0779143	0.0821771	0.0873516	0.0813707	0.0877533	0.0644908	0.0961562	0.0837508	0.0755093	0.0913362	0.0839276	0.0662637	0.087452	0.0888245	0.0746236	0.0751531	0.0889906	0.0683392	0.0751712	0.0843869	0.0781772	0.0964406	0.0779027	0.0877201	0.0801169	0.0990168	0.0883942	0.0689248	0.0904003	0.0728512	0.0988613	0.0649457	0.102833	0.104647	0.08833	0.0751531	0.0958469	0.0786053	0.087452
objflux_447	0.0884668	0.104415	0.078342	0.0872397	0.0887885	0.0763999	0.0790928	0.0637269	0.0792973	0.0724832	0.0795484	0.0826789	0.0777839	0.0868459	0.0961186	0.0653377	0.0864652	0.08364	0.0759118	0.0822756	0.0890688	0.0661463	0.0787917	0.0792973	0.0653516	0.0712883	0.0795024	0.0719512	0.0768086	0.0856517	0.069433	0.098479	0.0725376	0.0803632	0.0817486	0.0892645	0.0789103	0.0593393	0.0807202	0.0697737	0.0891894	0.0629797	0.0932392	0.101652	0.0792338	0.0712883	0.0928645	0.0802391	0.0787917
objflux_94	0.0983052	0.114517	0.088189	0.0970517	0.110092	0.0965873	0.0889476	0.0734041	0.100438	0.0935639	0.0892707	0.0935641	0.0989968	0.0929329	0.0988713	0.0758002	0.108066	0.0952159	0.0869799	0.103016	0.0844741	0.0775821	0.0989704	0.100438	0.0861245	0.0866463	0.100559	0.0796328	0.0865505	0.0958146	0.0897026	0.108204	0.0893946	0.0993066	0.0914562	0.110769	0.0999495	0.0803599	0.101976	0.0842987	0.110782	0.0762887	0.114706	0.111795	0.100166	0.0866463	0.107401	0.0899587	0.0989704
objflux_126	0.0882702	0.104214	0.0781451	0.0870435	0.0998254	0.0865091	0.0789391	0.0635334	0.0902968	0.0834848	0.079354	0.0836085	0.0888278	0.0828364	0.0924393	0.0659245	0.0976657	0.0852043	0.0769634	0.0928168	0.0744825	0.0676986	0.0889122	0.0902968	0.0760815	0.0766101	0.0904571	0.0800649	0.0796641	0.0858235	0.0796382	0.0979317	0.0793595	0.0891889	0.0815546	0.100494	0.0898591	0.0703743	0.0918553	0.0743024	0.100372	0.0663836	0.104338	0.101325	0.0989913	0.0766101	0.0970637	0.0800447	0.0889122
objflux_133	0.0882828	0.104226	0.0781578	0.0870561	0.0998383	0.0865212	0.0789512	0.0635458	0.0903095	0.0834975	0.0793665	0.0836205	0.0888406	0.0828491	0.0924527	0.0659369	0.0976788	0.0852169	0.076976	0.0928296	0.074495	0.067711	0.0889249	0.0903095	0.0760941	0.0766227	0.0904698	0.0800778	0.079677	0.0858356	0.0796509	0.0979446	0.0793721	0.0892017	0.081567	0.100506	0.0898718	0.0703869	0.0918675	0.0743149	0.100385	0.0663961	0.104351	0.101338	0.0990048	0.0766227	0.0970767	0.0800572	0.0889249
objflux_336	0.075081	0.0924669	0.0644669	0.0734103	0.0858438	0.0728768	0.0653061	0.0500899	0.0804438	0.069758	0.065845	0.0701006	0.0749798	0.0790189	0.091735	0.0524736	0.0835079	0.0715671	0.063322	0.085591	0.0842862	0.0542369	0.0752119	0.0804438	0.062405	0.0629424	0.0766986	0.0663691	0.0675999	0.072212	0.0665026	0.0904755	0.0656925	0.0776706	0.068065	0.0865003	0.0761155	0.0567759	0.07807	0.0606885	0.086201	0.0528935	0.0902203	0.104774	0.0846655	0.0629424	0.0960734	0.066539	0.0752119
objflux_414	0.0757137	0.0931175	0.0650995	0.074041	0.0864905	0.0735132	0.0659382	0.0507118	0.081085	0.0703929	0.06647	0.0707296	0.0756203	0.0796608	0.0911042	0.0530958	0.0841626	0.0721979	0.063953	0.0862374	0.0849295	0.0548596	0.0758457	0.081085	0.0630376	0.0635746	0.077335	0.065738	0.0669687	0.0728432	0.0671369	0.0911264	0.0663246	0.0783094	0.0686891	0.087149	0.0767513	0.0574049	0.078709	0.0613182	0.0868563	0.0535175	0.0908733	0.105444	0.0840276	0.0635746	0.0967322	0.0671638	0.0758457
objflux_7	0.0804862	0.0975677	0.0703558	0.0792802	0.0918628	0.0787064	0.0711906	0.0558783	0.0854625	0.0756678	0.0716617	0.0758996	0.0809415	0.0840417	0.0932096	0.0582652	0.0896021	0.0774386	0.0691952	0.0906547	0.0893246	0.0600331	0.0811105	0.0854625	0.0682932	0.0688268	0.0826221	0.0621217	0.0696158	0.0780873	0.071833	0.0955786	0.0715766	0.0826675	0.0738734	0.0925394	0.0820326	0.0626306	0.0840197	0.0665498	0.092301	0.0587018	0.0962975	0.110038	0.0818164	0.0688268	0.101244	0.0723543	0.0811105
objflux_357	0.0757027	0.0931063	0.0650886	0.0740301	0.0864793	0.0735024	0.0659273	0.050701	0.0810739	0.070382	0.0664592	0.0707188	0.0756092	0.0796497	0.0911149	0.0530851	0.0841513	0.072187	0.063942	0.0862262	0.0849183	0.0548488	0.0758347	0.0810739	0.0630266	0.0635636	0.077324	0.0657487	0.0669795	0.0728323	0.0671259	0.0911151	0.0663137	0.0782983	0.0686783	0.0871379	0.0767403	0.057394	0.0786981	0.0613073	0.086845	0.0535067	0.090862	0.105432	0.0840385	0.0635636	0.0967208	0.067153	0.0758347
objflux_50	0.0745782	0.0918142	0.064047	0.072922	0.0862465	0.073048	0.0657903	0.053408	0.0824792	0.0701557	0.0695806	0.0696418	0.076489	0.0850061	0.0984028	0.052155	0.0835436	0.0710929	0.0638569	0.0860073	0.083703	0.0539039	0.0751551	0.0824792	0.0620015	0.0635531	0.0781729	0.0730914	0.0743197	0.0717353	0.0660993	0.0898374	0.0660141	0.0774757	0.0676229	0.0862372	0.0775898	0.0564194	0.0786053	0.0603004	0.086103	0.0525705	0.0922672	0.105656	0.0914211	0.0635531	0.0961679	0.068641	0.0751551
objflux_361	0.0757027	0.0931063	0.0650886	0.0740301	0.0864793	0.0735024	0.0659273	0.050701	0.0810739	0.070382	0.0664592	0.0707188	0.0756092	0.0796497	0.0911149	0.0530851	0.0841513	0.072187	0.063942	0.0862262	0.0849183	0.0548488	0.0758347	0.0810739	0.0630266	0.0635636	0.077324	0.0657487	0.0669795	0.0728323	0.0671259	0.0911151	0.0663137	0.0782983	0.0686783	0.0871379	0.0767403	0.057394	0.0786981	0.0613073	0.086845	0.0535067	0.090862	0.105432	0.0840385	0.0635636	0.0967208	0.067153	0.0758347
objflux_59	0.0834035	0.0984088	0.0742082	0.0822323	0.097075	0.0835224	0.0762567	0.063701	0.0892323	0.0807143	0.0800026	0.0798162	0.0871808	0.0858116	0.0959734	0.0610524	0.0944914	0.0807288	0.0743225	0.0901259	0.0697817	0.06407	0.0857123	0.0892323	0.0724018	0.0740379	0.0888035	0.0835984	0.0832043	0.0815832	0.0760471	0.0929309	0.0765071	0.0858501	0.0762291	0.0970673	0.0882062	0.0665739	0.0892482	0.0707021	0.0970718	0.0616128	0.103245	0.0991564	0.102496	0.0740379	0.0940772	0.0790403	0.0857123
objflux_192	0.0751499	0.0925331	0.0645387	0.0734795	0.0859112	0.072948	0.0653791	0.0501646	0.0805121	0.0698286	0.0659156	0.0701718	0.0750496	0.0790877	0.0918491	0.0525477	0.0835768	0.0716367	0.063394	0.0856584	0.0843536	0.0543105	0.0752809	0.0805121	0.0624774	0.0630146	0.0767674	0.0664859	0.0677165	0.0722829	0.0665741	0.090542	0.0657639	0.0777395	0.0681349	0.0865691	0.0761845	0.0568496	0.07814	0.0607611	0.0862692	0.0529676	0.0902872	0.104838	0.0847816	0.0630146	0.0961392	0.0666094	0.0752809
objflux_489	0.072512	0.0898262	0.0618977	0.0708491	0.0832177	0.0702996	0.0627471	0.0486881	0.0779211	0.0671796	0.0650017	0.0675541	0.0723788	0.0804523	0.0938728	0.0499469	0.0808493	0.0690052	0.0607596	0.0829661	0.0816737	0.0517081	0.0726383	0.0779211	0.0598362	0.0603752	0.074114	0.0685179	0.0697482	0.0696567	0.0639268	0.0878324	0.0631253	0.0750768	0.0655306	0.0838737	0.0735338	0.0542218	0.0754822	0.0581313	0.0835398	0.0503595	0.0877261	0.102054	0.0868297	0.0603752	0.0933982	0.0640607	0.0726383
objflux_302	0.0857818	0.103278	0.0752839	0.0840962	0.096665	0.0836428	0.0760791	0.0608792	0.0912316	0.0805555	0.0765152	0.0807687	0.0858148	0.0898333	0.0990147	0.0632427	0.0944889	0.0822757	0.0741227	0.09641	0.0950677	0.0649952	0.0859305	0.0912316	0.073243	0.0737677	0.0874462	0.0670508	0.07544	0.0828943	0.0773249	0.101317	0.0764874	0.0884465	0.0786964	0.0973241	0.0868578	0.0676142	0.0888239	0.0714962	0.0971631	0.0636889	0.101098	0.115774	0.0867579	0.0737677	0.106986	0.0771992	0.0859305
objflux_105	0.0868079	0.102712	0.0766818	0.0855852	0.0983295	0.0850405	0.0774807	0.0620953	0.0888191	0.0820163	0.077909	0.0821577	0.0873462	0.0813654	0.0909229	0.0644856	0.0961507	0.0837455	0.075504	0.0913308	0.073598	0.0662585	0.0874467	0.0888191	0.0746183	0.0751478	0.0889853	0.0786007	0.0781988	0.0843676	0.0781719	0.0964351	0.0778974	0.0877148	0.0801117	0.0989969	0.0883888	0.0689195	0.0903806	0.0728459	0.0988558	0.0649404	0.102827	0.0997994	0.0974593	0.0751478	0.0955577	0.0786001	0.0874467
objflux_446	0.0877596	0.103689	0.0776341	0.0865343	0.0933643	0.0798925	0.0783875	0.0630312	0.0838631	0.0770538	0.0788495	0.0819779	0.082369	0.0823227	0.0895305	0.0646422	0.0911102	0.0829356	0.0752067	0.0863605	0.0825847	0.0654509	0.0825237	0.0838631	0.0696333	0.0705847	0.0840495	0.0734294	0.0761083	0.0845067	0.0731957	0.0974091	0.072934	0.0827644	0.0810507	0.0938407	0.0834553	0.0639315	0.0852691	0.0690723	0.0938254	0.062284	0.097838	0.100404	0.0861249	0.0705847	0.0916335	0.0795403	0.0825237
objflux_330	0.075012	0.092396	0.0643978	0.0733415	0.0857732	0.072823	0.0652528	0.0500221	0.0803738	0.0696887	0.0657768	0.0700475	0.0749099	0.0789489	0.0917688	0.0524057	0.0834364	0.0714982	0.0632531	0.0855204	0.0842159	0.0541689	0.0751428	0.0803738	0.0623359	0.0628734	0.0766291	0.0664037	0.0676344	0.0721586	0.0664334	0.0904044	0.0656235	0.0776009	0.0679969	0.0864453	0.0760461	0.0567073	0.0780158	0.0606197	0.0861294	0.0528254	0.0901491	0.104701	0.0846998	0.0628734	0.0960015	0.0664708	0.0751428
objflux_65	0.0800945	0.0949867	0.0709116	0.0789342	0.077151	0.0702085	0.0729637	0.0604685	0.0728886	0.0651611	0.0767221	0.0755361	0.0632562	0.0824544	0.0925233	0.0570674	0.0746001	0.0756916	0.0697973	0.0698259	0.0713383	0.0591185	0.0721895	0.0728886	0.0583109	0.0652869	0.0743659	0.0802893	0.0798934	0.0782901	0.0624597	0.089527	0.0662697	0.0735873	0.0729784	0.0823572	0.0733341	0.0518074	0.0726219	0.0627579	0.0817788	0.0548325	0.0791163	0.0770204	0.0867816	0.0652869	0.0700915	0.0757675	0.0721895
objflux_173	0.102186	0.118502	0.0920737	0.100922	0.0971458	0.0902529	0.0928185	0.0772217	0.0910616	0.08493	0.0931055	0.096389	0.0818629	0.0968381	0.106732	0.0788294	0.0952362	0.097305	0.0895901	0.0896218	0.0852073	0.0796364	0.0924123	0.0910616	0.0789429	0.0849394	0.0931046	0.0938592	0.0934696	0.0996782	0.0830603	0.112177	0.0861682	0.0940811	0.095285	0.103169	0.0920411	0.0724327	0.0922901	0.0833803	0.102679	0.076476	0.0972394	0.0940964	0.100908	0.0849394	0.0903318	0.0937925	0.0924123
objflux_440	0.0883578	0.104304	0.0782328	0.0871309	0.0915133	0.0782624	0.0790405	0.0636196	0.0820134	0.0752001	0.0794406	0.0826971	0.080511	0.0829245	0.0904513	0.0652304	0.0892305	0.0835314	0.075803	0.084506	0.0795564	0.0660391	0.080686	0.0820134	0.0677695	0.0711798	0.0822074	0.0781226	0.0777195	0.0859247	0.071336	0.0980214	0.0724292	0.0809165	0.081641	0.0921948	0.0816138	0.0620653	0.0836151	0.0696655	0.0919502	0.0628724	0.095979	0.0948146	0.0884607	0.0711798	0.0886738	0.0801313	0.080686
objflux_118	0.0882702	0.104214	0.0781451	0.0870435	0.0998254	0.0865091	0.0789391	0.0635334	0.0902968	0.0834848	0.079354	0.0836085	0.0888278	0.0828364	0.0924393	0.0659245	0.0976657	0.0852043	0.0769634	0.0928168	0.0744825	0.0676986	0.0889122	0.0902968	0.0760815	0.0766101	0.0904571	0.0800649	0.0796641	0.0858235	0.0796382	0.0979317	0.0793595	0.0891889	0.0815546	0.100494	0.0898591	0.0703743	0.0918553	0.0743024	0.100372	0.0663836	0.104338	0.101325	0.0989913	0.0766101	0.0970637	0.0800447	0.0889122
objflux_382	0.0779557	0.0954225	0.0673419	0.0762762	0.0845288	0.0715366	0.068173	0.0529157	0.0791188	0.0684041	0.0686848	0.0719511	0.0736348	0.0819358	0.0934669	0.0545286	0.0821672	0.072691	0.064954	0.0842756	0.084149	0.0553383	0.0738821	0.0791188	0.0610269	0.0615673	0.0753689	0.0679928	0.0692288	0.0750746	0.0651371	0.0934332	0.0643284	0.07634	0.0709008	0.0851884	0.074785	0.0553832	0.0767447	0.0593098	0.0848697	0.0521676	0.0889099	0.103487	0.0820651	0.0615673	0.0947742	0.0693782	0.0738821
objflux_328	0.0804645	0.0980017	0.069851	0.0787772	0.0913473	0.0782819	0.0706733	0.0553818	0.0859006	0.0751613	0.0711631	0.0754412	0.0804306	0.0844815	0.0936506	0.0577685	0.0890801	0.0769354	0.0686917	0.0910919	0.0897608	0.059536	0.0806051	0.0859006	0.0677884	0.0683223	0.0821145	0.0616257	0.0700576	0.0775711	0.0719005	0.0960146	0.0710723	0.0831062	0.0733756	0.0920094	0.0815256	0.0621286	0.0834972	0.0660473	0.0917785	0.0582037	0.095777	0.110475	0.0812973	0.0683223	0.10168	0.0718558	0.0806051
objflux_359	0.0757027	0.0931063	0.0650886	0.0740301	0.0864793	0.0735024	0.0659273	0.050701	0.0810739	0.070382	0.0664592	0.0707188	0.0756092	0.0796497	0.0911149	0.0530851	0.0841513	0.072187	0.063942	0.0862262	0.0849183	0.0548488	0.0758347	0.0810739	0.0630266	0.0635636	0.077324	0.0657487	0.0669795	0.0728323	0.0671259	0.0911151	0.0663137	0.0782983	0.0686783	0.0871379	0.0767403	0.057394	0.0786981	0.0613073	0.086845	0.0535067	0.090862	0.105432	0.0840385	0.0635636	0.0967208	0.067153	0.0758347
objflux_388	0.0792207	0.0967229	0.068607	0.0775373	0.0825417	0.0695458	0.0694332	0.0541592	0.0771322	0.0664047	0.0699344	0.0732039	0.0716338	0.0832194	0.0957237	0.0557719	0.0801481	0.0739504	0.0662143	0.0822886	0.0854318	0.0565814	0.0719029	0.0771322	0.0590123	0.0616108	0.0733859	0.0701671	0.071407	0.0763329	0.0631297	0.0947348	0.062874	0.0743527	0.0721487	0.0832011	0.0728024	0.0533627	0.0747615	0.0601272	0.0828569	0.0534112	0.0869168	0.101487	0.0809912	0.0616108	0.0927809	0.0706275	0.0719029
objflux_325	0.0854408	0.101309	0.0753136	0.0842217	0.096931	0.083682	0.0761315	0.0607506	0.0874376	0.0806433	0.076558	0.0808154	0.0859611	0.0799901	0.0889327	0.0631402	0.0947344	0.0823816	0.0741396	0.0899415	0.085094	0.0649121	0.0860764	0.0874376	0.0732503	0.0737808	0.0876092	0.0669904	0.0738123	0.0830204	0.0768009	0.0950359	0.0765304	0.0863365	0.0787626	0.0976118	0.0870142	0.0675594	0.0890163	0.0714842	0.0974382	0.0635912	0.101415	0.105812	0.0869169	0.0737808	0.0970134	0.0772494	0.0860764
objflux_346	0.0759045	0.0933137	0.0652904	0.0742312	0.0866856	0.0737049	0.0661285	0.0508993	0.0812784	0.0705844	0.0666585	0.0709189	0.0758135	0.0798544	0.0909384	0.0532835	0.0843601	0.0723882	0.0641433	0.0864323	0.0851235	0.0550474	0.0760369	0.0812784	0.0632284	0.0637652	0.0775269	0.0655715	0.0668023	0.0730331	0.0673282	0.0913227	0.0665153	0.078502	0.0688773	0.0873444	0.076943	0.0575946	0.0789015	0.0615081	0.087054	0.0537057	0.0910702	0.105646	0.0838598	0.0637652	0.0969309	0.0673523	0.0760369
objflux_100	0.112293	0.128882	0.102192	0.111001	0.107332	0.10031	0.1029	0.0871644	0.101155	0.0949673	0.103092	0.106405	0.0919121	0.107009	0.116097	0.0887694	0.105559	0.107372	0.0996686	0.099736	0.0952433	0.0895751	0.102447	0.101155	0.0889578	0.0949982	0.103175	0.10288	0.102498	0.10974	0.0931017	0.122527	0.0962113	0.104188	0.105255	0.113413	0.102096	0.0823831	0.102358	0.093406	0.113055	0.0864199	0.1039	0.0896709	0.110259	0.0949982	0.100552	0.103776	0.102447
objflux_450	0.101522	0.11782	0.0914085	0.100259	0.0964761	0.0896058	0.0921699	0.0765679	0.090398	0.08427	0.0924488	0.0957444	0.0812023	0.0961693	0.104112	0.0781758	0.0945576	0.0966431	0.0889275	0.0889568	0.0845474	0.078983	0.0917525	0.090398	0.0782844	0.084278	0.0924425	0.0913088	0.0909164	0.0990307	0.0824002	0.111497	0.0855078	0.0934166	0.0946294	0.10251	0.09138	0.0717785	0.0916423	0.0827212	0.101997	0.0758221	0.0945129	0.0913373	0.0982794	0.084278	0.08966	0.093136	0.0917525
objflux_332	0.076266	0.093686	0.0656898	0.0746294	0.0846263	0.0716295	0.0665404	0.0512919	0.0791861	0.0685261	0.067053	0.0702905	0.0737492	0.0802214	0.0930747	0.0529051	0.0822698	0.0710464	0.0633083	0.0843351	0.0830333	0.0537149	0.0739948	0.0791861	0.0611607	0.0617002	0.0754797	0.0676865	0.0688824	0.0734443	0.0652263	0.0916952	0.0644566	0.0764115	0.0692713	0.085299	0.0748967	0.0555257	0.0768675	0.0594459	0.0849679	0.0516441	0.089001	0.103517	0.0835353	0.0617002	0.0948179	0.0677467	0.0739948
objflux_252	0.0796275	0.0941216	0.0690431	0.0779474	0.0851047	0.0721381	0.06988	0.0546277	0.0796991	0.0689971	0.0703615	0.0736377	0.0742239	0.0836211	0.0956633	0.0562358	0.0827544	0.0743698	0.0666553	0.0848516	0.0858273	0.0570431	0.0744645	0.0796991	0.0616305	0.0621696	0.0759512	0.070168	0.071405	0.07676	0.0657352	0.0951106	0.0649259	0.0769228	0.0725691	0.0857776	0.0753678	0.0559933	0.0773396	0.0605828	0.0854527	0.0538819	0.0894838	0.10405	0.0831589	0.0621696	0.0953431	0.0710525	0.0744645
objflux_371	0.0757027	0.0931063	0.0650886	0.0740301	0.0864793	0.0735024	0.0659273	0.050701	0.0810739	0.070382	0.0664592	0.0707188	0.0756092	0.0796497	0.0911149	0.0530851	0.0841513	0.072187	0.063942	0.0862262	0.0849183	0.0548488	0.0758347	0.0810739	0.0630266	0.0635636	0.077324	0.0657487	0.0669795	0.0728323	0.0671259	0.0911151	0.0663137	0.0782983	0.0686783	0.0871379	0.0767403	0.057394	0.0786981	0.0613073	0.086845	0.0535067	0.090862	0.105432	0.0840385	0.0635636	0.0967208	0.067153	0.0758347
objflux_52	0.0873916	0.104597	0.0770948	0.085733	0.0981014	0.0852993	0.0778686	0.0639362	0.0927588	0.0822711	0.0798434	0.0824602	0.0874439	0.0952571	0.10864	0.0652555	0.0959849	0.0839476	0.0759512	0.0978506	0.0965269	0.0669756	0.0875403	0.0927588	0.0750932	0.0756066	0.0890339	0.0833518	0.0845793	0.0845511	0.079101	0.102674	0.0782737	0.0900208	0.0804181	0.0987491	0.088455	0.0695632	0.0903883	0.0733719	0.098609	0.0656988	0.102511	0.116892	0.101774	0.0756066	0.108251	0.0789513	0.0875403
objflux_356	0.0757027	0.0931063	0.0650886	0.0740301	0.0864793	0.0735024	0.0659273	0.050701	0.0810739	0.070382	0.0664592	0.0707188	0.0756092	0.0796497	0.0911149	0.0530851	0.0841513	0.072187	0.063942	0.0862262	0.0849183	0.0548488	0.0758347	0.0810739	0.0630266	0.0635636	0.077324	0.0657487	0.0669795	0.0728323	0.0671259	0.0911151	0.0663137	0.0782983	0.0686783	0.0871379	0.0767403	0.057394	0.0786981	0.0613073	0.086845	0.0535067	0.090862	0.105432	0.0840385	0.0635636	0.0967208	0.067153	0.0758347
objflux_220	0.0834782	0.1011	0.0728654	0.0817816	0.0887552	0.0756835	0.0736916	0.0583444	0.0833023	0.0725326	0.0741401	0.0774369	0.0778066	0.0875397	0.0967734	0.0599563	0.0864434	0.0781891	0.0704563	0.0884997	0.0897495	0.0607655	0.0780099	0.0833023	0.0651304	0.065844	0.0795162	0.0645861	0.0730449	0.0805845	0.0692573	0.0991158	0.0684336	0.0805036	0.0763483	0.0894329	0.0789271	0.0594558	0.0809154	0.0643469	0.0891536	0.0575968	0.0931829	0.10789	0.0786357	0.065844	0.0990934	0.0748322	0.0780099
objflux_200	0.0804576	0.0979946	0.0698441	0.0787703	0.0913402	0.078275	0.0706667	0.055375	0.0858936	0.0751544	0.0711563	0.0754345	0.0804236	0.0844745	0.0936435	0.0577617	0.0890729	0.0769286	0.0686848	0.0910848	0.0897538	0.0595292	0.0805982	0.0858936	0.0677815	0.0683154	0.0821076	0.0616189	0.0700507	0.0775645	0.0718936	0.0960075	0.0710654	0.0830993	0.0733688	0.0920024	0.0815187	0.0621217	0.0834904	0.0660404	0.0917713	0.0581969	0.0957699	0.110467	0.0812902	0.0683154	0.101673	0.071849	0.0805982
objflux_80	0.0936538	0.109744	0.0835332	0.0924128	0.105333	0.0919165	0.0843086	0.0688287	0.0957374	0.0888919	0.0846742	0.0889501	0.094283	0.0882527	0.0941061	0.0712225	0.103244	0.0905753	0.0823369	0.0982883	0.0798426	0.0730008	0.0943082	0.0957374	0.0814691	0.0819941	0.0958763	0.0750616	0.0819446	0.0911836	0.0850373	0.103442	0.084743	0.0946167	0.0868668	0.106007	0.0952723	0.0757311	0.0972853	0.079665	0.105956	0.0716973	0.1099	0.106941	0.0953746	0.0819941	0.102609	0.0853635	0.0943082
objflux_60	0.0817474	0.0967148	0.0725468	0.0805802	0.0953818	0.0818566	0.0745997	0.0620587	0.0875547	0.0790472	0.0783566	0.0781705	0.0854992	0.0841343	0.0942624	0.0594162	0.0927766	0.0790752	0.0726636	0.0884417	0.0709322	0.0624314	0.0840506	0.0875547	0.0707396	0.0723757	0.0871333	0.0819425	0.081547	0.0799328	0.0743823	0.0912391	0.0748461	0.084179	0.0745934	0.0953739	0.0865376	0.0649197	0.0875764	0.069047	0.0953564	0.0599718	0.101534	0.09743	0.100769	0.0723757	0.0923721	0.077397	0.0840506
objflux_195	0.0803301	0.0978635	0.0697166	0.0786432	0.0912099	0.078147	0.0705396	0.0552497	0.0857644	0.0750264	0.0710303	0.0753081	0.0802946	0.0843451	0.0935114	0.0576363	0.0889409	0.0768014	0.0685577	0.0909546	0.0896241	0.0594037	0.0804705	0.0857644	0.067654	0.068188	0.0819793	0.0617296	0.0699244	0.0774376	0.0717658	0.0958763	0.070938	0.0829705	0.073243	0.091872	0.0813906	0.061995	0.0833619	0.0659135	0.0916393	0.0580711	0.0956383	0.110332	0.0811591	0.068188	0.10154	0.0717231	0.0804705
objflux_119	0.0882702	0.104214	0.0781451	0.0870435	0.0998254	0.0865091	0.0789391	0.0635334	0.0902968	0.0834848	0.079354	0.0836085	0.0888278	0.0828364	0.0924393	0.0659245	0.0976657	0.0852043	0.0769634	0.0928168	0.0744825	0.0676986	0.0889122	0.0902968	0.0760815	0.0766101	0.0904571	0.0800649	0.0796641	0.0858235	0.0796382	0.0979317	0.0793595	0.0891889	0.0815546	0.100494	0.0898591	0.0703743	0.0918553	0.0743024	0.100372	0.0663836	0.104338	0.101325	0.0989913	0.0766101	0.0970637	0.0800447	0.0889122
objflux_103	0.0906211	0.106627	0.0804979	0.0893882	0.10223	0.08887	0.0812837	0.0658457	0.0926725	0.0858459	0.0816773	0.0859409	0.0912098	0.0852015	0.0934183	0.068238	0.100102	0.0875497	0.0793098	0.095206	0.076823	0.0700139	0.0912685	0.0926725	0.078434	0.0789611	0.0928235	0.080994	0.0805934	0.0881642	0.0819958	0.100338	0.0817103	0.0915591	0.0838743	0.102901	0.0922229	0.0727135	0.0942261	0.076644	0.10281	0.068704	0.106766	0.103777	0.099989	0.0789611	0.0994851	0.0823674	0.0912685
objflux_240	0.0804576	0.0979946	0.0698441	0.0787703	0.0913402	0.078275	0.0706667	0.055375	0.0858936	0.0751544	0.0711563	0.0754345	0.0804236	0.0844745	0.0936435	0.0577617	0.0890729	0.0769286	0.0686848	0.0910848	0.0897538	0.0595292	0.0805982	0.0858936	0.0677815	0.0683154	0.0821076	0.0616189	0.0700507	0.0775645	0.0718936	0.0960075	0.0710654	0.0830993	0.0733688	0.0920024	0.0815187	0.0621217	0.0834904	0.0660404	0.0917713	0.0581969	0.0957699	0.110467	0.0812902	0.0683154	0.101673	0.071849	0.0805982
objflux_389	0.0792207	0.0967229	0.068607	0.0775373	0.082449	0.069454	0.0694335	0.0541592	0.0770399	0.0663123	0.0699345	0.0732042	0.0715411	0.0832194	0.0958038	0.0557719	0.080054	0.0739504	0.0662143	0.0821959	0.0854318	0.0565814	0.0718112	0.0770399	0.0589196	0.0616108	0.0732939	0.0702453	0.0714853	0.0763332	0.0630372	0.0947348	0.062874	0.0742605	0.0721487	0.0831086	0.0727105	0.0532701	0.0746698	0.0601272	0.082763	0.0534112	0.0868236	0.101393	0.0809774	0.0616108	0.0926874	0.0706275	0.0718112
objflux_314	0.077831	0.0952942	0.0672171	0.0761518	0.0886549	0.0756386	0.0680486	0.052793	0.0832311	0.072518	0.0685616	0.0728296	0.077764	0.0818092	0.0909221	0.0551783	0.086354	0.0743093	0.0660648	0.0884008	0.0870826	0.0569437	0.0779668	0.0832311	0.0651548	0.0656904	0.079465	0.0638988	0.0674471	0.0749504	0.0692598	0.0933048	0.0684405	0.0804471	0.0707777	0.0893153	0.078879	0.05951	0.0808432	0.0634257	0.0890498	0.0556059	0.0930586	0.107686	0.0821736	0.0656904	0.0989372	0.0692549	0.0779668
objflux_379	0.0780819	0.0955521	0.0674681	0.076402	0.0835448	0.0705568	0.0682983	0.0530397	0.0781376	0.0674215	0.0688095	0.0720758	0.072649	0.0820638	0.094509	0.0546526	0.0811685	0.0728167	0.0650798	0.0832917	0.084277	0.0554623	0.0729069	0.0781376	0.0600403	0.0605819	0.0743911	0.0690076	0.0702449	0.0751997	0.0641521	0.0935631	0.0633458	0.0753597	0.0710253	0.0842039	0.0738078	0.0543963	0.0757662	0.0589986	0.0838728	0.0522917	0.0879209	0.102488	0.0819803	0.0605819	0.0937823	0.0695028	0.0729069
objflux_159	0.102414	0.118736	0.0923021	0.10115	0.0973757	0.0904941	0.0930603	0.0774461	0.0912895	0.0851566	0.093331	0.0966292	0.083395	0.0970676	0.103082	0.0790538	0.0954692	0.0975323	0.0898176	0.0898501	0.0854338	0.0798608	0.0926388	0.0912895	0.0791689	0.0851664	0.0933319	0.0854659	0.0906192	0.0999195	0.083287	0.112411	0.0863949	0.0943093	0.0955101	0.103415	0.0922681	0.0726573	0.0925316	0.0836066	0.102913	0.0767004	0.0990815	0.0959613	0.0922735	0.0851664	0.0916915	0.0940179	0.0926388
objflux_66	0.0884037	0.104354	0.0782789	0.0871767	0.0999617	0.086644	0.0790726	0.0636652	0.0904316	0.0836189	0.0794861	0.0837415	0.088963	0.0829708	0.0918755	0.0660563	0.0978038	0.0853375	0.0770969	0.0929524	0.076894	0.0678304	0.089046	0.0904316	0.0762153	0.0767438	0.0905915	0.079513	0.0791115	0.0859565	0.0797722	0.0980682	0.0794931	0.0893235	0.0816864	0.100631	0.0899933	0.0705075	0.0919905	0.0744356	0.10051	0.0665158	0.104475	0.101464	0.0984257	0.0767438	0.097201	0.0801768	0.089046
objflux_174	0.102186	0.118502	0.0920737	0.100922	0.0971458	0.0902529	0.0928185	0.0772217	0.0910616	0.08493	0.0931055	0.096389	0.0818629	0.0968381	0.106732	0.0788294	0.0952362	0.097305	0.0895901	0.0896218	0.0852073	0.0796364	0.0924123	0.0910616	0.0789429	0.0849394	0.0931046	0.0938592	0.0934696	0.0996782	0.0830603	0.112177	0.0861682	0.0940811	0.095285	0.103169	0.0920411	0.0724327	0.0922901	0.0833803	0.102679	0.076476	0.0972394	0.0940964	0.100908	0.0849394	0.0903318	0.0937925	0.0924123
objflux_221	0.0834972	0.10112	0.0728844	0.0818005	0.0887478	0.0756759	0.0737105	0.0583631	0.0832949	0.072525	0.0741589	0.0774557	0.077799	0.087559	0.0967931	0.059975	0.0864358	0.078208	0.0704752	0.0884923	0.0897687	0.0607842	0.0780024	0.0832949	0.0651226	0.0658629	0.0795087	0.0646048	0.0730638	0.0806034	0.0692495	0.0991354	0.0684258	0.0804961	0.0763671	0.0894255	0.0789196	0.0594479	0.0809079	0.0643657	0.0891461	0.0576155	0.0931756	0.107883	0.078628	0.0658629	0.0990862	0.0748509	0.0780024
objflux_317	0.0796142	0.0971275	0.0690005	0.0779295	0.0829159	0.0699278	0.06984	0.0545459	0.0775032	0.0667718	0.0703231	0.0736083	0.0720042	0.0836186	0.0953638	0.0561585	0.080527	0.0743421	0.0666063	0.0826627	0.0858308	0.0569681	0.0722694	0.0775032	0.0593778	0.062002	0.073754	0.0698063	0.0710462	0.0767389	0.0634963	0.0951396	0.0632646	0.0747222	0.0725368	0.0835905	0.0731701	0.053726	0.0751451	0.0605172	0.0832362	0.053798	0.0872948	0.101875	0.0805987	0.062002	0.0931625	0.0710161	0.0722694
objflux_407	0.0751056	0.0924924	0.0644914	0.0734348	0.0858689	0.0729029	0.0653322	0.0501141	0.0804686	0.0697826	0.0658693	0.0701265	0.0750047	0.0790439	0.09163	0.0524978	0.0835333	0.0715915	0.0633465	0.0856161	0.0843111	0.054261	0.0752365	0.0804686	0.0624295	0.0629669	0.0767233	0.0662659	0.0674966	0.072238	0.0665272	0.0905008	0.065717	0.0776954	0.0680892	0.0865269	0.0761402	0.0568003	0.0780962	0.0607129	0.0862264	0.0529177	0.0902457	0.1048	0.0845598	0.0629669	0.096099	0.0665633	0.0752365
objflux_412	0.0750546	0.09244	0.0644405	0.073384	0.0858168	0.0728515	0.0652811	0.050064	0.080417	0.0697315	0.0658189	0.0700757	0.0749531	0.0789922	0.0916883	0.0524477	0.0834806	0.0715407	0.0632956	0.085564	0.0842593	0.0542109	0.0751855	0.080417	0.0623786	0.062916	0.076672	0.0663241	0.0675548	0.072187	0.0664761	0.0904483	0.0656661	0.077644	0.068039	0.0864745	0.076089	0.0567497	0.0780445	0.0606622	0.0861736	0.0528674	0.0901931	0.104746	0.0846187	0.062916	0.0960459	0.0665129	0.0751855
objflux_288	0.0792521	0.0966476	0.0687035	0.0775787	0.090041	0.0770783	0.0695249	0.0543432	0.0846384	0.0739769	0.0700216	0.0742693	0.0792033	0.0832266	0.093714	0.0567144	0.0877715	0.0757478	0.0675544	0.0897878	0.088471	0.0584701	0.0793896	0.0846384	0.0666538	0.0671852	0.0808847	0.0683584	0.0695888	0.0763822	0.0707374	0.0946715	0.0699181	0.0818659	0.0722223	0.0906982	0.0803007	0.0610357	0.0822569	0.0649287	0.090452	0.0571438	0.0944311	0.109003	0.086669	0.0671852	0.100286	0.0707104	0.0793896
objflux_196	0.0804576	0.0979946	0.0698441	0.0787703	0.0913402	0.078275	0.0706667	0.055375	0.0858936	0.0751544	0.0711563	0.0754345	0.0804236	0.0844745	0.0936435	0.0577617	0.0890729	0.0769286	0.0686848	0.0910848	0.0897538	0.0595292	0.0805982	0.0858936	0.0677815	0.0683154	0.0821076	0.0616189	0.0700507	0.0775645	0.0718936	0.0960075	0.0710654	0.0830993	0.0733688	0.0920024	0.0815187	0.0621217	0.0834904	0.0660404	0.0917713	0.0581969	0.0957699	0.110467	0.0812902	0.0683154	0.101673	0.071849	0.0805982
objflux_386	0.0856154	0.101488	0.0754884	0.0843958	0.0878167	0.0746086	0.0762916	0.0609224	0.078354	0.0715578	0.0767305	0.079965	0.0768408	0.0856486	0.0948814	0.0625338	0.0854853	0.0807999	0.0730692	0.0830042	0.0878688	0.0633427	0.0770551	0.078354	0.0641343	0.0684515	0.0785623	0.070399	0.0739852	0.0831804	0.067696	0.0972468	0.0697049	0.0775123	0.0789349	0.0884818	0.0779723	0.0584461	0.0799504	0.066946	0.0882037	0.060175	0.09225	0.102342	0.0795634	0.0684515	0.0935717	0.0774219	0.0770551
objflux_18	0.0804605	0.0979972	0.0698472	0.0787732	0.0913429	0.0782919	0.0706837	0.0553784	0.0858964	0.0751574	0.0711593	0.0754513	0.0804266	0.0844773	0.0936462	0.057765	0.0890757	0.0769315	0.068688	0.0910876	0.0897565	0.0595325	0.0806011	0.0858964	0.0677846	0.0683186	0.0821105	0.0616222	0.0700538	0.0775812	0.0718967	0.0960102	0.0710685	0.0831021	0.0733718	0.0920191	0.0815216	0.062125	0.0835072	0.0660436	0.0917741	0.0582002	0.0957726	0.11047	0.0812932	0.0683186	0.101675	0.0718521	0.0806011
objflux_460	0.0944869	0.111915	0.0841765	0.0928043	0.105369	0.0924183	0.0849275	0.0698776	0.099958	0.0893852	0.0852775	0.0894906	0.0946277	0.0985935	0.107793	0.0722034	0.10334	0.0910183	0.0830124	0.105115	0.103755	0.0739316	0.0946486	0.099958	0.0821711	0.0826806	0.0961742	0.0759319	0.0842513	0.0916087	0.0862036	0.109995	0.0853514	0.0971882	0.087408	0.106024	0.0955867	0.0765928	0.0975436	0.0804151	0.105975	0.0726674	0.109808	0.124446	0.0956936	0.0826806	0.115669	0.0859474	0.0946486
objflux_163	0.0958472	0.111993	0.0857286	0.0946003	0.107577	0.0941186	0.086496	0.0709862	0.0979541	0.0910949	0.0868417	0.0911256	0.0965057	0.0904596	0.096353	0.0733811	0.105518	0.0927636	0.0845263	0.100518	0.0820265	0.0751611	0.0965067	0.0979541	0.0836643	0.0841878	0.0980843	0.0772171	0.0841165	0.0933673	0.0872372	0.105688	0.0869364	0.0968282	0.0890309	0.108252	0.0974778	0.0779138	0.0994966	0.08185	0.108231	0.0738624	0.112166	0.10923	0.097634	0.0841878	0.104869	0.0875304	0.0965067
objflux_102	0.0994594	0.115702	0.0893443	0.0982028	0.0989509	0.0875397	0.0900988	0.0745394	0.0893266	0.0824439	0.0904111	0.0936865	0.0878384	0.0940942	0.101103	0.0761478	0.0967553	0.0945891	0.0868713	0.0918696	0.0824999	0.0769552	0.0897052	0.0893266	0.0762413	0.0822259	0.0903879	0.0883954	0.0880003	0.0969636	0.0803516	0.109386	0.0834589	0.0913545	0.0925948	0.100406	0.0893286	0.0697486	0.0909047	0.0806758	0.0998801	0.0737934	0.103505	0.10045	0.0952686	0.0822259	0.096152	0.0910989	0.0897052
objflux_264	0.0749811	0.0923644	0.0643669	0.0733107	0.0857417	0.0727776	0.0652077	0.0499917	0.0803425	0.0696577	0.0657463	0.0700027	0.0748786	0.0789176	0.0917563	0.0523754	0.0834045	0.0714674	0.0632223	0.0854889	0.0841846	0.0541385	0.0751118	0.0803425	0.0623051	0.0628425	0.076598	0.0663922	0.0676229	0.0721138	0.0664024	0.0903727	0.0655926	0.0775698	0.0679664	0.0863992	0.0760151	0.0566766	0.0779704	0.060589	0.0860975	0.0527949	0.0901172	0.104668	0.0846875	0.0628425	0.0959693	0.0664403	0.0751118
objflux_342	0.0811524	0.0987089	0.070539	0.079463	0.0821701	0.0691541	0.0713593	0.056058	0.0767522	0.0660053	0.0718426	0.0751186	0.0712423	0.0851795	0.0963919	0.0576704	0.0797667	0.0758736	0.0681389	0.0819167	0.0873908	0.0584798	0.0715162	0.0767522	0.0585982	0.0635314	0.0730007	0.070774	0.0720168	0.0782559	0.0627236	0.0967225	0.0647919	0.0748419	0.0740541	0.0828315	0.0724164	0.0529386	0.0743794	0.0620417	0.0824811	0.0553102	0.0865512	0.101144	0.0792659	0.0635314	0.0924247	0.0725352	0.0715162
objflux_295	0.076959	0.0943977	0.066345	0.0752825	0.0877635	0.0747632	0.0671794	0.0519359	0.0823472	0.0716428	0.0677002	0.0719647	0.0768812	0.0809244	0.0900272	0.0543206	0.0854515	0.0734397	0.0651951	0.0875098	0.0861958	0.0560854	0.0770932	0.0823472	0.0642828	0.064819	0.0785878	0.0646567	0.0665827	0.0740826	0.0683855	0.0924076	0.0675691	0.0795667	0.0699176	0.088423	0.0780027	0.058643	0.0799641	0.0625577	0.0881464	0.0547458	0.0921586	0.106762	0.0829376	0.064819	0.0980291	0.0683937	0.0770932
objflux_254	0.0750004	0.0923232	0.0643868	0.07333	0.0857608	0.0727974	0.0652279	0.0500121	0.0803617	0.0696774	0.0657659	0.0700224	0.0748982	0.0789369	0.0917723	0.0523956	0.083424	0.0714868	0.0632422	0.085508	0.0842036	0.0541586	0.0751312	0.0803617	0.0623251	0.0628625	0.0766173	0.0664088	0.0676395	0.0721335	0.0664222	0.0903917	0.0656124	0.0775891	0.0679859	0.0864187	0.0760345	0.0566968	0.07799	0.060609	0.0861168	0.0528152	0.0901363	0.104687	0.0847039	0.0628625	0.0959882	0.0664599	0.0751312
objflux_387	0.0855739	0.103255	0.0749616	0.0838708	0.079919	0.0733383	0.0757666	0.0604046	0.0779888	0.0679538	0.0762103	0.0794995	0.0659001	0.0896664	0.102495	0.0620161	0.0777859	0.0802756	0.0725444	0.0792464	0.0918749	0.0628251	0.0754382	0.0779888	0.0620059	0.0679278	0.0760712	0.0766293	0.077884	0.0826562	0.0666544	0.101273	0.069182	0.0792696	0.0784155	0.0858454	0.0750336	0.0556049	0.0752598	0.066424	0.0851367	0.0596572	0.081245	0.0958327	0.0830755	0.0679278	0.0871238	0.0769018	0.0754382
objflux_423	0.0821891	0.0979711	0.0720597	0.0809786	0.0936049	0.0804025	0.0728747	0.0575526	0.0841519	0.0773778	0.0733445	0.0775753	0.0826667	0.0767191	0.085085	0.0599405	0.0913661	0.0791375	0.0708944	0.0866373	0.0789188	0.0617097	0.0828174	0.0841519	0.0699968	0.0705293	0.0843362	0.0726719	0.0722648	0.079769	0.0735404	0.0917082	0.0732791	0.0830585	0.0755538	0.0942688	0.0837449	0.0643244	0.0857231	0.0682456	0.0940668	0.060382	0.0980566	0.0994371	0.0912799	0.0705293	0.0908013	0.0740367	0.0828174
objflux_2	0.062288	0.0793177	0.0516743	0.0606563	0.0727683	0.0600377	0.0525575	0.0375158	0.0674782	0.0569197	0.0532065	0.057413	0.0620293	0.0660404	0.0748249	0.0398921	0.0702723	0.0588099	0.0505633	0.0725214	0.0712782	0.0416449	0.0623962	0.0674782	0.0496147	0.05016	0.0638292	0.0437708	0.0520403	0.0594811	0.0536774	0.0773157	0.0529098	0.0647553	0.0554436	0.0734158	0.0632601	0.0440585	0.065178	0.0479557	0.0729524	0.040276	0.0770196	0.0912335	0.0626057	0.05016	0.0827546	0.0539034	0.0623962
objflux_335	0.0752608	0.0926519	0.0646466	0.0735895	0.0860275	0.0730588	0.0654869	0.0502666	0.0806259	0.0699384	0.0660225	0.0702805	0.0751618	0.0792013	0.0914951	0.0526504	0.0836939	0.0717463	0.0635012	0.0857746	0.0844689	0.0544138	0.075392	0.0806259	0.0625847	0.063122	0.0768794	0.0661304	0.0673611	0.0723924	0.0666828	0.0906604	0.0658721	0.0778521	0.0682423	0.0866859	0.0762962	0.0569546	0.0782527	0.0608673	0.0863871	0.0530707	0.0904058	0.104964	0.0844232	0.063122	0.0962605	0.0667165	0.075392
objflux_85	0.0819457	0.0983475	0.0714146	0.0806884	0.0938091	0.080102	0.0722789	0.0563406	0.0839835	0.0769429	0.0727584	0.077168	0.0824389	0.0762572	0.0821226	0.0588242	0.0914837	0.0787749	0.0702046	0.0865665	0.0676418	0.0606637	0.082598	0.0839835	0.069269	0.0698234	0.0841757	0.0628345	0.0698963	0.0794463	0.0729532	0.0918378	0.0726833	0.0828474	0.0750554	0.0945139	0.0835613	0.0633731	0.0856314	0.0674512	0.0942922	0.0592801	0.0984388	0.095246	0.0833742	0.0698234	0.0908957	0.073478	0.082598
objflux_117	0.0882702	0.104214	0.0781451	0.0870435	0.0998254	0.0865091	0.0789391	0.0635334	0.0902968	0.0834848	0.079354	0.0836085	0.0888278	0.0828364	0.0924393	0.0659245	0.0976657	0.0852043	0.0769634	0.0928168	0.0744825	0.0676986	0.0889122	0.0902968	0.0760815	0.0766101	0.0904571	0.0800649	0.0796641	0.0858235	0.0796382	0.0979317	0.0793595	0.0891889	0.0815546	0.100494	0.0898591	0.0703743	0.0918553	0.0743024	0.100372	0.0663836	0.104338	0.101325	0.0989913	0.0766101	0.0970637	0.0800447	0.0889122
objflux_199	0.0804576	0.0979946	0.0698441	0.0787703	0.0913402	0.078275	0.0706667	0.055375	0.0858936	0.0751544	0.0711563	0.0754345	0.0804236	0.0844745	0.0936435	0.0577617	0.0890729	0.0769286	0.0686848	0.0910848	0.0897538	0.0595292	0.0805982	0.0858936	0.0677815	0.0683154	0.0821076	0.0616189	0.0700507	0.0775645	0.0718936	0.0960075	0.0710654	0.0830993	0.0733688	0.0920024	0.0815187	0.0621217	0.0834904	0.0660404	0.0917713	0.0581969	0.0957699	0.110467	0.0812902	0.0683154	0.101673	0.071849	0.0805982
objflux_457	0.0832237	0.0990331	0.0730949	0.0820104	0.089576	0.0763861	0.0739064	0.0585701	0.0801281	0.0733471	0.0743669	0.0775943	0.0786254	0.0784124	0.0893347	0.0601819	0.0872757	0.0784177	0.070685	0.0826026	0.0806469	0.0609911	0.0788199	0.0801281	0.0659459	0.0664836	0.0803288	0.0730772	0.0726702	0.0807991	0.0694976	0.0927669	0.0692467	0.079039	0.0765747	0.0902399	0.0797391	0.0602697	0.0817148	0.0645744	0.0899852	0.0578225	0.0940093	0.0991888	0.0865478	0.0664836	0.0904659	0.0750588	0.0788199
objflux_128	0.0882702	0.104214	0.0781451	0.0870435	0.0998254	0.0865091	0.0789391	0.0635334	0.0902968	0.0834848	0.079354	0.0836085	0.0888278	0.0828364	0.0924393	0.0659245	0.0976657	0.0852043	0.0769634	0.0928168	0.0744825	0.0676986	0.0889122	0.0902968	0.0760815	0.0766101	0.0904571	0.0800649	0.0796641	0.0858235	0.0796382	0.0979317	0.0793595	0.0891889	0.0815546	0.100494	0.0898591	0.0703743	0.0918553	0.0743024	0.100372	0.0663836	0.104338	0.101325	0.0989913	0.0766101	0.0970637	0.0800447	0.0889122
objflux_297	0.0759539	0.0933645	0.0653398	0.0742805	0.0867361	0.0737544	0.0661777	0.0509479	0.0813285	0.0706341	0.0667073	0.0709678	0.0758635	0.0799046	0.0908964	0.0533321	0.0844113	0.0724375	0.0641926	0.0864828	0.0851738	0.055096	0.0760864	0.0813285	0.0632778	0.0638147	0.0775767	0.0655294	0.0667602	0.0730823	0.0673778	0.0913736	0.0665647	0.0785519	0.0689261	0.0873948	0.0769927	0.0576438	0.0789512	0.0615573	0.0871052	0.0537544	0.0911212	0.105698	0.0838173	0.0638147	0.0969824	0.0674011	0.0760864
objflux_395	0.0753312	0.0927241	0.0647171	0.0736597	0.0860996	0.0731277	0.0655554	0.0503359	0.0806974	0.0700091	0.0660922	0.0703486	0.0752331	0.0792728	0.0915223	0.0527197	0.0837668	0.0718166	0.0635715	0.0858466	0.0845406	0.0544831	0.0754626	0.0806974	0.0626552	0.0631924	0.0769503	0.0661554	0.0673862	0.0724609	0.0667535	0.0907329	0.0659425	0.0779233	0.0683118	0.0867561	0.076367	0.0570247	0.0783219	0.0609375	0.0864602	0.0531403	0.0904786	0.105039	0.0844501	0.0631924	0.0963339	0.0667861	0.0754626
objflux_87	0.102485	0.118809	0.0923727	0.10122	0.114369	0.100785	0.0931164	0.0775155	0.104663	0.0977623	0.0934006	0.0977103	0.103233	0.0971386	0.103154	0.0799135	0.112398	0.0993856	0.0911521	0.107265	0.0886359	0.0816986	0.10316	0.104663	0.0903079	0.0908269	0.104766	0.0837401	0.090689	0.0999756	0.0938949	0.112483	0.0935746	0.103521	0.0955796	0.115049	0.104152	0.0845194	0.106191	0.0884626	0.115118	0.0804145	0.119025	0.116158	0.104473	0.0908269	0.111708	0.0940875	0.10316
objflux_283	0.084324	0.101715	0.0738644	0.082649	0.0951348	0.0821873	0.0746614	0.0595371	0.089734	0.0791115	0.0751086	0.079341	0.0843387	0.0883393	0.0974553	0.061891	0.0929476	0.0808348	0.0727112	0.0948814	0.0935513	0.0636359	0.0844696	0.089734	0.0718313	0.0723549	0.0859736	0.0716983	0.0740325	0.0814539	0.0758942	0.0997596	0.0750646	0.0869649	0.0772838	0.0957904	0.0853889	0.0662314	0.0873436	0.0700973	0.0956105	0.0623317	0.0995371	0.114118	0.0900349	0.0723549	0.105389	0.0757905	0.0844696
objflux_484	0.0740389	0.0913958	0.0634246	0.0723713	0.0847785	0.0718322	0.0642689	0.0490655	0.0793874	0.068712	0.0648155	0.0690685	0.0739246	0.0791289	0.0925525	0.0514486	0.0824293	0.0705278	0.0622825	0.0845261	0.0832264	0.053211	0.0741679	0.0793874	0.0613629	0.0619009	0.0756501	0.0671922	0.0684227	0.0711764	0.0654577	0.0894033	0.064651	0.0766184	0.0670369	0.0854357	0.0750682	0.0557398	0.077021	0.0596511	0.0851214	0.0518655	0.0891448	0.10367	0.0854935	0.0619009	0.0949881	0.0655097	0.0741679
objflux_309	0.0861392	0.103633	0.0756487	0.0844537	0.0970226	0.084017	0.076456	0.061248	0.09159	0.0809179	0.0768747	0.0811405	0.0861766	0.0901931	0.0993755	0.0636099	0.0948525	0.0826345	0.0744873	0.0967676	0.0954246	0.0653616	0.0862884	0.09159	0.0736093	0.0741333	0.0878046	0.0674149	0.0758015	0.0832656	0.0776892	0.101673	0.0768511	0.0888054	0.0790538	0.0976957	0.0872162	0.0679824	0.089196	0.071862	0.0975252	0.064057	0.101456	0.116131	0.0871248	0.0741333	0.107343	0.0775581	0.0862884
objflux_322	0.0867452	0.102648	0.076619	0.0855226	0.0982654	0.0849919	0.0774324	0.0620336	0.0887558	0.0819533	0.0778471	0.0821096	0.0872827	0.0813023	0.0878253	0.0644238	0.0960858	0.0836829	0.0754415	0.0912671	0.0839987	0.0661967	0.0873838	0.0887558	0.0745556	0.0750851	0.0889221	0.0682723	0.0751039	0.0843192	0.078109	0.096371	0.0778347	0.0876516	0.0800498	0.0989472	0.0883258	0.0688571	0.0903317	0.0727835	0.0987908	0.0648786	0.102762	0.104719	0.08826	0.0750851	0.0959182	0.0785381	0.0873838
objflux_348	0.0757076	0.0931113	0.0650935	0.0740349	0.085198	0.072229	0.0659322	0.0507058	0.079797	0.0691049	0.066464	0.0697236	0.0743273	0.0796547	0.0924095	0.0523191	0.0828512	0.0709204	0.0627142	0.0849452	0.0836419	0.0535779	0.0745666	0.079797	0.0617455	0.062284	0.0760522	0.067013	0.0682453	0.0728372	0.0658463	0.0911201	0.0650374	0.0770232	0.0686831	0.0858565	0.0754692	0.0561134	0.0774257	0.0600299	0.0855469	0.0522315	0.0895735	0.104128	0.0840322	0.062284	0.0954277	0.0671578	0.0745666
objflux_16	0.0846642	0.102319	0.0740518	0.0829639	0.0877783	0.0746846	0.0748599	0.0595108	0.082323	0.0715415	0.0753118	0.0785982	0.0768173	0.0887431	0.0980022	0.0611225	0.0854495	0.07937	0.0716382	0.0875227	0.0909521	0.0619315	0.0770316	0.082323	0.064128	0.0670236	0.0785367	0.0657514	0.0742207	0.0817509	0.0682605	0.100336	0.068279	0.0795225	0.0775183	0.0884425	0.0779475	0.0584476	0.0799229	0.0655227	0.0881642	0.0587633	0.0922053	0.106917	0.0776322	0.0670236	0.0981188	0.0760035	0.0770316
objflux_415	0.0751974	0.0925868	0.0645833	0.0735264	0.0859628	0.0729951	0.0654237	0.0502043	0.0805617	0.0698748	0.06596	0.0702176	0.0750976	0.079137	0.0915506	0.0525881	0.0836283	0.0716831	0.0634381	0.0857099	0.0844045	0.0543514	0.0753286	0.0805617	0.0625214	0.0630587	0.0768157	0.0661862	0.0674169	0.0723294	0.0666193	0.0905953	0.0658088	0.0777882	0.0681798	0.0866209	0.0762325	0.0568917	0.0781887	0.0608043	0.0863216	0.0530083	0.0903405	0.104897	0.0844795	0.0630587	0.0961946	0.066654	0.0753286
objflux_279	0.0749726	0.0923557	0.0643584	0.0733022	0.0857329	0.0727693	0.0651996	0.0499833	0.0803338	0.0696491	0.0657378	0.0699945	0.07487	0.0789089	0.0917451	0.0523669	0.0833956	0.0714589	0.0632138	0.0854801	0.0841758	0.0541301	0.0751033	0.0803338	0.0622965	0.062834	0.0765894	0.0663814	0.0676121	0.0721056	0.0663938	0.0903639	0.0655841	0.0775611	0.067958	0.0863908	0.0760065	0.0566681	0.0779621	0.0605805	0.0860886	0.0527865	0.0901084	0.104659	0.0846763	0.062834	0.0959604	0.0664319	0.0751033
objflux_64	0.0800945	0.0949867	0.0709116	0.0789342	0.077151	0.0702085	0.0729637	0.0604685	0.0728886	0.0651611	0.0767221	0.0755361	0.0632562	0.0824544	0.0925233	0.0570674	0.0746001	0.0756916	0.0697973	0.0698259	0.0713383	0.0591185	0.0721895	0.0728886	0.0583109	0.0652869	0.0743659	0.0802893	0.0798934	0.0782901	0.0624597	0.089527	0.0662697	0.0735873	0.0729784	0.0823572	0.0733341	0.0518074	0.0726219	0.0627579	0.0817788	0.0548325	0.0791163	0.0770204	0.0867816	0.0652869	0.0700915	0.0757675	0.0721895
objflux_396	0.0753312	0.0927241	0.0647171	0.0736598	0.0860996	0.0731277	0.0655554	0.0503359	0.0806974	0.0700091	0.0660922	0.0703486	0.0752331	0.0792728	0.0915223	0.0527197	0.0837668	0.0718166	0.0635715	0.0858466	0.0845406	0.0544831	0.0754626	0.0806974	0.0626552	0.0631924	0.0769503	0.0661554	0.0673862	0.0724609	0.0667535	0.0907329	0.0659425	0.0779233	0.0683118	0.0867561	0.076367	0.0570247	0.0783219	0.0609375	0.0864602	0.0531403	0.0904786	0.105039	0.0844501	0.0631924	0.0963339	0.0667861	0.0754626
objflux_157	0.104731	0.121115	0.0946213	0.10346	0.0997105	0.0927994	0.0953712	0.0797251	0.093603	0.0874573	0.0956202	0.0989252	0.0850944	0.099399	0.105456	0.0813322	0.0978349	0.0998398	0.0921277	0.0921684	0.0877342	0.0821389	0.0949389	0.093603	0.0814644	0.087472	0.0956402	0.0910331	0.0929132	0.102226	0.0855886	0.114783	0.0886969	0.096626	0.0977957	0.105763	0.0945728	0.074938	0.0948395	0.0859047	0.105291	0.0789797	0.100824	0.0977187	0.0980166	0.087472	0.0934241	0.0963064	0.0949389
objflux_17	0.0804605	0.0979972	0.0698472	0.0787732	0.0913429	0.0782919	0.0706837	0.0553784	0.0858964	0.0751574	0.0711593	0.0754513	0.0804266	0.0844773	0.0936462	0.057765	0.0890757	0.0769315	0.068688	0.0910876	0.0897565	0.0595325	0.0806011	0.0858964	0.0677846	0.0683186	0.0821105	0.0616222	0.0700538	0.0775812	0.0718967	0.0960102	0.0710685	0.0831021	0.0733718	0.0920191	0.0815216	0.062125	0.0835072	0.0660436	0.0917741	0.0582002	0.0957726	0.11047	0.0812932	0.0683186	0.101675	0.0718521	0.0806011
objflux_339	0.0819792	0.0977557	0.0718496	0.0807693	0.0883447	0.075178	0.0726654	0.0573461	0.078912	0.0721388	0.073137	0.0763609	0.0774062	0.0774458	0.0903688	0.0589582	0.086029	0.0771781	0.0694445	0.0813797	0.0796803	0.0597675	0.0776137	0.078912	0.0647424	0.0652808	0.0791174	0.073823	0.0734173	0.07956	0.0682913	0.0914934	0.0680438	0.0778258	0.0753467	0.0890078	0.0785291	0.0590733	0.0805013	0.0633404	0.0887372	0.0565984	0.0927659	0.0982153	0.0873351	0.0652808	0.0895111	0.0738293	0.0776137
objflux_488	0.0730858	0.090416	0.0624715	0.0714212	0.0838043	0.0708751	0.0633185	0.0482001	0.0784214	0.0677555	0.0645272	0.0681227	0.0729597	0.0799793	0.0934013	0.0505113	0.081443	0.0695774	0.0613319	0.0835523	0.0822572	0.0522729	0.0732131	0.0784214	0.0604099	0.0609486	0.0746913	0.0680437	0.0692742	0.0702273	0.0645021	0.0884227	0.0636987	0.0756562	0.0660967	0.0844602	0.0741105	0.0547922	0.07606	0.0587024	0.0841341	0.0509254	0.0881611	0.102661	0.0863523	0.0609486	0.0939957	0.0645684	0.0732131
objflux_165	0.0958185	0.110607	0.0857122	0.0945732	0.0922267	0.0839456	0.0864928	0.0709882	0.0847169	0.0786278	0.0868242	0.0900989	0.0811619	0.0904373	0.0987975	0.0725954	0.0899413	0.0909685	0.0832565	0.0851793	0.0804668	0.0734022	0.0861022	0.0847169	0.0726625	0.078624	0.0867714	0.0862018	0.085806	0.0933558	0.0767582	0.105646	0.0798608	0.0877237	0.0890108	0.0967297	0.0857189	0.0662009	0.0859731	0.0770875	0.0961434	0.0702427	0.0967221	0.0935952	0.0929802	0.078624	0.0893776	0.0875121	0.0861022
objflux_456	0.0859808	0.101863	0.075854	0.0847603	0.090721	0.0774901	0.076656	0.0612818	0.0812448	0.0744465	0.0770916	0.0803272	0.0797427	0.0805333	0.0889492	0.0628931	0.0884316	0.0811639	0.0734335	0.0837294	0.0820236	0.063702	0.0799256	0.0812448	0.0670298	0.0688151	0.0814415	0.0737452	0.074347	0.0835442	0.0705894	0.0955886	0.070335	0.0801514	0.0792955	0.0913868	0.0808497	0.0613385	0.0828316	0.0673084	0.0911464	0.0605344	0.0951722	0.0989522	0.0855816	0.0688151	0.0902086	0.0777829	0.0799256
objflux_186	0.0927718	0.108835	0.0826505	0.0915332	0.104431	0.09103	0.0834287	0.0679612	0.0948461	0.088006	0.0838027	0.0880746	0.0933892	0.0873654	0.0932026	0.0703546	0.10233	0.0896954	0.0814566	0.0973918	0.0789644	0.0721322	0.0934242	0.0948461	0.0805864	0.081112	0.0949885	0.0789725	0.0810713	0.0903055	0.0841528	0.10254	0.083861	0.0937275	0.0859965	0.105103	0.0943855	0.0748535	0.0963951	0.0787865	0.105041	0.0708268	0.108988	0.106021	0.0979481	0.081112	0.101701	0.0844922	0.0934242
objflux_99	0.119294	0.136074	0.109203	0.117984	0.11439	0.107278	0.109885	0.0940531	0.108148	0.101922	0.11001	0.113344	0.0988753	0.114057	0.120386	0.0956561	0.112713	0.114346	0.106652	0.106744	0.102197	0.0964607	0.109398	0.108148	0.0958972	0.101968	0.110152	0.100287	0.107334	0.11671	0.100059	0.129698	0.10317	0.111191	0.112162	0.120512	0.109062	0.0892776	0.109334	0.100352	0.120246	0.0933095	0.110977	0.0967471	0.109077	0.101968	0.107634	0.110692	0.109398
objflux_212	0.0804834	0.098021	0.0698699	0.0787961	0.0913666	0.0783	0.0706915	0.0554004	0.0859198	0.0751803	0.0711818	0.0754592	0.0804498	0.0845007	0.0936702	0.0577871	0.0890996	0.0769543	0.0687106	0.0911112	0.08978	0.0595546	0.0806241	0.0859198	0.0678073	0.0683413	0.0821336	0.0616443	0.0700763	0.0775892	0.0719195	0.0960341	0.0710912	0.0831253	0.0733942	0.0920279	0.0815446	0.0621474	0.0835155	0.0660662	0.0917981	0.0582224	0.0957965	0.110495	0.0813168	0.0683413	0.1017	0.0718745	0.0806241
objflux_499	0.0781523	0.0947027	0.0685338	0.0765265	0.0911118	0.0778544	0.0705811	0.058174	0.0873193	0.0749692	0.074335	0.0742063	0.081335	0.0898631	0.10335	0.0555667	0.0884734	0.0750297	0.0686557	0.0908709	0.0870069	0.0585526	0.0799465	0.0873193	0.0667392	0.068362	0.0829843	0.077869	0.0791055	0.0758884	0.0709137	0.0934968	0.0708159	0.0822985	0.070626	0.0911032	0.0823973	0.0609843	0.0834204	0.0650766	0.0910312	0.0561067	0.0971729	0.110652	0.0963734	0.068362	0.1011	0.0733892	0.0799465
objflux_46	0.0747167	0.0920923	0.0641027	0.0730472	0.0854712	0.0725126	0.0649448	0.0497323	0.0800744	0.0693925	0.0654853	0.0697409	0.074611	0.0786492	0.0906171	0.0521158	0.0831307	0.0712038	0.0629588	0.0852185	0.0839155	0.0538787	0.074847	0.0800744	0.062041	0.0625786	0.076332	0.0652862	0.0665153	0.0718511	0.0661375	0.0901004	0.0653286	0.0773028	0.0677058	0.0861289	0.0757494	0.0564141	0.0777042	0.0603261	0.0858233	0.0525346	0.089844	0.104387	0.0835453	0.0625786	0.0956936	0.0661794	0.074847
objflux_431	0.0899451	0.105933	0.0798214	0.088714	0.101539	0.0882052	0.0806236	0.0651808	0.0919894	0.0851669	0.0810092	0.0852841	0.0905249	0.0845214	0.0903073	0.0675727	0.0994011	0.0868753	0.0786351	0.0945189	0.0803371	0.0693482	0.090591	0.0919894	0.0777576	0.078285	0.0921431	0.0723383	0.0782723	0.0875051	0.0813179	0.0996461	0.0810343	0.0908775	0.0832073	0.102223	0.0915432	0.0720409	0.0935584	0.0759707	0.102109	0.0680368	0.106068	0.103072	0.091555	0.078285	0.0987888	0.0816995	0.090591
objflux_175	0.102186	0.118502	0.0920737	0.100922	0.0971458	0.0902529	0.0928185	0.0772217	0.0910616	0.08493	0.0931055	0.096389	0.0818629	0.0968381	0.106732	0.0788294	0.0952362	0.097305	0.0895901	0.0896218	0.0852073	0.0796364	0.0924123	0.0910616	0.0789429	0.0849394	0.0931046	0.0938592	0.0934696	0.0996782	0.0830603	0.112177	0.0861682	0.0940811	0.095285	0.103169	0.0920411	0.0724327	0.0922901	0.0833803	0.102679	0.076476	0.0972394	0.0940964	0.100908	0.0849394	0.0903318	0.0937925	0.0924123
objflux_463	0.0893528	0.106821	0.0789322	0.0876685	0.100236	0.0872566	0.079723	0.0645711	0.0948115	0.0841779	0.0801098	0.0843603	0.0894303	0.0934271	0.102616	0.066919	0.0981203	0.0858622	0.0777698	0.099981	0.0986314	0.0686615	0.0895069	0.0948115	0.076906	0.0774244	0.0910267	0.0706943	0.0790548	0.0864828	0.0809675	0.104877	0.0801239	0.0920327	0.08227	0.100907	0.0904387	0.071298	0.0924148	0.0751554	0.100778	0.0673726	0.104671	0.119331	0.0904241	0.0774244	0.110548	0.080788	0.0895069
objflux_160	0.102414	0.118736	0.0923021	0.10115	0.0973757	0.0904941	0.0930603	0.0774461	0.0912895	0.0851566	0.093331	0.0966292	0.083395	0.0970676	0.103082	0.0790538	0.0954692	0.0975323	0.0898176	0.0898501	0.0854338	0.0798608	0.0926388	0.0912895	0.0791689	0.0851664	0.0933319	0.0854659	0.0906192	0.0999195	0.083287	0.112411	0.0863949	0.0943093	0.0955101	0.103415	0.0922681	0.0726573	0.0925316	0.0836066	0.102913	0.0767004	0.0990815	0.0959613	0.0922735	0.0851664	0.0916915	0.0940179	0.0926388
objflux_92	0.094014	0.110111	0.0838938	0.0927721	0.105702	0.0922775	0.0846677	0.0691831	0.0961015	0.0892537	0.0850302	0.089307	0.094648	0.0886152	0.0944751	0.071577	0.103618	0.0909347	0.0826965	0.0986544	0.0802013	0.0733556	0.0946693	0.0961015	0.0818296	0.0823544	0.096239	0.0754157	0.0823014	0.0915423	0.0853986	0.103811	0.0851032	0.0949799	0.0872222	0.106375	0.0956345	0.0760896	0.0976479	0.0800239	0.10633	0.0720529	0.110272	0.107317	0.0957457	0.0823544	0.10298	0.0857194	0.0946693
objflux_37	0.0804858	0.0980231	0.0698725	0.0787985	0.0913688	0.0783029	0.0706944	0.0554033	0.0859221	0.0751828	0.0711843	0.0754621	0.0804522	0.084503	0.0936724	0.0577899	0.0891019	0.0769568	0.0687132	0.0911134	0.0897823	0.0595574	0.0806264	0.0859221	0.0678099	0.0683439	0.0821359	0.061647	0.0700789	0.0775919	0.0719221	0.0960362	0.0710937	0.0831277	0.0733967	0.0920305	0.081547	0.0621502	0.0835182	0.0660688	0.0918003	0.0582252	0.0957987	0.110496	0.0813192	0.0683439	0.101702	0.0718771	0.0806264
objflux_144	0.0905807	0.106586	0.0804575	0.0893478	0.102189	0.0888294	0.0812434	0.065806	0.0926316	0.0858053	0.0816373	0.0859008	0.0911689	0.0851608	0.0932557	0.0681982	0.10006	0.0875094	0.0792695	0.0951649	0.0767828	0.0699741	0.091228	0.0926316	0.0783936	0.0789206	0.0927828	0.0808357	0.0804349	0.0881239	0.0819553	0.100297	0.0816698	0.0915183	0.0838344	0.10286	0.0921822	0.0726732	0.0941853	0.0766038	0.102768	0.0686641	0.106725	0.103735	0.0998255	0.0789206	0.0994435	0.0823274	0.091228
objflux_253	0.0800308	0.0939655	0.0694519	0.0783503	0.0848101	0.0718472	0.070287	0.0550371	0.0794063	0.0687058	0.0707646	0.0740404	0.0739307	0.0840283	0.0965037	0.0566443	0.0824558	0.074774	0.0670639	0.0845571	0.0862331	0.0574511	0.0741745	0.0794063	0.0613394	0.0624738	0.0756601	0.0709924	0.0722302	0.0771628	0.0654438	0.0955174	0.0646353	0.0766308	0.0729705	0.0854828	0.0750769	0.055703	0.0770482	0.0609924	0.0851542	0.0542917	0.0891869	0.103748	0.0832918	0.0624738	0.0950443	0.0714552	0.0741745
objflux_20	0.0857221	0.101597	0.0755954	0.0845023	0.0972186	0.0839643	0.0764122	0.0610279	0.0877219	0.0809259	0.0768362	0.0810945	0.0862461	0.0802732	0.0887452	0.0634175	0.0950257	0.0826623	0.0744206	0.0902273	0.0849084	0.0651896	0.0863584	0.0877219	0.0735321	0.0740623	0.0878923	0.0672673	0.0740911	0.0833006	0.0770832	0.0953237	0.0768119	0.0866201	0.0790404	0.0978993	0.0872971	0.0678396	0.0892997	0.0717647	0.0977297	0.0638693	0.101705	0.105628	0.0872065	0.0740623	0.0968282	0.0775275	0.0863584
objflux_402	0.0751488	0.0925366	0.0645346	0.0734778	0.0859131	0.072945	0.065374	0.0501565	0.0805124	0.069826	0.0659119	0.0701681	0.0750484	0.0790877	0.0916536	0.0525403	0.083578	0.0716346	0.0633895	0.0856602	0.084355	0.0543035	0.0752798	0.0805124	0.0624727	0.0630101	0.0767667	0.066288	0.0675187	0.0722798	0.0665705	0.0905452	0.0657602	0.077739	0.0681318	0.0865699	0.0761836	0.0568433	0.0781385	0.0607559	0.0862711	0.0529603	0.0902903	0.104845	0.0845832	0.0630101	0.0961439	0.0666059	0.0752798
objflux_197	0.0805031	0.0980411	0.0698896	0.0788157	0.0913867	0.078319	0.0707104	0.0554198	0.0859397	0.0752001	0.0712012	0.075478	0.0804697	0.0845206	0.0936906	0.0578065	0.08912	0.076974	0.0687302	0.0911314	0.0898001	0.059574	0.0806438	0.0859397	0.067827	0.0683609	0.0821534	0.0616636	0.0700959	0.0776081	0.0719393	0.0960544	0.0711109	0.0831452	0.0734137	0.0920473	0.0815644	0.062167	0.0835346	0.0660858	0.0918185	0.0582418	0.0958169	0.110515	0.0813371	0.0683609	0.10172	0.071894	0.0806438
objflux_1	0.0552212	0.0720548	0.0446092	0.0536109	0.0655471	0.0529429	0.0455119	0.032594	0.0613172	0.049829	0.0488012	0.0504002	0.0553075	0.0637688	0.0767641	0.0329428	0.0629648	0.051763	0.0435167	0.0653034	0.0640939	0.0346897	0.0553171	0.0613172	0.042551	0.0431005	0.0571389	0.0522081	0.0534	0.0524441	0.0465943	0.0700482	0.0458499	0.0576219	0.0484708	0.0661862	0.0565731	0.037035	0.0580538	0.0409235	0.0656374	0.0333071	0.0708128	0.0837991	0.069766	0.0431005	0.0754003	0.0478893	0.0553171
objflux_400	0.0751895	0.0925786	0.0645753	0.0735184	0.0859547	0.0729871	0.0654158	0.0501965	0.0805537	0.0698668	0.0659521	0.0702097	0.0750896	0.079129	0.0915575	0.0525803	0.0836201	0.0716752	0.0634301	0.0857018	0.0843964	0.0543436	0.0753206	0.0805537	0.0625134	0.0630507	0.0768076	0.0661931	0.0674238	0.0723215	0.0666113	0.090587	0.0658008	0.0777801	0.068172	0.0866127	0.0762245	0.0568837	0.0781807	0.0607964	0.0863133	0.0530004	0.0903323	0.104889	0.0844864	0.0630507	0.0961863	0.0666461	0.0753206
objflux_251	0.0811961	0.0969518	0.071066	0.0799882	0.0925892	0.0794053	0.0718844	0.056576	0.0831485	0.0763806	0.0723631	0.0765901	0.0816607	0.0757203	0.0859444	0.0589633	0.0903376	0.0781468	0.0699034	0.0856283	0.0791126	0.0607318	0.0818221	0.0831485	0.0690032	0.0695364	0.0833367	0.0723406	0.0719335	0.0787803	0.0725447	0.090692	0.0722863	0.0820575	0.0745739	0.0932524	0.0827465	0.0633365	0.0847218	0.0672566	0.0930373	0.059402	0.097031	0.0996158	0.0909217	0.0695364	0.0909059	0.0730556	0.0818221
objflux_19	0.0969225	0.113097	0.0868052	0.0956728	0.108677	0.0952128	0.0875829	0.0720445	0.0990409	0.0921752	0.0879045	0.0922065	0.0975955	0.0915417	0.0974547	0.0744399	0.106632	0.0938365	0.0855999	0.101611	0.0830976	0.0762207	0.0975845	0.0990409	0.0847408	0.0852636	0.0991667	0.0782743	0.0851816	0.0944521	0.088316	0.106788	0.088012	0.0979124	0.0900921	0.109367	0.0985591	0.0789843	0.100595	0.0829215	0.109347	0.0749243	0.113277	0.110352	0.0987417	0.0852636	0.105977	0.0885929	0.0975845
objflux_280	0.0749726	0.0923557	0.0643584	0.0733022	0.0857329	0.0727693	0.0651996	0.0499833	0.0803338	0.0696491	0.0657378	0.0699945	0.07487	0.0789089	0.0917451	0.0523669	0.0833956	0.0714589	0.0632138	0.0854801	0.0841758	0.0541301	0.0751033	0.0803338	0.0622965	0.062834	0.0765894	0.0663814	0.0676121	0.0721056	0.0663938	0.0903639	0.0655841	0.0775611	0.067958	0.0863908	0.0760065	0.0566681	0.0779621	0.0605805	0.0860886	0.0527865	0.0901084	0.104659	0.0846763	0.062834	0.0959604	0.0664319	0.0751033
objflux_272	0.075014	0.0923982	0.0643998	0.0733435	0.0857753	0.0728109	0.0652408	0.050024	0.0803758	0.0696907	0.0657788	0.0700356	0.0749119	0.0789509	0.0917093	0.0524077	0.0834385	0.0715002	0.0632551	0.0855224	0.084218	0.0541708	0.0751448	0.0803758	0.0623379	0.0628754	0.0766311	0.0663455	0.0675762	0.0721468	0.0664354	0.0904065	0.0656254	0.0776029	0.0679988	0.0864332	0.0760482	0.0567093	0.0780038	0.0606217	0.0861315	0.0528273	0.0901511	0.104703	0.08464	0.0628754	0.0960036	0.0664728	0.0751448
objflux_485	0.0846777	0.102334	0.0740651	0.0829773	0.085325	0.072447	0.0748732	0.0595236	0.0798782	0.0690962	0.075325	0.0786115	0.0743626	0.0887569	0.0980164	0.0611352	0.08296	0.0793833	0.0716514	0.08507	0.0909659	0.0619443	0.0746035	0.0798782	0.0616746	0.0670367	0.0761017	0.0681573	0.0742339	0.0817643	0.06581	0.10035	0.0682921	0.0783721	0.0775314	0.0859889	0.0755138	0.055995	0.0774865	0.0655357	0.0856786	0.058776	0.0897384	0.10442	0.0761799	0.0670367	0.0956431	0.0760167	0.0746035
objflux_420	0.0806851	0.0964272	0.0705546	0.0794785	0.0920665	0.0788921	0.0713748	0.0560733	0.0826321	0.0758674	0.071858	0.076083	0.081143	0.0772302	0.0863867	0.0584604	0.0898083	0.077637	0.0693934	0.0851091	0.0825323	0.0602285	0.0813099	0.0826321	0.0684919	0.0690254	0.0828223	0.0688785	0.0691033	0.0782715	0.0720322	0.090169	0.0717753	0.0815423	0.0740695	0.0927292	0.0822326	0.0628281	0.0842064	0.0667476	0.0925074	0.0588976	0.0965032	0.103101	0.0873525	0.0690254	0.0943646	0.0725506	0.0813099
objflux_340	0.0811524	0.0987089	0.070539	0.079463	0.0821701	0.0691541	0.0713593	0.056058	0.0767522	0.0660053	0.0718426	0.0751186	0.0712423	0.0851795	0.0963919	0.0576704	0.0797667	0.0758736	0.0681389	0.0819167	0.0873908	0.0584798	0.0715162	0.0767522	0.0585982	0.0635314	0.0730007	0.070774	0.0720168	0.0782559	0.0627236	0.0967225	0.0647919	0.0748419	0.0740541	0.0828315	0.0724164	0.0529386	0.0743794	0.0620417	0.0824811	0.0553102	0.0865512	0.101144	0.0792659	0.0635314	0.0924247	0.0725352	0.0715162
objflux_215	0.0804576	0.0979946	0.0698441	0.0787703	0.0913402	0.078275	0.0706667	0.055375	0.0858936	0.0751544	0.0711563	0.0754345	0.0804236	0.0844745	0.0936435	0.0577617	0.0890729	0.0769286	0.0686848	0.0910848	0.0897538	0.0595292	0.0805982	0.0858936	0.0677815	0.0683154	0.0821076	0.0616189	0.0700507	0.0775645	0.0718936	0.0960075	0.0710654	0.0830993	0.0733688	0.0920024	0.0815187	0.0621217	0.0834904	0.0660404	0.0917713	0.0581969	0.0957699	0.110467	0.0812902	0.0683154	0.101673	0.071849	0.0805982
objflux_493	0.0886862	0.1045	0.0786526	0.0874694	0.0994386	0.0862398	0.0794379	0.0641644	0.0899933	0.0832399	0.0798444	0.083366	0.0885358	0.0848369	0.0940019	0.0658311	0.0972922	0.0849468	0.0767747	0.0924906	0.089405	0.0675901	0.0886227	0.0899933	0.0758998	0.076424	0.0901535	0.0715216	0.0771298	0.0862595	0.079426	0.0982702	0.0791502	0.0888954	0.0820246	0.100102	0.0895608	0.0702419	0.0915402	0.0741365	0.0999756	0.066286	0.10391	0.110091	0.089525	0.076424	0.101308	0.0805288	0.0886227
objflux_262	0.0824147	0.0998103	0.0719199	0.08074	0.093219	0.0802637	0.0727263	0.057578	0.0878166	0.0771778	0.0731922	0.077431	0.0824055	0.0864153	0.0956447	0.0599388	0.0910005	0.0789192	0.0707682	0.0929656	0.0916403	0.061688	0.0825572	0.0878166	0.0698803	0.0704069	0.0840581	0.0702972	0.0721059	0.0795442	0.0739516	0.0978466	0.0731258	0.0850458	0.0753773	0.0938753	0.0834736	0.0642727	0.0854292	0.0681494	0.0936705	0.0603753	0.0976174	0.112197	0.088623	0.0704069	0.103471	0.0738767	0.0825572
objflux_79	0.0956418	0.111785	0.085523	0.0943955	0.107367	0.0939131	0.0862913	0.0707841	0.0977466	0.0908886	0.0866387	0.0909223	0.0962976	0.090253	0.0961426	0.0731789	0.105305	0.0925587	0.0843213	0.100309	0.081822	0.0749588	0.0963008	0.0977466	0.0834587	0.0839823	0.0978775	0.0770153	0.0839131	0.0931629	0.0870312	0.105477	0.086731	0.0966211	0.0888283	0.108042	0.0972713	0.0777094	0.0992902	0.0816454	0.108018	0.0736596	0.111954	0.109016	0.0974224	0.0839823	0.104657	0.0873275	0.0963008
objflux_30	0.0804678	0.0980047	0.0698545	0.0787805	0.0913504	0.0782853	0.0706771	0.0553856	0.0859038	0.0751647	0.0711665	0.0754448	0.080434	0.0844847	0.0936538	0.0577722	0.0890833	0.0769388	0.0686952	0.091095	0.0897639	0.0595397	0.0806084	0.0859038	0.0677919	0.0683259	0.0821178	0.0616293	0.0700611	0.0775747	0.071904	0.0960177	0.0710757	0.0831095	0.073379	0.0920126	0.0815289	0.0621322	0.0835006	0.0660509	0.0917817	0.0582074	0.0957801	0.110477	0.0813007	0.0683259	0.101683	0.0718593	0.0806084
objflux_293	0.0773151	0.0947638	0.0667011	0.0756375	0.0881276	0.0751206	0.0675344	0.0522859	0.0827082	0.0720002	0.068052	0.0723179	0.0772417	0.0812857	0.0903877	0.0546709	0.0858201	0.0737949	0.0655503	0.0878737	0.086558	0.0564359	0.07745	0.0827082	0.0646389	0.0651749	0.0789461	0.0643475	0.0669357	0.074437	0.0687426	0.092774	0.0679249	0.0799263	0.0702689	0.0887873	0.0783606	0.0589971	0.0803231	0.0629122	0.0885154	0.0550971	0.0925262	0.107139	0.0826259	0.0651749	0.0983999	0.0687455	0.07745
objflux_109	0.0882702	0.104214	0.0781451	0.0870435	0.0998254	0.0865091	0.0789391	0.0635334	0.0902968	0.0834848	0.079354	0.0836085	0.0888278	0.0828364	0.0924393	0.0659245	0.0976657	0.0852043	0.0769634	0.0928168	0.0744825	0.0676986	0.0889122	0.0902968	0.0760815	0.0766101	0.0904571	0.0800649	0.0796641	0.0858235	0.0796382	0.0979317	0.0793595	0.0891889	0.0815546	0.100494	0.0898591	0.0703743	0.0918553	0.0743024	0.100372	0.0663836	0.104338	0.101325	0.0989913	0.0766101	0.0970637	0.0800447	0.0889122
objflux_373	0.0757027	0.0931063	0.0650886	0.0740301	0.0864793	0.0735024	0.0659273	0.050701	0.0810739	0.070382	0.0664592	0.0707188	0.0756092	0.0796497	0.0911149	0.0530851	0.0841513	0.072187	0.063942	0.0862262	0.0849183	0.0548488	0.0758347	0.0810739	0.0630266	0.0635636	0.077324	0.0657487	0.0669795	0.0728323	0.0671259	0.0911151	0.0663137	0.0782983	0.0686783	0.0871379	0.0767403	0.057394	0.0786981	0.0613073	0.086845	0.0535067	0.090862	0.105432	0.0840385	0.0635636	0.0967208	0.067153	0.0758347
objflux_121	0.0882702	0.104214	0.0781451	0.0870435	0.0998254	0.0865091	0.0789391	0.0635334	0.0902968	0.0834848	0.079354	0.0836085	0.0888278	0.0828364	0.0924393	0.0659245	0.0976657	0.0852043	0.0769634	0.0928168	0.0744825	0.0676986	0.0889122	0.0902968	0.0760815	0.0766101	0.0904571	0.0800649	0.0796641	0.0858235	0.0796382	0.0979317	0.0793595	0.0891889	0.0815546	0.100494	0.0898591	0.0703743	0.0918553	0.0743024	0.100372	0.0663836	0.104338	0.101325	0.0989913	0.0766101	0.0970637	0.0800447	0.0889122
objflux_472	0.0900654	0.107528	0.0796601	0.0883812	0.100948	0.0879749	0.0804472	0.0653076	0.0955257	0.0849006	0.080827	0.0850742	0.0901517	0.0941442	0.103335	0.0676524	0.0988448	0.0865778	0.0784974	0.100694	0.0993424	0.069393	0.0902205	0.0955257	0.0776367	0.0781539	0.0917411	0.0714212	0.079776	0.0871961	0.0816943	0.105587	0.0808494	0.0927482	0.0829831	0.101619	0.0911532	0.0720329	0.0931285	0.0758854	0.1015	0.0681075	0.105384	0.120041	0.0911555	0.0781539	0.111259	0.081504	0.0902205
objflux_303	0.0908399	0.108297	0.0804511	0.089156	0.101723	0.0887419	0.0812206	0.0661079	0.0963023	0.0856862	0.0816065	0.0858365	0.0909358	0.0949237	0.104116	0.0684494	0.0996325	0.0873556	0.0792882	0.101468	0.100116	0.0701878	0.0909962	0.0963023	0.0784309	0.0789468	0.0925177	0.0722112	0.0805598	0.0879577	0.0824841	0.106359	0.081638	0.093526	0.0837581	0.102379	0.0919299	0.0728315	0.0938906	0.0766787	0.102284	0.0689061	0.106159	0.120813	0.0919506	0.0789468	0.112032	0.0822823	0.0909962
objflux_222	0.0804503	0.0979871	0.0698368	0.0787631	0.0913327	0.0782816	0.0706734	0.0553679	0.0858862	0.0751471	0.0711491	0.0754411	0.0804163	0.0844671	0.0936359	0.0577545	0.0890654	0.0769213	0.0686775	0.0910774	0.0897464	0.0595221	0.0805909	0.0858862	0.0677742	0.0683082	0.0821003	0.0616118	0.0700435	0.077571	0.0718863	0.096	0.0710581	0.0830919	0.0733616	0.0920089	0.0815114	0.0621145	0.083497	0.0660332	0.0917638	0.0581897	0.0957624	0.110459	0.0812827	0.0683082	0.101665	0.0718418	0.0805909
objflux_486	0.0738235	0.0911744	0.0632092	0.0721566	0.0845583	0.071616	0.0640543	0.0488538	0.0791691	0.0684959	0.0646027	0.0688548	0.0737066	0.0793156	0.0927388	0.0512368	0.0822064	0.070313	0.0620677	0.084306	0.0830073	0.052999	0.0739521	0.0791691	0.0611475	0.0616857	0.0754334	0.0673792	0.0686097	0.070962	0.0652417	0.0891817	0.0644358	0.0764009	0.0668244	0.0852153	0.0748518	0.0555256	0.076804	0.0594367	0.0848983	0.051653	0.0889224	0.103442	0.085682	0.0616857	0.0947638	0.065297	0.0739521
objflux_286	0.0751145	0.0925013	0.0645005	0.0734437	0.0858779	0.0729118	0.0653412	0.0501232	0.0804776	0.0697917	0.0658782	0.0701354	0.0750137	0.0790528	0.091635	0.0525069	0.0835424	0.0716005	0.0633555	0.085625	0.0843201	0.0542701	0.0752455	0.0804776	0.0624386	0.062976	0.0767322	0.0662709	0.0675016	0.0722469	0.0665363	0.0905097	0.065726	0.0777044	0.0680981	0.0865359	0.0761492	0.0568095	0.0781051	0.060722	0.0862355	0.0529268	0.0902547	0.104809	0.0845649	0.062976	0.0961079	0.0665722	0.0752455
objflux_370	0.0757027	0.0931063	0.0650886	0.0740301	0.0864793	0.0735024	0.0659273	0.050701	0.0810739	0.070382	0.0664592	0.0707188	0.0756092	0.0796497	0.0911149	0.0530851	0.0841513	0.072187	0.063942	0.0862262	0.0849183	0.0548488	0.0758347	0.0810739	0.0630266	0.0635636	0.077324	0.0657487	0.0669795	0.0728323	0.0671259	0.0911151	0.0663137	0.0782983	0.0686783	0.0871379	0.0767403	0.057394	0.0786981	0.0613073	0.086845	0.0535067	0.090862	0.105432	0.0840385	0.0635636	0.0967208	0.067153	0.0758347
objflux_178	0.0929193	0.108987	0.0827981	0.0916803	0.103812	0.0904132	0.0835758	0.0681063	0.0942281	0.0873871	0.0839484	0.0874633	0.0927686	0.0875138	0.0971911	0.0697357	0.101702	0.0890818	0.0808368	0.0967721	0.0783445	0.0715141	0.0928103	0.0942281	0.0799644	0.0804908	0.0943731	0.0846515	0.0842544	0.0904523	0.083532	0.10269	0.0832418	0.0931102	0.086142	0.104484	0.0937703	0.074231	0.0957795	0.0781661	0.104414	0.0702064	0.108367	0.105391	0.103011	0.0804908	0.101076	0.0846379	0.0928103
objflux_44	0.0805924	0.0981284	0.0699819	0.0789052	0.091475	0.0784109	0.0708037	0.0555144	0.0860288	0.0752911	0.071292	0.0755696	0.0805602	0.0846102	0.0937795	0.0579005	0.0892101	0.077064	0.0688225	0.0912197	0.0898883	0.0596676	0.0807332	0.0860288	0.0679198	0.0684535	0.0822428	0.0617565	0.0701872	0.0776994	0.0720312	0.096142	0.0712027	0.0832347	0.0735037	0.0921372	0.0816539	0.0622608	0.0836255	0.0661786	0.0919079	0.0583359	0.0959048	0.110602	0.0814287	0.0684535	0.101807	0.0719845	0.0807332
objflux_143	0.0938664	0.109959	0.0837461	0.0926249	0.105551	0.0921293	0.0845205	0.0690379	0.0959523	0.0891054	0.0848843	0.0891605	0.0944984	0.0884667	0.0981916	0.0714318	0.103465	0.0907875	0.0825492	0.0985044	0.0800543	0.0732102	0.0945214	0.0959523	0.0816819	0.0822067	0.0960904	0.0856174	0.0852211	0.0913953	0.0852506	0.10366	0.0849556	0.0948311	0.0870766	0.106224	0.0954861	0.0759427	0.097499	0.0798768	0.106177	0.0719072	0.110119	0.107163	0.104803	0.0822067	0.102828	0.0855736	0.0945214
objflux_311	0.0812047	0.098609	0.0706841	0.0795297	0.0920085	0.0790441	0.0714966	0.056328	0.0866033	0.0759505	0.0719746	0.0762189	0.0811803	0.0851973	0.0944468	0.0586939	0.0897695	0.0777041	0.0695328	0.0917551	0.0904323	0.0604465	0.0813454	0.0866033	0.0686396	0.0691683	0.0828448	0.0690943	0.0708815	0.078333	0.0727176	0.0966396	0.0718939	0.0838305	0.0741667	0.0926656	0.0822602	0.0630251	0.0842171	0.06691	0.0924448	0.0591279	0.096406	0.110991	0.0874106	0.0691683	0.102263	0.0726611	0.0813454
objflux_152	0.102758	0.119089	0.0926458	0.101492	0.0977217	0.0908358	0.0934028	0.0777839	0.0916324	0.0854975	0.0936702	0.0969695	0.0838188	0.0974132	0.103434	0.0793915	0.0958198	0.0978743	0.09016	0.0901937	0.0857748	0.0801984	0.0929797	0.0916324	0.0795092	0.0855081	0.093674	0.0892859	0.0909592	0.100261	0.0836281	0.112763	0.086736	0.0946526	0.0958488	0.103763	0.0926097	0.0729954	0.0928736	0.0839472	0.103265	0.0770382	0.0995125	0.0963967	0.096206	0.0855081	0.0921217	0.0943571	0.0929797
objflux_247	0.0804614	0.0979985	0.0698479	0.0787741	0.0913441	0.0782787	0.0706703	0.0553787	0.0858974	0.0751582	0.07116	0.0754381	0.0804275	0.0844783	0.0936474	0.0577654	0.0890768	0.0769323	0.0686886	0.0910887	0.0897576	0.0595329	0.080602	0.0858974	0.0677852	0.0683192	0.0821114	0.0616226	0.0700545	0.0775681	0.0718974	0.0960114	0.0710691	0.0831031	0.0733725	0.0920061	0.0815225	0.0621255	0.0834941	0.0660442	0.0917752	0.0582006	0.0957738	0.110471	0.0812941	0.0683192	0.101677	0.0718528	0.080602
objflux_83	0.0869712	0.102883	0.0768452	0.085748	0.0984966	0.0852054	0.0776439	0.0622558	0.0889841	0.0821802	0.0780704	0.0823203	0.0875117	0.0815296	0.0899909	0.0646462	0.0963199	0.0839084	0.075667	0.0914968	0.0861308	0.0664193	0.0876103	0.0889841	0.0747817	0.0753111	0.0891496	0.0684944	0.0753276	0.0845303	0.0783356	0.0966023	0.0780606	0.0878794	0.0802728	0.099165	0.088553	0.0690819	0.0905461	0.0730085	0.0990252	0.0651015	0.102996	0.106902	0.0884927	0.0753111	0.0980811	0.0787614	0.0876103
objflux_188	0.0960795	0.112231	0.0859611	0.0948319	0.107815	0.0943518	0.0867277	0.0712147	0.0981889	0.0913282	0.0870712	0.091356	0.0967411	0.0906933	0.0965909	0.0736097	0.105758	0.0929953	0.0847581	0.100754	0.0822578	0.0753898	0.0967395	0.0981889	0.0838967	0.0844201	0.0983181	0.0774454	0.0843465	0.0935986	0.0874702	0.105925	0.0871687	0.0970624	0.0892601	0.10849	0.0977114	0.0781449	0.0997308	0.0820814	0.108472	0.0740916	0.112406	0.109472	0.0978732	0.0844201	0.105108	0.0877599	0.0967395
objflux_419	0.0764285	0.0920583	0.0662955	0.0752332	0.087713	0.0746179	0.0671301	0.0518872	0.0786492	0.0715931	0.0676513	0.0718598	0.0768311	0.0772177	0.09007	0.054272	0.0854003	0.0733904	0.0651457	0.0837994	0.0824987	0.0560367	0.0770437	0.0786492	0.0642333	0.0647696	0.078538	0.0683156	0.0679056	0.0740333	0.0677645	0.088688	0.0675196	0.0772515	0.0698688	0.0883724	0.077953	0.0585939	0.0799143	0.0625085	0.0880952	0.054697	0.0921075	0.102983	0.0866989	0.0647696	0.0942831	0.0683449	0.0770437
objflux_41	0.0804678	0.0980047	0.0698545	0.0787805	0.0913504	0.0782853	0.0706771	0.0553856	0.0859038	0.0751647	0.0711665	0.0754448	0.080434	0.0844847	0.0936538	0.0577722	0.0890833	0.0769388	0.0686952	0.091095	0.0897639	0.0595397	0.0806084	0.0859038	0.0677919	0.0683259	0.0821178	0.0616293	0.0700611	0.0775747	0.071904	0.0960177	0.0710757	0.0831095	0.073379	0.0920126	0.0815289	0.0621322	0.0835006	0.0660509	0.0917817	0.0582074	0.0957801	0.110477	0.0813007	0.0683259	0.101683	0.0718593	0.0806084
objflux_177	0.0929193	0.108987	0.0827981	0.0916803	0.103812	0.0904132	0.0835758	0.0681063	0.0942281	0.0873871	0.0839484	0.0874633	0.0927686	0.0875138	0.0971911	0.0697357	0.101702	0.0890818	0.0808368	0.0967721	0.0783445	0.0715141	0.0928103	0.0942281	0.0799644	0.0804908	0.0943731	0.0846515	0.0842544	0.0904523	0.083532	0.10269	0.0832418	0.0931102	0.086142	0.104484	0.0937703	0.074231	0.0957795	0.0781661	0.104414	0.0702064	0.108367	0.105391	0.103011	0.0804908	0.101076	0.0846379	0.0928103
objflux_23	0.085784	0.101661	0.0756573	0.084564	0.0972819	0.0840124	0.0764599	0.0610887	0.0877844	0.080988	0.0768973	0.081142	0.0863088	0.0803354	0.0886716	0.0634784	0.0950897	0.082724	0.0744823	0.0902902	0.0848358	0.0652505	0.0864204	0.0877844	0.073594	0.0741242	0.0879545	0.0673281	0.0741523	0.0833483	0.0771452	0.095387	0.0768737	0.0866825	0.0791014	0.0979486	0.0873593	0.0679012	0.0893481	0.0718263	0.0977938	0.0639303	0.101769	0.105555	0.0872702	0.0741242	0.0967553	0.0775886	0.0864204
objflux_478	0.0829588	0.100477	0.0723999	0.0812724	0.0938416	0.0808107	0.0732234	0.0579612	0.0884013	0.0776919	0.0736739	0.0779543	0.0829564	0.086992	0.0961668	0.060337	0.0916173	0.0794406	0.0712397	0.0935864	0.0922501	0.0620974	0.0831032	0.0884013	0.0703475	0.0708771	0.0846156	0.064171	0.0725827	0.0800821	0.0744454	0.0985015	0.0736128	0.0856113	0.0758717	0.0945164	0.084027	0.0647024	0.0860099	0.0686038	0.0943043	0.0607774	0.098273	0.11296	0.083859	0.0708771	0.104169	0.0743626	0.0831032
objflux_269	0.0749929	0.0923765	0.0643787	0.0733224	0.0857537	0.0727897	0.0652198	0.0500032	0.0803544	0.0696695	0.0657579	0.0700147	0.0748905	0.0789295	0.0917275	0.0523869	0.0834166	0.0714791	0.063234	0.0855009	0.0841965	0.05415	0.0751236	0.0803544	0.0623168	0.0628543	0.0766098	0.0663638	0.0675945	0.0721258	0.0664142	0.0903848	0.0656043	0.0775816	0.067978	0.0864116	0.0760269	0.0566883	0.0779825	0.0606007	0.0861096	0.0528065	0.0901293	0.10468	0.0846585	0.0628543	0.0959816	0.0664519	0.0751236
objflux_390	0.0792207	0.0967229	0.068607	0.0775373	0.082449	0.069454	0.0694335	0.0541592	0.0770399	0.0663123	0.0699345	0.0732042	0.0715411	0.0832194	0.0958038	0.0557719	0.080054	0.0739504	0.0662143	0.0821959	0.0854318	0.0565814	0.0718112	0.0770399	0.0589196	0.0616108	0.0732939	0.0702453	0.0714853	0.0763332	0.0630372	0.0947348	0.062874	0.0742605	0.0721487	0.0831086	0.0727105	0.0532701	0.0746698	0.0601272	0.082763	0.0534112	0.0868236	0.101393	0.0809774	0.0616108	0.0926874	0.0706275	0.0718112
objflux_36	0.0862961	0.103997	0.0756842	0.0845908	0.0863882	0.0740571	0.0764868	0.0611152	0.0809295	0.0701316	0.0769239	0.0802153	0.0754099	0.0903993	0.0996935	0.0627265	0.0840353	0.0809947	0.0732643	0.0861326	0.0926072	0.0635354	0.0761551	0.0809295	0.0627214	0.0686464	0.0771432	0.0673545	0.0758384	0.0833751	0.0673721	0.102015	0.0698995	0.079993	0.079128	0.0870534	0.0765538	0.0570138	0.0785308	0.0671403	0.0867564	0.0603678	0.0908142	0.105531	0.0762045	0.0686464	0.0967316	0.0776152	0.0761551
objflux_10	0.0802803	0.097812	0.069667	0.0785936	0.0911587	0.0780971	0.0704902	0.0552013	0.0857138	0.0749765	0.0709813	0.0752588	0.0802441	0.0842945	0.0934595	0.0575878	0.0888892	0.0767519	0.0685082	0.0909035	0.0895733	0.0593551	0.0804206	0.0857138	0.0676044	0.0681385	0.0819292	0.0614452	0.0698752	0.0773881	0.071716	0.0958248	0.0708884	0.0829202	0.073194	0.0918208	0.0813405	0.0619458	0.0833117	0.0658643	0.0915874	0.0580225	0.0955866	0.110279	0.0811078	0.0681385	0.101488	0.0716741	0.0804206
objflux_435	0.0845284	0.100372	0.0744006	0.0833117	0.0959977	0.0827655	0.0752215	0.0598533	0.0865156	0.079727	0.0756563	0.0799101	0.0850366	0.0790722	0.0864077	0.0622424	0.0937892	0.0814713	0.073229	0.0890144	0.0776769	0.0640135	0.0851619	0.0865156	0.0723373	0.0728684	0.0866907	0.0742172	0.073811	0.082112	0.075886	0.0941022	0.0756181	0.0854167	0.0778622	0.0966775	0.0860968	0.0666516	0.088096	0.0705755	0.0964921	0.0626907	0.100473	0.0982135	0.0929105	0.0728684	0.0932101	0.0763479	0.0851619
objflux_306	0.0825958	0.100117	0.0720288	0.0809092	0.0934788	0.0804308	0.0728404	0.0575856	0.0880374	0.0773236	0.0733084	0.0775768	0.0825889	0.0866267	0.0958008	0.0599629	0.0912482	0.079076	0.0708688	0.0932235	0.0918879	0.0617244	0.0827397	0.0880374	0.069975	0.0705052	0.0842517	0.0638004	0.0722151	0.0797049	0.074075	0.0981398	0.073243	0.0852468	0.0755083	0.0941397	0.083663	0.0643276	0.0856324	0.0682316	0.0939369	0.0604026	0.09791	0.112599	0.0834863	0.0705052	0.103807	0.0739977	0.0827397
objflux_434	0.0887558	0.104712	0.0786311	0.0875278	0.100322	0.0870108	0.0794374	0.0640111	0.0907875	0.0839725	0.0798339	0.0841042	0.0893198	0.0833249	0.0920452	0.0664024	0.0981688	0.0856887	0.0774481	0.0933103	0.0749659	0.0681768	0.0893989	0.0907875	0.0765674	0.0770957	0.0909459	0.0796745	0.0792731	0.086321	0.0801252	0.0984287	0.0798451	0.0896785	0.0820337	0.101005	0.0903473	0.0708575	0.092359	0.0747861	0.100876	0.0668629	0.104839	0.101831	0.0985985	0.0770957	0.0975638	0.0805245	0.0893989
objflux_326	0.0827028	0.0984983	0.0725737	0.0814909	0.0941303	0.0809324	0.0734009	0.0580578	0.0846709	0.0778936	0.0738521	0.0780989	0.0831871	0.0821451	0.0913086	0.0604459	0.0918982	0.0796499	0.071407	0.0887702	0.087444	0.0622156	0.0833322	0.0846709	0.0705107	0.0710429	0.0848532	0.0642996	0.0711012	0.0802943	0.0740554	0.0936998	0.0737927	0.0835763	0.0760607	0.0948088	0.0842613	0.0648354	0.0862552	0.0687572	0.0945993	0.0608889	0.0985871	0.10816	0.0840981	0.0710429	0.0993635	0.0745442	0.0833322
objflux_4	0.0645874	0.0816809	0.0539734	0.0629487	0.0751182	0.0623454	0.054849	0.0397757	0.0698084	0.059227	0.0554782	0.0596937	0.0643567	0.0683729	0.0772056	0.0421534	0.0726507	0.0611028	0.0528564	0.0748702	0.0736161	0.0439081	0.0646996	0.0698084	0.0519133	0.0524572	0.0661422	0.0460295	0.0543195	0.0617697	0.0559823	0.0796807	0.0552072	0.0670765	0.0577123	0.0757675	0.0655706	0.0463441	0.0674953	0.0502441	0.0753331	0.0425436	0.0793919	0.0936664	0.0649693	0.0524572	0.085148	0.0561746	0.0646996
objflux_491	0.0884282	0.105904	0.0779876	0.0867435	0.0993112	0.0863245	0.078783	0.0636152	0.0938845	0.08324	0.079179	0.0834339	0.0884942	0.0924965	0.101684	0.0659671	0.09718	0.0849335	0.0768255	0.0990563	0.0977086	0.0677123	0.0885808	0.0938845	0.0759575	0.0764776	0.0900996	0.0697509	0.0781188	0.0855571	0.0800244	0.103955	0.0791823	0.0911041	0.0813447	0.0999827	0.0895115	0.0703442	0.0914885	0.0742079	0.0998422	0.0664189	0.103746	0.11841	0.0894748	0.0764776	0.109625	0.0798587	0.0885808
objflux_394	0.0753312	0.0927241	0.0647171	0.0736598	0.0860996	0.0731277	0.0655554	0.0503359	0.0806974	0.0700091	0.0660922	0.0703486	0.0752331	0.0792728	0.0915223	0.0527197	0.0837668	0.0718166	0.0635715	0.0858466	0.0845406	0.0544831	0.0754626	0.0806974	0.0626552	0.0631924	0.0769503	0.0661554	0.0673862	0.0724609	0.0667535	0.0907329	0.0659425	0.0779233	0.0683118	0.0867561	0.076367	0.0570247	0.0783219	0.0609375	0.0864602	0.0531403	0.0904786	0.105039	0.0844501	0.0631924	0.0963339	0.0667861	0.0754626
objflux_273	0.0749726	0.0923557	0.0643584	0.0733022	0.0857329	0.0727693	0.0651996	0.0499833	0.0803338	0.0696491	0.0657378	0.0699945	0.07487	0.0789089	0.0917451	0.0523669	0.0833956	0.0714589	0.0632138	0.0854801	0.0841758	0.0541301	0.0751033	0.0803338	0.0622965	0.062834	0.0765894	0.0663814	0.0676121	0.0721056	0.0663938	0.0903639	0.0655841	0.0775611	0.067958	0.0863908	0.0760065	0.0566681	0.0779621	0.0605805	0.0860886	0.0527865	0.0901084	0.104659	0.0846763	0.062834	0.0959604	0.0664319	0.0751033
objflux_305	0.0852107	0.102711	0.0747004	0.0835249	0.0960939	0.083067	0.0754985	0.0602888	0.090659	0.0799762	0.0759404	0.0801965	0.0852366	0.0892585	0.0984386	0.0626547	0.093908	0.0817022	0.0735394	0.0958388	0.0944977	0.0644089	0.0853585	0.090659	0.0726572	0.0731829	0.0868736	0.0664681	0.0748619	0.0823225	0.0767424	0.100747	0.0759058	0.0878729	0.0781249	0.0967533	0.0862851	0.0670251	0.0882518	0.070911	0.0965848	0.0630998	0.100527	0.115205	0.0861715	0.0731829	0.106416	0.0766253	0.0853585
objflux_474	0.0930038	0.110443	0.0826617	0.0913206	0.103886	0.090937	0.0834339	0.068345	0.0984713	0.087881	0.0837847	0.0880182	0.0931263	0.0971011	0.106298	0.0706771	0.101832	0.0895288	0.0814981	0.103632	0.102275	0.0724094	0.0931633	0.0984713	0.0806503	0.0811624	0.0946872	0.0744191	0.0827502	0.0901376	0.0846911	0.108516	0.0838414	0.0956989	0.0859237	0.104555	0.0940996	0.0750635	0.0960717	0.0788959	0.104474	0.0711381	0.108324	0.122968	0.0941715	0.0811624	0.114189	0.084457	0.0931633
objflux_271	0.075014	0.0923982	0.0643998	0.0733435	0.0857753	0.0728109	0.0652408	0.050024	0.0803758	0.0696907	0.0657788	0.0700356	0.0749119	0.0789509	0.0917093	0.0524077	0.0834385	0.0715002	0.0632551	0.0855224	0.084218	0.0541708	0.0751448	0.0803758	0.0623379	0.0628754	0.0766311	0.0663455	0.0675762	0.0721468	0.0664354	0.0904065	0.0656254	0.0776029	0.0679988	0.0864332	0.0760482	0.0567093	0.0780038	0.0606217	0.0861315	0.0528273	0.0901511	0.104703	0.08464	0.0628754	0.0960036	0.0664728	0.0751448
objflux_282	0.0749726	0.0923557	0.0643584	0.0733022	0.0857329	0.0727693	0.0651996	0.0499833	0.0803338	0.0696491	0.0657378	0.0699945	0.07487	0.0789089	0.0917451	0.0523669	0.0833956	0.0714589	0.0632138	0.0854801	0.0841758	0.0541301	0.0751033	0.0803338	0.0622965	0.062834	0.0765894	0.0663814	0.0676121	0.0721056	0.0663938	0.0903639	0.0655841	0.0775611	0.067958	0.0863908	0.0760065	0.0566681	0.0779621	0.0605805	0.0860886	0.0527865	0.0901084	0.104659	0.0846763	0.062834	0.0959604	0.0664319	0.0751033
objflux_216	0.0804576	0.0979946	0.0698441	0.0787703	0.0913402	0.078275	0.0706667	0.055375	0.0858936	0.0751544	0.0711563	0.0754345	0.0804236	0.0844745	0.0936435	0.0577617	0.0890729	0.0769286	0.0686848	0.0910848	0.0897538	0.0595292	0.0805982	0.0858936	0.0677815	0.0683154	0.0821076	0.0616189	0.0700507	0.0775645	0.0718936	0.0960075	0.0710654	0.0830993	0.0733688	0.0920024	0.0815187	0.0621217	0.0834904	0.0660404	0.0917713	0.0581969	0.0957699	0.110467	0.0812902	0.0683154	0.101673	0.071849	0.0805982
objflux_393	0.0753963	0.0927912	0.0647821	0.0737246	0.0861661	0.0731946	0.0656219	0.0503998	0.0807633	0.0700744	0.0661564	0.0704148	0.075299	0.0793388	0.0913787	0.0527837	0.0838341	0.0718814	0.0636364	0.0859131	0.0846067	0.0545471	0.0755277	0.0807633	0.0627202	0.0632574	0.0770157	0.0660135	0.0672443	0.0725273	0.0668187	0.0907998	0.0660075	0.0779889	0.068376	0.0868243	0.0764323	0.0570893	0.0783891	0.0610022	0.0865275	0.0532044	0.0905457	0.105107	0.0843054	0.0632574	0.0964017	0.0668504	0.0755277
objflux_72	0.0932615	0.109341	0.0831405	0.0920215	0.104932	0.0915366	0.0839314	0.0684428	0.0953409	0.0884978	0.0842865	0.0885748	0.0938854	0.087858	0.0937042	0.0708364	0.102838	0.0901839	0.0819453	0.0978895	0.0794519	0.0726144	0.093915	0.0953409	0.0810764	0.0816017	0.0954814	0.074676	0.0815561	0.090807	0.0846438	0.103041	0.0843506	0.0942212	0.0864796	0.105619	0.0948778	0.0753407	0.0969037	0.0792742	0.105549	0.0713101	0.109494	0.106532	0.0949705	0.0816017	0.102205	0.0849759	0.093915
objflux_184	0.0886231	0.104576	0.0784983	0.0873955	0.100186	0.0868635	0.0792911	0.0638805	0.0906534	0.0838392	0.0797028	0.0839586	0.0891853	0.0831914	0.0908575	0.0662718	0.0980313	0.0855564	0.0773157	0.0931754	0.0748338	0.0680461	0.0892659	0.0906534	0.0764346	0.076963	0.0908123	0.0785163	0.0781135	0.0861749	0.0799921	0.0982929	0.0797124	0.0895447	0.0819028	0.100855	0.0902139	0.0707255	0.0922112	0.0746539	0.100738	0.0667319	0.104702	0.101693	0.0974048	0.076963	0.0974272	0.0803934	0.0892659
objflux_148	0.0989452	0.115174	0.0888296	0.09769	0.0938798	0.0870277	0.0895855	0.0740336	0.0878254	0.0817117	0.0899031	0.0931765	0.0805069	0.0935769	0.103413	0.0756421	0.0919272	0.0940769	0.0863586	0.086379	0.0819894	0.0764496	0.0891947	0.0878254	0.0757319	0.0817143	0.0898756	0.0906568	0.0902646	0.0964513	0.0798408	0.108859	0.082948	0.0908403	0.0920875	0.0998846	0.0888171	0.0692424	0.0890612	0.0801658	0.0993524	0.0732875	0.096128	0.0929805	0.0975919	0.0817143	0.0887509	0.0905909	0.0891947
objflux_256	0.0777985	0.0952608	0.0671846	0.0761194	0.084833	0.0718547	0.0680301	0.0527611	0.0794227	0.0687097	0.0685295	0.0718091	0.0739407	0.0817762	0.0931189	0.054374	0.0824762	0.0725345	0.0647973	0.0845798	0.0839896	0.0551838	0.0741847	0.0794227	0.0613345	0.0618745	0.0756721	0.0676566	0.068892	0.0749319	0.0654438	0.0932714	0.0646343	0.0766439	0.0707457	0.0855065	0.0750882	0.0556915	0.0770618	0.0596167	0.0851779	0.052013	0.0892151	0.103794	0.0821889	0.0618745	0.0950797	0.0692229	0.0741847
objflux_217	0.0804576	0.0979946	0.0698441	0.0787703	0.0913402	0.078275	0.0706667	0.055375	0.0858936	0.0751544	0.0711563	0.0754345	0.0804236	0.0844745	0.0936435	0.0577617	0.0890729	0.0769286	0.0686848	0.0910848	0.0897538	0.0595292	0.0805982	0.0858936	0.0677815	0.0683154	0.0821076	0.0616189	0.0700507	0.0775645	0.0718936	0.0960075	0.0710654	0.0830993	0.0733688	0.0920024	0.0815187	0.0621217	0.0834904	0.0660404	0.0917713	0.0581969	0.0957699	0.110467	0.0812902	0.0683154	0.101673	0.071849	0.0805982
objflux_69	0.111617	0.128191	0.101515	0.110327	0.123715	0.109959	0.102226	0.0864995	0.113894	0.106937	0.102424	0.10677	0.11249	0.106329	0.112514	0.0889017	0.121869	0.108497	0.100269	0.116549	0.0977305	0.0906937	0.112313	0.113894	0.09945	0.0999626	0.11396	0.0928168	0.0997318	0.109067	0.103056	0.121835	0.102709	0.11273	0.104589	0.124403	0.113336	0.0936091	0.115403	0.0975616	0.124597	0.08943	0.128465	0.125694	0.113886	0.0999626	0.121121	0.103109	0.112313
objflux_480	0.0778603	0.0953244	0.0672465	0.0761811	0.088685	0.0756818	0.0680918	0.0528219	0.0832609	0.0725475	0.0685906	0.0728724	0.0777938	0.081839	0.0909525	0.0552072	0.0863844	0.0743386	0.0660941	0.0884308	0.0871125	0.0569726	0.0779962	0.0832609	0.0651842	0.0657198	0.0794946	0.0638606	0.0674762	0.0749934	0.0692893	0.0933351	0.0684698	0.0804768	0.0708067	0.0893591	0.0789086	0.0595393	0.0808865	0.063455	0.0890803	0.0556349	0.0930889	0.107717	0.0821348	0.0657198	0.0989678	0.069284	0.0779962
objflux_441	0.0883578	0.104304	0.0782329	0.087131	0.0915133	0.0782624	0.0790406	0.0636197	0.0820133	0.0752001	0.0794407	0.0826972	0.080511	0.0829246	0.0904513	0.0652305	0.0892305	0.0835315	0.0758031	0.084506	0.0795565	0.0660392	0.0806859	0.0820133	0.0677694	0.0711799	0.0822074	0.0781227	0.0777196	0.0859248	0.071336	0.0980215	0.0724293	0.0809165	0.0816411	0.0921948	0.0816138	0.0620653	0.083615	0.0696656	0.0919501	0.0628725	0.0959789	0.0948145	0.0884606	0.0711799	0.0886738	0.0801314	0.0806859
objflux_154	0.102843	0.119177	0.0927317	0.101578	0.0978082	0.0909212	0.0934884	0.0778683	0.091718	0.0855827	0.093755	0.0970545	0.0839207	0.0974995	0.103521	0.0794758	0.0959074	0.0979597	0.0902456	0.0902796	0.08586	0.0802828	0.0930649	0.091718	0.0795942	0.0855935	0.0937595	0.0892212	0.0910441	0.100347	0.0837134	0.11285	0.0868213	0.0947384	0.0959335	0.10385	0.092695	0.0730798	0.0929591	0.0840323	0.103353	0.0771226	0.0996162	0.0965015	0.0961401	0.0855935	0.0922252	0.0944418	0.0930649
objflux_244	0.0804614	0.0979985	0.0698479	0.0787741	0.0913441	0.0782787	0.0706703	0.0553787	0.0858974	0.0751582	0.07116	0.0754381	0.0804275	0.0844783	0.0936474	0.0577654	0.0890768	0.0769323	0.0686886	0.0910887	0.0897576	0.0595329	0.080602	0.0858974	0.0677852	0.0683192	0.0821114	0.0616226	0.0700545	0.0775681	0.0718974	0.0960114	0.0710691	0.0831031	0.0733725	0.0920061	0.0815225	0.0621255	0.0834941	0.0660442	0.0917752	0.0582006	0.0957738	0.110471	0.0812941	0.0683192	0.101677	0.0718528	0.080602
objflux_345	0.0749651	0.092348	0.0643509	0.0732947	0.0857253	0.072762	0.0651922	0.0499759	0.0803262	0.0696416	0.0657304	0.0699872	0.0748624	0.0789013	0.0917508	0.0523596	0.0833879	0.0714514	0.0632063	0.0854725	0.0841682	0.0541227	0.0750958	0.0803262	0.062289	0.0628265	0.0765819	0.0663872	0.0676178	0.0720982	0.0663863	0.0903562	0.0655766	0.0775536	0.0679506	0.0863834	0.075999	0.0566606	0.0779547	0.060573	0.0860808	0.0527791	0.0901007	0.104651	0.084682	0.0628265	0.0959526	0.0664245	0.0750958
objflux_352	0.0757152	0.0931191	0.0651011	0.0740425	0.0864681	0.0734911	0.0659398	0.0507133	0.0810626	0.0703705	0.0664715	0.0707076	0.0755978	0.0796624	0.0911263	0.0530735	0.0841398	0.0721757	0.0639306	0.0862149	0.0849071	0.0548373	0.0758235	0.0810626	0.0630151	0.0635521	0.0773127	0.0657596	0.0669904	0.0728447	0.0671145	0.0911279	0.0663023	0.078287	0.0686906	0.0871267	0.076729	0.0573824	0.0786869	0.0612958	0.0868336	0.0534951	0.0908507	0.105421	0.0840255	0.0635521	0.0967096	0.0671653	0.0758235
objflux_136	0.0799506	0.0956734	0.0698197	0.078746	0.0913153	0.0781546	0.0706424	0.0553511	0.0818901	0.0751299	0.0711322	0.0753544	0.080399	0.0744675	0.0870223	0.0577377	0.0890477	0.0769043	0.0686605	0.0843628	0.0794717	0.0595052	0.0805738	0.0818901	0.0677571	0.0682911	0.0820831	0.0718102	0.0714029	0.0775402	0.0712958	0.0894175	0.071041	0.0808019	0.0733447	0.0919775	0.0814942	0.0620975	0.0834658	0.0660162	0.0917461	0.0581728	0.0957447	0.0999584	0.0903543	0.0682911	0.0912557	0.071825	0.0805738
objflux_35	0.102945	0.12112	0.092341	0.101188	0.114336	0.100851	0.0930848	0.0774846	0.108693	0.0977303	0.0933693	0.097736	0.1032	0.107299	0.116955	0.0798826	0.112365	0.0993539	0.0911205	0.11407	0.112627	0.0816676	0.103128	0.108693	0.0902762	0.0907952	0.104734	0.0837091	0.0923425	0.0999439	0.0944485	0.119154	0.0935429	0.105809	0.0955483	0.115016	0.10412	0.084488	0.106159	0.0884311	0.115085	0.0803834	0.118992	0.134299	0.10444	0.0907952	0.125106	0.0940562	0.103128
objflux_496	0.0736542	0.0910004	0.06304	0.0719879	0.0843853	0.0714461	0.0638856	0.0486874	0.0789976	0.068326	0.0644355	0.068687	0.0735352	0.0794622	0.0928851	0.0510703	0.0820313	0.0701442	0.0618989	0.0841331	0.0828352	0.0528324	0.0737826	0.0789976	0.0609783	0.0615166	0.0752632	0.0675261	0.0687566	0.0707936	0.065072	0.0890075	0.0642667	0.0762301	0.0666574	0.0850422	0.0746817	0.0553574	0.0766334	0.0592682	0.084723	0.0514861	0.0887478	0.103263	0.0858301	0.0615166	0.0945876	0.0651298	0.0737826
objflux_246	0.0804614	0.0979985	0.0698479	0.0787741	0.0913441	0.0782787	0.0706703	0.0553787	0.0858974	0.0751582	0.07116	0.0754381	0.0804275	0.0844783	0.0936474	0.0577654	0.0890768	0.0769323	0.0686886	0.0910887	0.0897576	0.0595329	0.080602	0.0858974	0.0677852	0.0683192	0.0821114	0.0616226	0.0700545	0.0775681	0.0718974	0.0960114	0.0710691	0.0831031	0.0733725	0.0920061	0.0815225	0.0621255	0.0834941	0.0660442	0.0917752	0.0582006	0.0957738	0.110471	0.0812941	0.0683192	0.101677	0.0718528	0.080602
objflux_123	0.0882702	0.104214	0.0781451	0.0870435	0.0998254	0.0865091	0.0789391	0.0635334	0.0902968	0.0834848	0.079354	0.0836085	0.0888278	0.0828364	0.0924393	0.0659245	0.0976657	0.0852043	0.0769634	0.0928168	0.0744825	0.0676986	0.0889122	0.0902968	0.0760815	0.0766101	0.0904571	0.0800649	0.0796641	0.0858235	0.0796382	0.0979317	0.0793595	0.0891889	0.0815546	0.100494	0.0898591	0.0703743	0.0918553	0.0743024	0.100372	0.0663836	0.104338	0.101325	0.0989913	0.0766101	0.0970637	0.0800447	0.0889122
objflux_218	0.0804576	0.0979946	0.0698441	0.0787703	0.0913402	0.078275	0.0706667	0.055375	0.0858936	0.0751544	0.0711563	0.0754345	0.0804236	0.0844745	0.0936435	0.0577617	0.0890729	0.0769286	0.0686848	0.0910848	0.0897538	0.0595292	0.0805982	0.0858936	0.0677815	0.0683154	0.0821076	0.0616189	0.0700507	0.0775645	0.0718936	0.0960075	0.0710654	0.0830993	0.0733688	0.0920024	0.0815187	0.0621217	0.0834904	0.0660404	0.0917713	0.0581969	0.0957699	0.110467	0.0812902	0.0683154	0.101673	0.071849	0.0805982
objflux_12	0.0804678	0.0980047	0.0698545	0.0787805	0.0913504	0.0782853	0.0706771	0.0553856	0.0859038	0.0751647	0.0711665	0.0754448	0.080434	0.0844847	0.0936538	0.0577722	0.0890833	0.0769388	0.0686952	0.091095	0.0897639	0.0595397	0.0806084	0.0859038	0.0677919	0.0683259	0.0821178	0.0616293	0.0700611	0.0775747	0.071904	0.0960177	0.0710757	0.0831095	0.073379	0.0920126	0.0815289	0.0621322	0.0835006	0.0660509	0.0917817	0.0582074	0.0957801	0.110477	0.0813007	0.0683259	0.101683	0.0718593	0.0806084
objflux_245	0.0804614	0.0979985	0.0698479	0.0787741	0.0913441	0.0782787	0.0706703	0.0553787	0.0858974	0.0751582	0.07116	0.0754381	0.0804275	0.0844783	0.0936474	0.0577654	0.0890768	0.0769323	0.0686886	0.0910887	0.0897576	0.0595329	0.080602	0.0858974	0.0677852	0.0683192	0.0821114	0.0616226	0.0700545	0.0775681	0.0718974	0.0960114	0.0710691	0.0831031	0.0733725	0.0920061	0.0815225	0.0621255	0.0834941	0.0660442	0.0917752	0.0582006	0.0957738	0.110471	0.0812941	0.0683192	0.101677	0.0718528	0.080602
objflux_454	0.101201	0.11749	0.0910876	0.0999397	0.096153	0.0892727	0.0918359	0.0762526	0.0900779	0.0839517	0.0921321	0.0954126	0.0808836	0.0958468	0.104733	0.0778606	0.0942304	0.0963238	0.0886079	0.0886361	0.0842291	0.0786677	0.0914343	0.0900779	0.0779668	0.083959	0.0921231	0.0919188	0.0915272	0.0986975	0.0820817	0.111169	0.0851893	0.093096	0.0943131	0.102171	0.0910611	0.071463	0.0913088	0.0824032	0.101668	0.0755068	0.0934467	0.0902586	0.098905	0.083959	0.0893359	0.0928194	0.0914343
objflux_206	0.0804576	0.0979946	0.0698441	0.0787703	0.0913402	0.078275	0.0706667	0.055375	0.0858936	0.0751544	0.0711563	0.0754345	0.0804236	0.0844745	0.0936435	0.0577617	0.0890729	0.0769286	0.0686848	0.0910848	0.0897538	0.0595292	0.0805982	0.0858936	0.0677815	0.0683154	0.0821076	0.0616189	0.0700507	0.0775645	0.0718936	0.0960075	0.0710654	0.0830993	0.0733688	0.0920024	0.0815187	0.0621217	0.0834904	0.0660404	0.0917713	0.0581969	0.0957699	0.110467	0.0812902	0.0683154	0.101673	0.071849	0.0805982
objflux_448	0.109171	0.125676	0.0990666	0.107888	0.104186	0.0969972	0.0997429	0.0840934	0.0980374	0.0918671	0.100008	0.103197	0.0888081	0.103868	0.11073	0.0856993	0.10237	0.104263	0.0965556	0.096612	0.0921435	0.0865054	0.0993475	0.0980374	0.0858644	0.0918912	0.100064	0.0976788	0.09731	0.101415	0.0900002	0.11933	0.0931093	0.101067	0.102176	0.110055	0.0989903	0.0793096	0.099071	0.0903094	0.10985	0.0833485	0.100745	0.0920724	0.104885	0.0918912	0.0973947	0.100693	0.0993475
objflux_114	0.0882702	0.104214	0.0781451	0.0870435	0.0998254	0.0865091	0.0789391	0.0635334	0.0902968	0.0834848	0.079354	0.0836085	0.0888278	0.0828364	0.0924393	0.0659245	0.0976657	0.0852043	0.0769634	0.0928168	0.0744825	0.0676986	0.0889122	0.0902968	0.0760815	0.0766101	0.0904571	0.0800649	0.0796641	0.0858235	0.0796382	0.0979317	0.0793595	0.0891889	0.0815546	0.100494	0.0898591	0.0703743	0.0918553	0.0743024	0.100372	0.0663836	0.104338	0.101325	0.0989913	0.0766101	0.0970637	0.0800447	0.0889122
objflux_234	0.0835981	0.101224	0.0729853	0.0819012	0.094551	0.0814275	0.0737971	0.0584623	0.0890771	0.0783067	0.0742586	0.0785492	0.0836038	0.0876614	0.0968977	0.0608507	0.0923242	0.0800603	0.0718176	0.0942942	0.0929477	0.0626207	0.0837444	0.0890771	0.0709223	0.0714542	0.0852672	0.0647039	0.0731638	0.08069	0.0750429	0.0992392	0.074204	0.0862704	0.0764666	0.0952157	0.0846749	0.0652446	0.0866558	0.0691669	0.0950258	0.0612949	0.0990119	0.113794	0.0845216	0.0714542	0.104944	0.0749506	0.0837444
objflux_275	0.0749726	0.0923557	0.0643584	0.0733022	0.0857329	0.0727693	0.0651996	0.0499833	0.0803338	0.0696491	0.0657378	0.0699945	0.07487	0.0789089	0.0917451	0.0523669	0.0833956	0.0714589	0.0632138	0.0854801	0.0841758	0.0541301	0.0751033	0.0803338	0.0622965	0.062834	0.0765894	0.0663814	0.0676121	0.0721056	0.0663938	0.0903639	0.0655841	0.0775611	0.067958	0.0863908	0.0760065	0.0566681	0.0779621	0.0605805	0.0860886	0.0527865	0.0901084	0.104659	0.0846763	0.062834	0.0959604	0.0664319	0.0751033
objflux_377	0.0776724	0.0951312	0.0670585	0.0759937	0.0839322	0.0709473	0.0678906	0.0526372	0.0785257	0.0678139	0.068405	0.0716705	0.0730408	0.0816483	0.0940227	0.0542501	0.0815625	0.072409	0.0646718	0.0836792	0.0838617	0.0550599	0.0732944	0.0785257	0.0604367	0.0609776	0.0747792	0.0685424	0.0697786	0.0747926	0.0645465	0.0931417	0.0637395	0.0757484	0.0706214	0.0845917	0.0741958	0.0547947	0.0761544	0.0587217	0.0842652	0.0518891	0.0883088	0.102875	0.0823134	0.0609776	0.0941693	0.0690984	0.0732944
objflux_270	0.0749748	0.092358	0.0643606	0.0733044	0.0857353	0.0727715	0.0652017	0.0499855	0.0803361	0.0696514	0.0657401	0.0699967	0.0748723	0.0789112	0.0917498	0.0523692	0.083398	0.0714611	0.063216	0.0854824	0.0841782	0.0541323	0.0751055	0.0803361	0.0622988	0.0628363	0.0765917	0.066386	0.0676167	0.0721078	0.0663961	0.0903662	0.0655863	0.0775634	0.0679602	0.086393	0.0760088	0.0566703	0.0779642	0.0605827	0.0860909	0.0527887	0.0901107	0.104661	0.084681	0.0628363	0.0959628	0.0664341	0.0751055
objflux_45	0.0805924	0.0981284	0.0699819	0.0789052	0.091475	0.0784109	0.0708037	0.0555144	0.0860288	0.0752911	0.071292	0.0755696	0.0805602	0.0846102	0.0937795	0.0579005	0.0892101	0.077064	0.0688225	0.0912197	0.0898883	0.0596676	0.0807332	0.0860288	0.0679198	0.0684535	0.0822428	0.0617565	0.0701872	0.0776994	0.0720312	0.096142	0.0712027	0.0832347	0.0735037	0.0921372	0.0816539	0.0622608	0.0836255	0.0661786	0.0919079	0.0583359	0.0959048	0.110602	0.0814287	0.0684535	0.101807	0.0719845	0.0807332
objflux_137	0.0840195	0.09985	0.0738913	0.0828041	0.0954771	0.0822404	0.0747	0.0593527	0.0860014	0.0792159	0.0751533	0.0793913	0.084521	0.0785603	0.0880711	0.0617415	0.093262	0.0809635	0.0727211	0.0884972	0.0759746	0.0635123	0.0846518	0.0860014	0.0718281	0.0723595	0.0861785	0.0758473	0.0754432	0.0815914	0.0753757	0.0935813	0.0751092	0.0849036	0.07736	0.0961425	0.0855851	0.0661453	0.0875688	0.0700686	0.0959644	0.0621884	0.099947	0.0968912	0.0945779	0.0723595	0.0926861	0.0758451	0.0846518
objflux_219	0.0816891	0.0992607	0.0710758	0.079998	0.086679	0.0736419	0.0719081	0.0565856	0.0812425	0.0704906	0.0723728	0.0756641	0.0757477	0.0857241	0.0949195	0.0581979	0.0843406	0.0764079	0.0686736	0.0864244	0.087935	0.0590072	0.075973	0.0812425	0.0630942	0.064065	0.0774709	0.0663837	0.0712715	0.0788039	0.0672164	0.0972747	0.0663994	0.0784512	0.0745835	0.0873552	0.0768839	0.0574298	0.0788667	0.0625736	0.0870493	0.0558378	0.0910876	0.105744	0.0787829	0.064065	0.0969805	0.0730652	0.075973
objflux_179	0.0919229	0.107964	0.0818009	0.0906866	0.103562	0.0901774	0.0825821	0.0671262	0.0939882	0.0871534	0.0829638	0.0872324	0.092529	0.0865113	0.0961669	0.0695191	0.101451	0.0888485	0.0806093	0.0965291	0.0781192	0.0712961	0.0925734	0.0939882	0.0797369	0.080263	0.094134	0.083663	0.083265	0.0894603	0.0833014	0.101671	0.0830121	0.0928716	0.0851589	0.104234	0.0935319	0.0740088	0.095539	0.0779408	0.104161	0.0699889	0.108111	0.105135	0.102758	0.080263	0.100826	0.0836535	0.0925734
objflux_445	0.101029	0.117314	0.0909152	0.0997679	0.0959794	0.0888962	0.0916212	0.0760831	0.0899059	0.0837807	0.0919619	0.0951282	0.0807123	0.0956734	0.105556	0.0776912	0.0940545	0.0961522	0.0884361	0.0884637	0.0860094	0.0784984	0.0912632	0.0899059	0.0777961	0.0837876	0.0919515	0.0927239	0.0923334	0.0923112	0.0819106	0.110992	0.0850182	0.0929237	0.0941432	0.101803	0.0908897	0.0712934	0.0909607	0.0822323	0.101491	0.0753373	0.0958092	0.0926515	0.0997322	0.0837876	0.0891618	0.0926492	0.0912632
objflux_318	0.0844172	0.100257	0.0742899	0.0832009	0.0958833	0.0826402	0.0750972	0.0597454	0.0864032	0.0796156	0.0755469	0.0797863	0.084924	0.0807215	0.0898815	0.0621343	0.0936735	0.0813605	0.0731187	0.0889011	0.0860324	0.0639052	0.0850504	0.0864032	0.0722268	0.0727579	0.0865787	0.0659856	0.0727994	0.0819875	0.075775	0.0939878	0.0755074	0.0853046	0.0777529	0.0965491	0.0859849	0.066542	0.0879698	0.0704655	0.0963761	0.0625822	0.100357	0.10675	0.085863	0.0727579	0.0979519	0.0762385	0.0850504
objflux_96	0.0897786	0.105722	0.0796799	0.0885509	0.10134	0.0880282	0.0804665	0.0650783	0.091816	0.0850115	0.0808666	0.0851165	0.0903547	0.0843674	0.0901358	0.0674641	0.0992047	0.0867167	0.078497	0.0943383	0.0836978	0.0692349	0.0904225	0.091816	0.0776212	0.0781475	0.09197	0.0712988	0.0781361	0.0873314	0.0811723	0.0994514	0.0808899	0.0907073	0.0830594	0.102008	0.0913718	0.0719197	0.0933676	0.0758395	0.101906	0.0679266	0.105856	0.104418	0.0913794	0.0781475	0.0985951	0.0815552	0.0904225
objflux_120	0.0882702	0.104214	0.0781451	0.0870435	0.0998254	0.0865091	0.0789391	0.0635334	0.0902968	0.0834848	0.079354	0.0836085	0.0888278	0.0828364	0.0924393	0.0659245	0.0976657	0.0852043	0.0769634	0.0928168	0.0744825	0.0676986	0.0889122	0.0902968	0.0760815	0.0766101	0.0904571	0.0800649	0.0796641	0.0858235	0.0796382	0.0979317	0.0793595	0.0891889	0.0815546	0.100494	0.0898591	0.0703743	0.0918553	0.0743024	0.100372	0.0663836	0.104338	0.101325	0.0989913	0.0766101	0.0970637	0.0800447	0.0889122
objflux_198	0.0804576	0.0979946	0.0698441	0.0787703	0.0913402	0.078275	0.0706667	0.055375	0.0858936	0.0751544	0.0711563	0.0754345	0.0804236	0.0844745	0.0936435	0.0577617	0.0890729	0.0769286	0.0686848	0.0910848	0.0897538	0.0595292	0.0805982	0.0858936	0.0677815	0.0683154	0.0821076	0.0616189	0.0700507	0.0775645	0.0718936	0.0960075	0.0710654	0.0830993	0.0733688	0.0920024	0.0815187	0.0621217	0.0834904	0.0660404	0.0917713	0.0581969	0.0957699	0.110467	0.0812902	0.0683154	0.101673	0.071849	0.0805982
objflux_239	0.0804576	0.0979946	0.0698441	0.0787703	0.0913402	0.078275	0.0706667	0.055375	0.0858936	0.0751544	0.0711563	0.0754345	0.0804236	0.0844745	0.0936435	0.0577617	0.0890729	0.0769286	0.0686848	0.0910848	0.0897538	0.0595292	0.0805982	0.0858936	0.0677815	0.0683154	0.0821076	0.0616189	0.0700507	0.0775645	0.0718936	0.0960075	0.0710654	0.0830993	0.0733688	0.0920024	0.0815187	0.0621217	0.0834904	0.0660404	0.0917713	0.0581969	0.0957699	0.110467	0.0812902	0.0683154	0.101673	0.071849	0.0805982
objflux_459	0.0970872	0.114494	0.0868325	0.0954055	0.107969	0.0950394	0.0875704	0.0725653	0.102564	0.0920224	0.087895	0.092096	0.0972598	0.10121	0.110415	0.0748798	0.105983	0.0936297	0.0856676	0.107715	0.106349	0.0766009	0.0972527	0.102564	0.0848375	0.0853426	0.0987812	0.0785848	0.0868833	0.0942118	0.0888554	0.112587	0.0879988	0.0997992	0.0900104	0.108622	0.098194	0.0792745	0.100148	0.083079	0.108606	0.0753492	0.112409	0.127035	0.0983619	0.0853426	0.118262	0.0885607	0.0972527
objflux_367	0.0757026	0.0931061	0.0650885	0.07403	0.0864792	0.0735023	0.0659272	0.0507009	0.0810738	0.0703818	0.066459	0.0707187	0.0756091	0.0796496	0.091115	0.053085	0.0841512	0.0721869	0.0639419	0.0862261	0.0849182	0.0548487	0.0758346	0.0810738	0.0630265	0.0635635	0.0773239	0.0657488	0.0669796	0.0728322	0.0671258	0.091115	0.0663136	0.0782982	0.0686782	0.0871378	0.0767402	0.0573939	0.078698	0.0613072	0.0868449	0.0535066	0.0908619	0.105432	0.0840386	0.0635635	0.0967207	0.0671529	0.0758346
objflux_380	0.0779977	0.0954656	0.0673838	0.076318	0.0842558	0.0712649	0.0682148	0.0529569	0.0788465	0.0681314	0.0687263	0.0719928	0.0733612	0.0819784	0.0937494	0.0545698	0.0818901	0.0727328	0.0649958	0.0840026	0.0841916	0.0553795	0.0736114	0.0788465	0.060753	0.0612937	0.0750975	0.0682677	0.069504	0.0751163	0.0648637	0.0934764	0.0640556	0.0760679	0.0709422	0.0849155	0.0745138	0.0551091	0.0764734	0.0590366	0.0845931	0.0522089	0.0886355	0.10321	0.0820276	0.0612937	0.094499	0.0694196	0.0736114
objflux_25	0.0804678	0.0980047	0.0698545	0.0787805	0.0913504	0.0782853	0.0706771	0.0553856	0.0859038	0.0751647	0.0711665	0.0754448	0.080434	0.0844847	0.0936538	0.0577722	0.0890833	0.0769388	0.0686952	0.091095	0.0897639	0.0595397	0.0806084	0.0859038	0.0677919	0.0683259	0.0821178	0.0616293	0.0700611	0.0775747	0.071904	0.0960177	0.0710757	0.0831095	0.073379	0.0920126	0.0815289	0.0621322	0.0835006	0.0660509	0.0917817	0.0582074	0.0957801	0.110477	0.0813007	0.0683259	0.101683	0.0718593	0.0806084
objflux_455	0.103729	0.120087	0.0936184	0.102461	0.0987008	0.0917883	0.0943576	0.0787396	0.0926025	0.0864623	0.0946302	0.0979182	0.0833971	0.0983909	0.104429	0.0803469	0.0968119	0.098842	0.0911288	0.0911659	0.0882075	0.0811538	0.0939443	0.0926025	0.0804718	0.086475	0.094642	0.0875853	0.0919212	0.101214	0.0845933	0.113757	0.0877014	0.0956242	0.0968073	0.104733	0.0935762	0.0739518	0.0938272	0.0849109	0.104263	0.0779941	0.0956499	0.0924822	0.0944625	0.086475	0.0918919	0.0953168	0.0939443
objflux_75	0.0940687	0.11017	0.0839485	0.0928265	0.105758	0.0923331	0.0847223	0.0692367	0.0961567	0.0893086	0.0850842	0.0893616	0.0947034	0.0886701	0.0945311	0.0716307	0.103674	0.0909892	0.082751	0.0987099	0.0802556	0.0734094	0.0947241	0.0961567	0.0818843	0.082409	0.096294	0.0754693	0.0823554	0.0915966	0.0854534	0.103867	0.0851578	0.095035	0.0872761	0.106432	0.0956895	0.0761439	0.0977036	0.0800783	0.106386	0.0721068	0.110328	0.107374	0.095802	0.082409	0.103037	0.0857734	0.0947241
objflux_312	0.0774833	0.0948771	0.0669055	0.0758108	0.0882626	0.0752971	0.0677353	0.0525363	0.0828603	0.0721871	0.0682492	0.0725016	0.0774122	0.0814428	0.0927178	0.0549131	0.0859646	0.0739744	0.065758	0.0880095	0.0866975	0.0566722	0.077618	0.0828603	0.0648504	0.0653844	0.0791097	0.0673581	0.0685886	0.074614	0.0689405	0.0928941	0.0681249	0.0800872	0.0704584	0.0889203	0.0785261	0.0592269	0.0804825	0.0631287	0.0886508	0.0553385	0.0926475	0.107214	0.0856607	0.0653844	0.0985024	0.0689403	0.077618
objflux_406	0.075166	0.0925543	0.0645519	0.073495	0.0859307	0.0729619	0.0653908	0.0501735	0.0805299	0.0698433	0.065929	0.0701848	0.0750658	0.0791052	0.091663	0.0525572	0.0835958	0.0716518	0.0634067	0.0856778	0.0843726	0.0543205	0.0752971	0.0805299	0.06249	0.0630273	0.0767841	0.0662968	0.0675275	0.0722965	0.0665878	0.0905629	0.0657774	0.0777565	0.0681489	0.0865871	0.076201	0.0568604	0.0781554	0.0607731	0.086289	0.0529773	0.0903081	0.104864	0.0845926	0.0630273	0.0961619	0.066623	0.0752971
objflux_443	0.0943827	0.110489	0.0842628	0.0931398	0.0892824	0.0824885	0.0850354	0.0695457	0.0832697	0.0771812	0.0853945	0.0886549	0.0741056	0.0889861	0.0981278	0.0711553	0.0872698	0.0895325	0.0818097	0.0818142	0.0874298	0.0719633	0.084665	0.0832697	0.0712118	0.0771744	0.08533	0.0855493	0.0851527	0.0919093	0.0753088	0.104188	0.0784149	0.0862782	0.087586	0.0952617	0.0842784	0.0647515	0.0845169	0.0756406	0.0946706	0.0687992	0.0875466	0.0881573	0.0923082	0.0771744	0.082444	0.0860836	0.084665
objflux_471	0.0988689	0.116262	0.088652	0.0971878	0.109751	0.0968349	0.0893807	0.0744064	0.10435	0.0938293	0.0896884	0.0938808	0.0990632	0.103003	0.112211	0.0767133	0.107794	0.095419	0.0874866	0.109496	0.108127	0.0784294	0.099037	0.10435	0.0866643	0.0871663	0.100568	0.0804022	0.0886865	0.0959951	0.0906721	0.114363	0.0898126	0.101588	0.0917935	0.110402	0.0999805	0.0811114	0.101932	0.0849039	0.11041	0.0771862	0.114191	0.12881	0.10019	0.0871663	0.120039	0.0903512	0.099037
objflux_70	0.0954844	0.111624	0.0853655	0.0942385	0.107206	0.093755	0.0861344	0.0706293	0.0975875	0.0907306	0.0864832	0.0907661	0.0961381	0.0900946	0.0959814	0.073024	0.105142	0.0924017	0.0841642	0.100149	0.0816653	0.0748037	0.0961431	0.0975875	0.0833012	0.0838249	0.0977191	0.0768606	0.0837573	0.0930062	0.0868734	0.105316	0.0865736	0.0964625	0.088673	0.107881	0.097113	0.0775527	0.0991314	0.0814886	0.107855	0.0735042	0.111791	0.108851	0.0972603	0.0838249	0.104495	0.087172	0.0961431
objflux_104	0.0892719	0.105242	0.0791477	0.0880426	0.10085	0.0875151	0.0799381	0.0645187	0.0913091	0.0844908	0.080344	0.0846023	0.0898428	0.0838442	0.0934552	0.0669103	0.0987036	0.0862037	0.0779632	0.0938348	0.0754798	0.0686851	0.0899163	0.0913091	0.0770839	0.0776118	0.0914654	0.0810454	0.0806454	0.0868209	0.0806428	0.098957	0.0803612	0.0901988	0.082543	0.10152	0.0908663	0.071371	0.0928655	0.0753001	0.101411	0.0673723	0.105373	0.102369	0.100018	0.0776118	0.0980955	0.0810344	0.0899163
objflux_329	0.0746658	0.0920403	0.0640516	0.0729964	0.0854194	0.0724755	0.0649077	0.0496818	0.0800229	0.0693413	0.0654348	0.0697041	0.0745594	0.0785976	0.0919958	0.0520653	0.0830782	0.071153	0.0629078	0.0851667	0.0838639	0.0538281	0.074796	0.0800229	0.0619898	0.0625275	0.0762808	0.0666336	0.0678642	0.0718141	0.0660863	0.0900483	0.0652775	0.0772514	0.0676554	0.0860912	0.0756983	0.0563631	0.0776669	0.0602751	0.0857708	0.0524839	0.0897918	0.104334	0.0849302	0.0625275	0.095641	0.0661289	0.074796
objflux_169	0.101557	0.117856	0.091444	0.100295	0.0965118	0.089627	0.0921911	0.0766029	0.0904335	0.0843053	0.0924839	0.0957655	0.0812376	0.096205	0.106085	0.0782107	0.0945939	0.0966784	0.0889629	0.0889924	0.0845827	0.0790179	0.0917878	0.0904335	0.0783196	0.0843134	0.0924778	0.0932349	0.0928448	0.099052	0.0824354	0.111533	0.0855431	0.0934521	0.0946644	0.102532	0.0914153	0.0718135	0.0916634	0.0827564	0.102033	0.0758571	0.0968938	0.0937483	0.100261	0.0843134	0.0896959	0.0931711	0.0917878
objflux_78	0.0910725	0.107094	0.0809497	0.0898384	0.102692	0.0893241	0.0817341	0.0662896	0.0931287	0.0862992	0.0821233	0.0863891	0.0916673	0.0856556	0.091462	0.0686821	0.100569	0.088	0.0797604	0.0956647	0.0803192	0.0704584	0.091721	0.0931287	0.0788858	0.0794125	0.0932779	0.0725248	0.0793886	0.0886136	0.0824485	0.1008	0.0821616	0.0920142	0.0843197	0.103364	0.0926768	0.0731626	0.094682	0.0770937	0.103279	0.0691494	0.107233	0.104248	0.092716	0.0794125	0.0999501	0.0828133	0.091721
objflux_321	0.0868132	0.102718	0.0766871	0.0855905	0.098335	0.0850602	0.0775002	0.0621005	0.0888245	0.0820216	0.0779143	0.0821771	0.0873516	0.0813707	0.0877533	0.0644908	0.0961562	0.0837508	0.0755093	0.0913362	0.0839276	0.0662637	0.087452	0.0888245	0.0746236	0.0751531	0.0889906	0.0683392	0.0751712	0.0843869	0.0781772	0.0964406	0.0779027	0.0877201	0.0801169	0.0990168	0.0883942	0.0689248	0.0904003	0.0728512	0.0988613	0.0649457	0.102833	0.104647	0.08833	0.0751531	0.0958469	0.0786053	0.087452
objflux_207	0.0804576	0.0979946	0.0698441	0.0787703	0.0913402	0.078275	0.0706667	0.055375	0.0858936	0.0751544	0.0711563	0.0754345	0.0804236	0.0844745	0.0936435	0.0577617	0.0890729	0.0769286	0.0686848	0.0910848	0.0897538	0.0595292	0.0805982	0.0858936	0.0677815	0.0683154	0.0821076	0.0616189	0.0700507	0.0775645	0.0718936	0.0960075	0.0710654	0.0830993	0.0733688	0.0920024	0.0815187	0.0621217	0.0834904	0.0660404	0.0917713	0.0581969	0.0957699	0.110467	0.0812902	0.0683154	0.101673	0.071849	0.0805982
objflux_185	0.0886248	0.104578	0.0785	0.0873972	0.100188	0.0868652	0.0792928	0.0638822	0.0906551	0.0838409	0.0797045	0.0839603	0.0891871	0.0831931	0.0908562	0.0662735	0.0980331	0.0855581	0.0773174	0.0931772	0.0748355	0.0680478	0.0892677	0.0906551	0.0764363	0.0769647	0.0908141	0.078515	0.0781122	0.0861766	0.0799938	0.0982947	0.0797141	0.0895464	0.0819045	0.100857	0.0902156	0.0707272	0.0922129	0.0746556	0.10074	0.0667336	0.104704	0.101694	0.0974035	0.0769647	0.0974289	0.0803951	0.0892677
objflux_401	0.0749726	0.0923557	0.0643584	0.0733022	0.0857329	0.0727693	0.0651996	0.0499833	0.0803338	0.0696491	0.0657378	0.0699945	0.07487	0.0789089	0.0917451	0.0523669	0.0833956	0.0714589	0.0632138	0.0854801	0.0841758	0.0541301	0.0751033	0.0803338	0.0622965	0.062834	0.0765894	0.0663814	0.0676121	0.0721056	0.0663938	0.0903639	0.0655841	0.0775611	0.067958	0.0863908	0.0760065	0.0566681	0.0779621	0.0605805	0.0860886	0.0527865	0.0901084	0.104659	0.0846763	0.062834	0.0959604	0.0664319	0.0751033
objflux_62	0.0879514	0.102806	0.078926	0.0867891	0.101492	0.0880949	0.0809275	0.0685436	0.0937399	0.0853376	0.0845799	0.0843959	0.091734	0.0903761	0.100455	0.0659226	0.0990078	0.0853147	0.0790313	0.0946361	0.0823641	0.0688953	0.0902367	0.0937399	0.0771525	0.0787612	0.093299	0.0881424	0.0877589	0.086146	0.080743	0.0974138	0.0811847	0.0903975	0.0808409	0.101485	0.0927073	0.0714018	0.0937401	0.0754621	0.101546	0.0664874	0.107602	0.105874	0.106906	0.0787612	0.0985755	0.0836264	0.0902367
objflux_442	0.0953541	0.111487	0.0852351	0.0941085	0.0905616	0.0834691	0.0860184	0.0705012	0.0842397	0.0781458	0.0863545	0.0896317	0.0794872	0.0899635	0.0977032	0.0721106	0.0882613	0.0905001	0.0827782	0.0835089	0.0815405	0.0729184	0.0856294	0.0842397	0.0721742	0.0781409	0.0862978	0.0851236	0.0847261	0.0928905	0.0762737	0.105183	0.07938	0.0872495	0.0885444	0.0962602	0.0852447	0.0657077	0.0854986	0.0766041	0.0956673	0.0697548	0.0950511	0.0919006	0.0918764	0.0781409	0.0876946	0.0870433	0.0856294
objflux_107	0.0888965	0.104857	0.0787719	0.0876681	0.100466	0.0871378	0.0795635	0.0641494	0.0909297	0.0841138	0.079973	0.0842297	0.0894623	0.0834665	0.0930693	0.0665408	0.0983146	0.0858291	0.0775885	0.0934533	0.075106	0.0683154	0.08954	0.0909297	0.0767082	0.0772364	0.0910875	0.0806729	0.0802726	0.0864469	0.0802663	0.0985727	0.0799857	0.0898203	0.0821726	0.101135	0.0904888	0.0709975	0.0924867	0.0749262	0.101022	0.0670018	0.104985	0.101978	0.0996279	0.0772364	0.0977088	0.0806635	0.08954
objflux_9	0.0804678	0.0980047	0.0698545	0.0787805	0.0913504	0.0782853	0.0706771	0.0553856	0.0859038	0.0751647	0.0711665	0.0754448	0.080434	0.0844847	0.0936538	0.0577722	0.0890833	0.0769388	0.0686952	0.091095	0.0897639	0.0595397	0.0806084	0.0859038	0.0677919	0.0683259	0.0821178	0.0616293	0.0700611	0.0775747	0.071904	0.0960177	0.0710757	0.0831095	0.073379	0.0920126	0.0815289	0.0621322	0.0835006	0.0660509	0.0917817	0.0582074	0.0957801	0.110477	0.0813007	0.0683259	0.101683	0.0718593	0.0806084
objflux_469	0.0953051	0.112727	0.0850123	0.0936228	0.106187	0.0932431	0.0857591	0.0707234	0.100778	0.0902151	0.0861012	0.0903104	0.095456	0.0994169	0.108618	0.0730456	0.104172	0.09184	0.0838479	0.105933	0.104571	0.0747716	0.0954681	0.100778	0.0830102	0.0835183	0.0969946	0.0767667	0.0850795	0.0924278	0.0870381	0.110811	0.0861845	0.0980098	0.0882269	0.106841	0.0964072	0.0774367	0.0983632	0.0812534	0.106803	0.0735113	0.110626	0.125261	0.0965333	0.0835183	0.116485	0.0867697	0.0954681
objflux_74	0.0940687	0.11017	0.0839485	0.0928265	0.105758	0.0923331	0.0847223	0.0692367	0.0961567	0.0893086	0.0850842	0.0893616	0.0947034	0.0886701	0.0945311	0.0716307	0.103674	0.0909892	0.082751	0.0987099	0.0802556	0.0734094	0.0947241	0.0961567	0.0818843	0.082409	0.096294	0.0754693	0.0823554	0.0915966	0.0854534	0.103867	0.0851578	0.095035	0.0872761	0.106432	0.0956895	0.0761439	0.0977036	0.0800783	0.106386	0.0721068	0.110328	0.107374	0.095802	0.082409	0.103037	0.0857734	0.0947241
objflux_411	0.0750457	0.0924309	0.0644316	0.0733751	0.0858077	0.0728428	0.0652725	0.0500552	0.080408	0.0697226	0.0658101	0.0700671	0.0749441	0.0789831	0.0916818	0.0524389	0.0834713	0.0715319	0.0632868	0.0855549	0.0842503	0.0542021	0.0751766	0.080408	0.0623697	0.0629071	0.076663	0.0663179	0.0675486	0.0721784	0.0664672	0.0904392	0.0656572	0.077635	0.0680302	0.0864657	0.0760801	0.0567408	0.0780358	0.0606533	0.0861644	0.0528586	0.0901839	0.104736	0.0846122	0.0629071	0.0960366	0.0665042	0.0751766
objflux_475	0.0929827	0.110422	0.0826402	0.0912996	0.103865	0.0909158	0.0834125	0.0683232	0.0984502	0.0878597	0.0837636	0.0879971	0.093105	0.0970799	0.106277	0.0706554	0.101811	0.0895077	0.0814766	0.103611	0.102254	0.0723878	0.0931422	0.0984502	0.0806287	0.0811408	0.0946661	0.0743976	0.0827289	0.0901165	0.0846697	0.108495	0.08382	0.0956777	0.0859027	0.104534	0.0940785	0.0750418	0.0960506	0.0788743	0.104453	0.0711164	0.108303	0.122947	0.0941499	0.0811408	0.114168	0.0844358	0.0931422
objflux_444	0.0947656	0.110882	0.084646	0.0935216	0.0896682	0.0828694	0.0854172	0.0699223	0.083652	0.0775614	0.0857728	0.0890344	0.0744861	0.0893713	0.0981695	0.0715317	0.0876605	0.0899138	0.0821913	0.0821972	0.0876081	0.0723397	0.0850451	0.083652	0.0715911	0.0775553	0.0857114	0.0855855	0.0851888	0.0922905	0.0756891	0.10458	0.0787952	0.086661	0.0879637	0.0956496	0.0846592	0.0651283	0.0848982	0.0760203	0.0950634	0.0691758	0.0877785	0.0881826	0.0923479	0.0775553	0.0828309	0.0864618	0.0850451
objflux_125	0.0882702	0.104214	0.0781451	0.0870435	0.0998254	0.0865091	0.0789391	0.0635334	0.0902968	0.0834848	0.079354	0.0836085	0.0888278	0.0828364	0.0924393	0.0659245	0.0976657	0.0852043	0.0769634	0.0928168	0.0744825	0.0676986	0.0889122	0.0902968	0.0760815	0.0766101	0.0904571	0.0800649	0.0796641	0.0858235	0.0796382	0.0979317	0.0793595	0.0891889	0.0815546	0.100494	0.0898591	0.0703743	0.0918553	0.0743024	0.100372	0.0663836	0.104338	0.101325	0.0989913	0.0766101	0.0970637	0.0800447	0.0889122
objflux_372	0.0757027	0.0931063	0.0650886	0.0740301	0.0864793	0.0735024	0.0659273	0.050701	0.0810739	0.070382	0.0664592	0.0707188	0.0756092	0.0796497	0.0911149	0.0530851	0.0841513	0.072187	0.063942	0.0862262	0.0849183	0.0548488	0.0758347	0.0810739	0.0630266	0.0635636	0.077324	0.0657487	0.0669795	0.0728323	0.0671259	0.0911151	0.0663137	0.0782983	0.0686783	0.0871379	0.0767403	0.057394	0.0786981	0.0613073	0.086845	0.0535067	0.090862	0.105432	0.0840385	0.0635636	0.0967208	0.067153	0.0758347
objflux_470	0.091669	0.109119	0.0812983	0.0899855	0.102552	0.0895915	0.0820772	0.0669653	0.0971333	0.0865272	0.0824412	0.0866809	0.0917752	0.095758	0.104952	0.0693032	0.100475	0.0881883	0.0801351	0.102297	0.100943	0.0710393	0.0918266	0.0971333	0.0792814	0.0797959	0.093349	0.0730573	0.0813992	0.0888014	0.0833299	0.107186	0.0824824	0.0943586	0.084588	0.103221	0.0927612	0.0736869	0.0947348	0.0775284	0.103123	0.0697615	0.106989	0.121639	0.0928016	0.0797959	0.112858	0.0831156	0.0918266
objflux_227	0.0820785	0.0996032	0.0715002	0.0803917	0.0929614	0.0799092	0.0723145	0.0570507	0.0875187	0.0767987	0.0727877	0.0770584	0.082065	0.086106	0.0952788	0.0594303	0.0907219	0.0785564	0.0703404	0.0927061	0.0913716	0.0611933	0.0822216	0.0875187	0.0694442	0.0699754	0.0837329	0.0632726	0.0716914	0.079187	0.0735472	0.0976239	0.0727161	0.0847272	0.0749906	0.0936226	0.0831442	0.0637939	0.0851142	0.0677014	0.093413	0.0598689	0.0973922	0.112083	0.082955	0.0699754	0.10329	0.0734778	0.0822216
objflux_77	0.093563	0.109651	0.0834423	0.0923222	0.10524	0.0918253	0.084218	0.0687393	0.0956456	0.0888007	0.0845845	0.08886	0.094191	0.0881614	0.0940131	0.0711331	0.10315	0.0904847	0.0822462	0.098196	0.0797522	0.0729113	0.0942172	0.0956456	0.0813782	0.0819032	0.0957849	0.0749724	0.0818547	0.0910932	0.0849463	0.103349	0.0846522	0.0945252	0.0867772	0.105914	0.095181	0.0756408	0.0971937	0.0795745	0.105862	0.0716077	0.109806	0.106846	0.0952811	0.0819032	0.102516	0.0852738	0.0942172
objflux_5	0.0810402	0.0973132	0.0704394	0.0793531	0.0919229	0.0788624	0.071259	0.0559774	0.0864778	0.0757455	0.0717427	0.0760183	0.0810137	0.0850609	0.0942313	0.0583615	0.0896657	0.0775137	0.0692799	0.0916676	0.0903353	0.0601274	0.0811817	0.0864778	0.0683792	0.0689121	0.0826918	0.0622134	0.0706405	0.0781477	0.072488	0.0965885	0.0716587	0.0836844	0.0739518	0.0925848	0.082103	0.0627228	0.0840741	0.0666375	0.0923614	0.0587979	0.096353	0.111048	0.0818886	0.0689121	0.102254	0.0724345	0.0811817
objflux_213	0.0844059	0.101913	0.0738781	0.0827198	0.095289	0.0822556	0.0746804	0.0594568	0.0898521	0.0791597	0.0751303	0.0793902	0.0844216	0.0884485	0.0976267	0.0618262	0.0930894	0.0808938	0.0727174	0.0950338	0.0936944	0.0635826	0.0845525	0.0898521	0.0718316	0.0723587	0.0860666	0.065647	0.0740472	0.0815168	0.0759214	0.0999446	0.0750862	0.0870646	0.0773195	0.0959489	0.085478	0.0661948	0.0874456	0.0700863	0.0957698	0.0622696	0.0997214	0.114403	0.085345	0.0723587	0.105613	0.0758165	0.0845525
objflux_61	0.0794837	0.0944013	0.0702745	0.0783217	0.0930695	0.0795789	0.0723331	0.0598109	0.0852626	0.0767681	0.0761062	0.0759196	0.0832011	0.0818421	0.0919257	0.0571763	0.0904345	0.0768145	0.0703948	0.0861406	0.0724027	0.0601888	0.0817795	0.0852626	0.0684661	0.0701022	0.0848511	0.0796791	0.0792816	0.077676	0.0721057	0.0889281	0.0725747	0.0818951	0.0723566	0.0930605	0.0842575	0.0626561	0.0852916	0.0667827	0.0930138	0.0577254	0.0991992	0.095955	0.0984124	0.0701022	0.0900431	0.07515	0.0817795
objflux_276	0.0749726	0.0923557	0.0643584	0.0733022	0.0857329	0.0727693	0.0651996	0.0499833	0.0803338	0.0696491	0.0657378	0.0699945	0.07487	0.0789089	0.0917451	0.0523669	0.0833956	0.0714589	0.0632138	0.0854801	0.0841758	0.0541301	0.0751033	0.0803338	0.0622965	0.062834	0.0765894	0.0663814	0.0676121	0.0721056	0.0663938	0.0903639	0.0655841	0.0775611	0.067958	0.0863908	0.0760065	0.0566681	0.0779621	0.0605805	0.0860886	0.0527865	0.0901084	0.104659	0.0846763	0.062834	0.0959604	0.0664319	0.0751033
objflux_358	0.0757027	0.0931063	0.0650886	0.0740301	0.0864793	0.0735024	0.0659273	0.050701	0.0810739	0.070382	0.0664592	0.0707188	0.0756092	0.0796497	0.0911149	0.0530851	0.0841513	0.072187	0.063942	0.0862262	0.0849183	0.0548488	0.0758347	0.0810739	0.0630266	0.0635636	0.077324	0.0657487	0.0669795	0.0728323	0.0671259	0.0911151	0.0663137	0.0782983	0.0686783	0.0871379	0.0767403	0.057394	0.0786981	0.0613073	0.086845	0.0535067	0.090862	0.105432	0.0840385	0.0635636	0.0967208	0.067153	0.0758347
objflux_236	0.0835057	0.101129	0.0728929	0.0818091	0.0944566	0.0813348	0.073705	0.0583715	0.0889835	0.078214	0.0741673	0.0784576	0.0835103	0.0875676	0.096802	0.0607598	0.0922286	0.0799682	0.0717254	0.0941998	0.0928538	0.0625297	0.0836519	0.0889835	0.0708299	0.0713619	0.0851743	0.0646131	0.0730722	0.080598	0.0749503	0.0991442	0.0741116	0.0861771	0.0763755	0.0951212	0.084582	0.0651527	0.0865627	0.0690749	0.09493	0.0612037	0.0989165	0.113696	0.0844265	0.0713619	0.104848	0.0748594	0.0836519
objflux_39	0.0805098	0.0980477	0.0698966	0.0788224	0.0913934	0.0783416	0.070733	0.0554269	0.0859464	0.0752069	0.0712081	0.0755004	0.0804765	0.0845274	0.0936973	0.0578136	0.0891268	0.0769807	0.0687372	0.091138	0.0898067	0.0595811	0.0806505	0.0859464	0.067834	0.0683679	0.0821601	0.0616706	0.0701027	0.0776303	0.0719462	0.0960609	0.0711178	0.083152	0.0734205	0.0920698	0.0815712	0.0621741	0.0835571	0.0660928	0.0918252	0.0582489	0.0958235	0.110522	0.081344	0.0683679	0.101727	0.0719008	0.0806505
objflux_170	0.102186	0.118502	0.0920737	0.100922	0.0971458	0.0902529	0.0928185	0.0772217	0.0910616	0.08493	0.0931055	0.096389	0.0818629	0.0968381	0.106732	0.0788294	0.0952362	0.097305	0.0895901	0.0896218	0.0852073	0.0796364	0.0924123	0.0910616	0.0789429	0.0849394	0.0931046	0.0938592	0.0934696	0.0996782	0.0830603	0.112177	0.0861682	0.0940811	0.095285	0.103169	0.0920411	0.0724327	0.0922901	0.0833803	0.102679	0.076476	0.0972394	0.0940964	0.100908	0.0849394	0.0903318	0.0937925	0.0924123
objflux_124	0.0882702	0.104214	0.0781451	0.0870435	0.0998254	0.0865091	0.0789391	0.0635334	0.0902968	0.0834848	0.079354	0.0836085	0.0888278	0.0828364	0.0924393	0.0659245	0.0976657	0.0852043	0.0769634	0.0928168	0.0744825	0.0676986	0.0889122	0.0902968	0.0760815	0.0766101	0.0904571	0.0800649	0.0796641	0.0858235	0.0796382	0.0979317	0.0793595	0.0891889	0.0815546	0.100494	0.0898591	0.0703743	0.0918553	0.0743024	0.100372	0.0663836	0.104338	0.101325	0.0989913	0.0766101	0.0970637	0.0800447	0.0889122
objflux_m9_360	0.00939801	0.0195615	0.0128491	0.0167423	0.029683	0.0114049	0.00891821	0.0231527	0.0095177	0.0207563	0.00690919	0.00551733	0.0293611	0.0206643	0.0288731	0.0245328	0.0314746	0.00982289	0.0123023	0.0174604	0.0184056	0.0224444	0.0145964	0.0095177	0.0238859	0.0169254	0.00770864	0.016519	0.00940652	0.0160008	0.0191536	0.0174065	0.0157473	0.00885055	0.00792839	0.0154321	0.0200069	0.030256	0.00909041	0.0192701	0.0271009	0.0269337	0.0199564	0.0467729	0.0447275	0.0169254	0.0239243	0.00616146	0.0145964
objflux_m9_6	0.0100476	0.0158816	0.0121939	0.0169195	0.0318604	0.0133242	0.010992	0.0260912	0.0130141	0.0227888	0.0098162	0.00654377	0.0323186	0.0241709	0.0324242	0.0247125	0.0332936	0.0101551	0.0144165	0.0202025	0.0191388	0.0235104	0.0162094	0.0130141	0.0249944	0.019116	0.010639	0.0194372	0.0128767	0.0172725	0.0209213	0.0137165	0.0176689	0.00997664	0.00810303	0.0169493	0.0229379	0.0312079	0.0113186	0.0204301	0.0279201	0.0271143	0.0229272	0.0501872	0.047732	0.019116	0.0264568	0.0090658	0.0162094
objflux_m9_366	0.00880386	0.0187187	0.0120116	0.0161448	0.0290699	0.0108062	0.00832091	0.0232365	0.0096096	0.0201505	0.00700151	0.00492752	0.0294417	0.0207499	0.0289548	0.0239271	0.0308516	0.00922821	0.0117016	0.0168545	0.0178014	0.0218404	0.0139983	0.0096096	0.0232763	0.0163206	0.00780124	0.016606	0.0094978	0.0161196	0.0185475	0.0165628	0.0151447	0.00801766	0.0073392	0.0148272	0.0200922	0.0296429	0.00849348	0.0186649	0.0262424	0.0263251	0.020043	0.0466811	0.0448001	0.0163206	0.023309	0.00625413	0.0139983
objflux_m9_134	0.00915465	0.0182949	0.0110412	0.0160218	0.0294051	0.0109068	0.00857645	0.0236611	0.0105904	0.0203498	0.007424	0.00486732	0.0298618	0.0217253	0.0299411	0.0238088	0.0308016	0.00910585	0.0119918	0.0177581	0.0182368	0.0217224	0.0138752	0.0105904	0.0231572	0.0166818	0.008227	0.0170287	0.0104713	0.016003	0.0189839	0.0161381	0.0152422	0.0077583	0.00722422	0.0147028	0.0205099	0.029523	0.00890107	0.0185467	0.0254687	0.0262061	0.0204663	0.0476716	0.0452245	0.0166818	0.023984	0.00667634	0.0138752
objflux_m9_204	0.00943638	0.0188795	0.0130798	0.0167809	0.0301893	0.011572	0.00933402	0.0244303	0.00988686	0.0211246	0.00817373	0.00555542	0.0306467	0.0210348	0.0292484	0.0245719	0.0315982	0.00986129	0.0127538	0.017064	0.0175343	0.0224834	0.0146351	0.00988686	0.0239253	0.017449	0.00898331	0.017788	0.00977291	0.0154469	0.0191857	0.0167226	0.0160064	0.00817102	0.00796644	0.0154712	0.0212813	0.0302956	0.00966191	0.0193091	0.0273356	0.026973	0.0212481	0.0469878	0.0460328	0.017449	0.0232882	0.00742486	0.0146351
objflux_m9_268	0.00947188	0.0207665	0.0178218	0.0165292	0.0295179	0.0153437	0.0128475	0.0253004	0.0132693	0.0208544	0.00839553	0.00939707	0.0289629	0.016125	0.0233266	0.0285183	0.0313142	0.00975515	0.0162549	0.0176439	0.0227766	0.0264184	0.0143743	0.0132693	0.0278972	0.0209049	0.0114069	0.0148096	0.00805998	0.0206081	0.0235381	0.0186062	0.019712	0.0141886	0.0118041	0.015211	0.0195884	0.0342906	0.0130138	0.0232517	0.0279501	0.0309384	0.0188632	0.0470769	0.038818	0.0209049	0.0241352	0.00926471	0.0143743
objflux_m9_67	0.0100231	0.0217432	0.016563	0.0170517	0.0275948	0.0112429	0.0111667	0.0235981	0.00961388	0.0186552	0.00673755	0.00674996	0.0270399	0.0187156	0.026919	0.0260525	0.0293604	0.00840039	0.0133471	0.0157576	0.0186699	0.0230157	0.0124959	0.00961388	0.023751	0.016775	0.00731783	0.0161174	0.00939666	0.018965	0.0194202	0.019589	0.0155947	0.0105364	0.0101463	0.013333	0.0176971	0.0301355	0.00891974	0.0191252	0.0264488	0.0268062	0.0169475	0.0451065	0.0399142	0.016775	0.0222204	0.00760676	0.0124959
objflux_m9_320	0.0144815	0.021917	0.0218586	0.0218912	0.0350322	0.0215315	0.0190205	0.0315524	0.0154593	0.0270933	0.014484	0.0154916	0.0344763	0.015939	0.0198113	0.0347793	0.0369199	0.0158764	0.0224645	0.0174671	0.0234277	0.0326613	0.0197403	0.0154593	0.0341991	0.0271568	0.0175629	0.0172805	0.0101006	0.0268171	0.0294003	0.0162334	0.0259405	0.0163329	0.0178921	0.0206385	0.0249983	0.0406291	0.0191829	0.0295068	0.0315985	0.0372296	0.0243426	0.0470805	0.0406963	0.0271568	0.0239969	0.0153531	0.0197403
objflux_m9_447	0.0063996	0.0170584	0.0166377	0.0137598	0.0268847	0.0128425	0.011748	0.026209	0.0110508	0.018534	0.00991065	0.00658125	0.0273414	0.0166806	0.0248534	0.025635	0.0282482	0.00692721	0.0140294	0.0122092	0.0170648	0.0235425	0.0112628	0.0110508	0.0249949	0.0187347	0.0102483	0.0195452	0.0113543	0.0182835	0.0202469	0.0141448	0.0172865	0.010487	0.00947394	0.0127381	0.0179894	0.0313745	0.010925	0.0203687	0.0260041	0.0280424	0.018534	0.0420922	0.042702	0.0187347	0.0191241	0.00915913	0.0112628
objflux_m9_94	0.00924126	0.0170006	0.014582	0.0162786	0.0292548	0.014639	0.0121445	0.0251081	0.0123589	0.0203008	0.00879387	0.00870294	0.0287001	0.0192951	0.0275137	0.0278053	0.031046	0.00933617	0.0155477	0.0174049	0.0220807	0.0257074	0.0141244	0.0123589	0.0271795	0.0201929	0.0107058	0.0184405	0.0117152	0.019941	0.0228399	0.0148319	0.0190027	0.0115572	0.0111107	0.0149578	0.0193343	0.0335688	0.0123112	0.0225393	0.02577	0.0302219	0.0186062	0.0468126	0.0429958	0.0201929	0.0238894	0.00857127	0.0141244
objflux_m9_126	0.0114565	0.0166525	0.0130829	0.0184801	0.0314667	0.013146	0.0106551	0.0253921	0.0121485	0.0225185	0.0090989	0.00723236	0.0316249	0.0233206	0.0315764	0.0262947	0.0332872	0.0115522	0.0140496	0.019634	0.0205732	0.0242012	0.016336	0.0121485	0.0256591	0.0186845	0.00991725	0.0187324	0.0120173	0.018452	0.0213277	0.0144861	0.0174999	0.0100668	0.00964168	0.0171913	0.0222355	0.0320395	0.0108263	0.0210301	0.0280157	0.028704	0.0222152	0.0493619	0.0470522	0.0186845	0.0261295	0.00834797	0.016336
objflux_m9_133	0.00878683	0.0205071	0.0133455	0.0156527	0.028566	0.0105062	0.00792794	0.0214488	0.0090842	0.0196518	0.00523763	0.00459438	0.0280133	0.0194099	0.0275951	0.0235284	0.0303397	0.00873788	0.0113062	0.0169109	0.017957	0.0214429	0.0135055	0.0090842	0.022875	0.0159225	0.0065008	0.0148326	0.00827448	0.0157266	0.0187032	0.0183566	0.0147482	0.00990228	0.00695156	0.0144025	0.0186923	0.0292392	0.00809712	0.0182666	0.027489	0.0259244	0.018136	0.046184	0.0428643	0.0159225	0.0233711	0.00449208	0.0135055
objflux_m9_336	0.0110271	0.0199485	0.0149208	0.0183808	0.0313647	0.0130466	0.010556	0.0248253	0.00837738	0.0224178	0.00853936	0.00713447	0.031054	0.0195396	0.027748	0.026194	0.0331835	0.0114535	0.0139498	0.0163184	0.0172692	0.0241008	0.0162367	0.00837738	0.0255578	0.018584	0.00935315	0.01817	0.00997705	0.0167546	0.0208088	0.0166842	0.0173998	0.00923153	0.00954387	0.0170908	0.0216704	0.0319375	0.0107272	0.0209296	0.029227	0.0286028	0.0216424	0.045659	0.0464711	0.018584	0.0227824	0.007789	0.0162367
objflux_m9_414	0.00778939	0.0172581	0.0115699	0.0146581	0.0291275	0.0119357	0.00960556	0.0246897	0.0116221	0.0200737	0.0084437	0.0051744	0.029584	0.0214485	0.0296604	0.0237383	0.0305199	0.00773996	0.0130233	0.0174814	0.0181664	0.0221148	0.0135191	0.0116221	0.0235863	0.0177152	0.00925478	0.0180511	0.0114953	0.0159335	0.0195187	0.0150988	0.0162731	0.00877767	0.00715569	0.0142303	0.0202351	0.0297944	0.00992937	0.0190305	0.0252859	0.0261353	0.0201878	0.0473877	0.0449415	0.0177152	0.0237043	0.00769521	0.0135191
objflux_m9_7	0.00948602	0.0215877	0.0143201	0.016355	0.0292856	0.0111108	0.00884664	0.0209286	0.0099523	0.0203636	0.00418037	0.00518984	0.0287329	0.0184463	0.0266247	0.0241402	0.0310707	0.00943736	0.0119129	0.0176232	0.0185675	0.0220529	0.0142087	0.0099523	0.0234907	0.0165333	0.00710218	0.0137777	0.00721439	0.0163297	0.0193156	0.0194387	0.0153567	0.010872	0.00754641	0.01548	0.0194002	0.0298585	0.00870341	0.0188778	0.0285883	0.0265392	0.0189507	0.0469273	0.0418993	0.0165333	0.0244637	0.0050068	0.0142087
objflux_m9_357	0.00977831	0.020062	0.0116316	0.0171173	0.0304986	0.0101778	0.00794131	0.0230264	0.0111192	0.0197199	0.00849345	0.00589882	0.0292299	0.0222622	0.030485	0.0231924	0.030161	0.00849752	0.0113552	0.0182954	0.0187831	0.0211064	0.014974	0.0111192	0.0225364	0.016044	0.00930502	0.0181021	0.0109961	0.0170168	0.0178088	0.0179097	0.014606	0.007639	0.00830702	0.015813	0.0215943	0.0289028	0.00998333	0.0179275	0.0258557	0.0255884	0.0215654	0.04822	0.044584	0.016044	0.0245266	0.00774482	0.014974
objflux_m9_50	0.00726334	0.0197735	0.0125979	0.0142862	0.028043	0.00937845	0.00787202	0.0222454	0.0138398	0.015639	0.00929752	0.00631118	0.0251474	0.0202088	0.0284187	0.0220219	0.026023	0.00404346	0.0105555	0.0162343	0.0196296	0.0199339	0.0124211	0.0138398	0.0213566	0.0152495	0.0101167	0.0189228	0.0122148	0.0175207	0.0170348	0.0176173	0.0138113	0.00918177	0.00872145	0.0139825	0.0191453	0.0277329	0.0107928	0.0167444	0.0238601	0.0244185	0.0197807	0.0461667	0.0404635	0.0152495	0.0232572	0.0085471	0.0124211
objflux_m9_361	0.00880019	0.0194908	0.0128321	0.0161411	0.0291626	0.0108025	0.00832683	0.023413	0.00973728	0.0201466	0.00717655	0.00492391	0.0296193	0.0208777	0.0290841	0.0239233	0.0308475	0.00922454	0.0117419	0.0169094	0.0177481	0.0218366	0.0139946	0.00973728	0.0232724	0.0164319	0.00797766	0.0167815	0.00962452	0.0152105	0.0185366	0.0173369	0.015141	0.00878659	0.00733558	0.0148235	0.0202684	0.0296389	0.00865528	0.0186611	0.0270749	0.0263212	0.0202216	0.046811	0.0449801	0.0164319	0.0232551	0.00642903	0.0139946
objflux_m9_59	0.0130142	0.0202929	0.0149938	0.0203794	0.0289439	0.0106043	0.0125536	0.0262938	0.00815944	0.0199874	0.00996154	0.00811801	0.0283889	0.0238105	0.0320881	0.0274582	0.0307315	0.0117228	0.0147406	0.0166771	0.0190646	0.024416	0.0138106	0.00815944	0.0231259	0.016141	0.00667473	0.0196158	0.0124813	0.0203517	0.0183774	0.0181319	0.0149607	0.00710528	0.0115142	0.0146411	0.0190219	0.0295194	0.00828211	0.0184956	0.0254537	0.0271252	0.0186241	0.0460838	0.0434734	0.016141	0.0231574	0.00920846	0.0138106
objflux_m9_192	0.0082917	0.0178383	0.0118116	0.0156296	0.0298493	0.0112553	0.00901989	0.0240988	0.00980619	0.0207961	0.0078638	0.0045407	0.030306	0.0209411	0.029144	0.0234048	0.0312517	0.0087156	0.012435	0.0169749	0.0166059	0.0215263	0.0142387	0.00980619	0.0229926	0.0171241	0.00866999	0.0174662	0.00969297	0.0156048	0.0183654	0.0156812	0.0156839	0.00779016	0.00683134	0.0149572	0.0209542	0.0291989	0.00934764	0.01844	0.026858	0.0258002	0.0209166	0.0468621	0.0456692	0.0171241	0.023191	0.00711605	0.0142387
objflux_m9_489	0.0140845	0.0196224	0.0178022	0.0202078	0.0256866	0.0100326	0.0162293	0.0315218	0.0160261	0.0156256	0.0214329	0.0172692	0.0196008	0.0264216	0.0348089	0.0303656	0.0204087	0.0132866	0.0184807	0.0177784	0.0288402	0.0272932	0.0141267	0.0160261	0.0218579	0.0190434	0.013754	0.0312131	0.0244392	0.0296276	0.0175047	0.0174397	0.0160854	0.00933893	0.0206645	0.0105851	0.0167012	0.0283108	0.0144403	0.0211762	0.0149857	0.0300369	0.0166048	0.0439904	0.0350206	0.0190434	0.0200094	0.0206629	0.0141267
objflux_m9_302	0.00884708	0.0168451	0.0112138	0.0161889	0.0307781	0.0122535	0.0100167	0.0251059	0.0114813	0.0217159	0.00885069	0.00552544	0.0312355	0.0225398	0.0307677	0.0240596	0.0321947	0.0092715	0.0134365	0.0185723	0.0179335	0.0225292	0.015148	0.0114813	0.0240044	0.0181309	0.00966528	0.0184625	0.0113554	0.0163009	0.0193802	0.014684	0.0166873	0.00844772	0.00746802	0.0158764	0.0218698	0.0302144	0.0103403	0.0194459	0.0268265	0.0264582	0.0218446	0.0485082	0.0466227	0.0181309	0.0248074	0.0081016	0.015148
objflux_m9_105	0.00914836	0.0171561	0.0109	0.0161588	0.0305491	0.0119409	0.00970433	0.0247916	0.0115778	0.0214887	0.00854133	0.00521646	0.0310064	0.0227229	0.0309521	0.0239413	0.0319623	0.00924215	0.013123	0.0187561	0.0182253	0.022216	0.0149231	0.0115778	0.0236886	0.0178161	0.00935335	0.018151	0.0114513	0.0161336	0.019476	0.0149961	0.0163734	0.00854451	0.00735301	0.0156491	0.0216437	0.0298979	0.0100317	0.0191315	0.026595	0.0263394	0.0216154	0.0486917	0.0463883	0.0178161	0.0249921	0.00779259	0.0149231
objflux_m9_446	0.0126196	0.019736	0.014707	0.0199826	0.0333869	0.0146969	0.012452	0.027598	0.0105694	0.0242824	0.0112592	0.0087214	0.0338472	0.0181776	0.0263827	0.0278243	0.0348544	0.0130473	0.0158907	0.0151039	0.0147696	0.0257264	0.01784	0.0105694	0.0271986	0.0206079	0.0120961	0.020914	0.0127112	0.0199614	0.0224401	0.0133807	0.0191525	0.00948454	0.0111292	0.0187123	0.0244252	0.033588	0.0127749	0.0225583	0.0295726	0.030241	0.0244346	0.0441612	0.0493313	0.0206079	0.020409	0.0105053	0.01784
objflux_m9_330	0.0121216	0.0201084	0.0150749	0.0194816	0.0324945	0.0141495	0.0116563	0.0258866	0.00886307	0.0235341	0.00957279	0.00822087	0.0321286	0.0184395	0.0266435	0.0273099	0.0343317	0.0125489	0.0150566	0.0152691	0.0162246	0.0252135	0.0173386	0.00886307	0.026681	0.0196984	0.0103957	0.0192172	0.0110166	0.0188239	0.0219255	0.0146734	0.01851	0.00937906	0.0106291	0.0182052	0.0227258	0.0330673	0.0118268	0.0220445	0.0293994	0.0297242	0.0227122	0.0446236	0.047579	0.0196984	0.0217304	0.00882071	0.0173386
objflux_m9_65	0.0100231	0.0217432	0.016563	0.0170517	0.0275948	0.0112429	0.0111667	0.0235981	0.00961388	0.0186552	0.00673755	0.00674996	0.0270399	0.0187156	0.026919	0.0260525	0.0293604	0.00840039	0.0133471	0.0157576	0.0186699	0.0230157	0.0124959	0.00961388	0.023751	0.016775	0.00731783	0.0161174	0.00939666	0.018965	0.0194202	0.019589	0.0155947	0.0105364	0.0101463	0.013333	0.0176971	0.0301355	0.00891974	0.0191252	0.0264488	0.0268062	0.0169475	0.0451065	0.0399142	0.016775	0.0222204	0.00760676	0.0124959
objflux_m9_173	0.00811583	0.018229	0.0122421	0.0154527	0.0294686	0.0108802	0.0086452	0.0237213	0.00939116	0.0204183	0.00749277	0.00424458	0.0299251	0.0205232	0.0287195	0.0232255	0.0308653	0.00853958	0.0120587	0.0165572	0.0163879	0.0211502	0.0138646	0.00939116	0.0226133	0.0167462	0.00829586	0.0170923	0.00928107	0.0154181	0.0179873	0.0160733	0.0153072	0.00798304	0.00665694	0.0145791	0.0205781	0.0289325	0.00897319	0.0180625	0.0270907	0.02562	0.0205354	0.0464316	0.0452798	0.0167462	0.0227684	0.00674547	0.0138646
objflux_m9_440	0.0102273	0.0203439	0.0125047	0.0175765	0.0311157	0.0096747	0.00751839	0.0225422	0.00998891	0.0192297	0.00906866	0.0063405	0.0287521	0.0203031	0.0285143	0.0225785	0.029678	0.00786438	0.0108526	0.0163285	0.0166927	0.02049	0.0154621	0.00998891	0.0219172	0.0155473	0.00988604	0.0186935	0.0105076	0.0175504	0.0171761	0.0173194	0.0141084	0.0068266	0.00875074	0.0164831	0.0221933	0.0282934	0.0105657	0.0173032	0.0268473	0.0249766	0.0222127	0.0462635	0.0441225	0.0155473	0.0226928	0.00831842	0.0154621
objflux_m9_118	0.0101566	0.0191376	0.0124207	0.0175054	0.0304663	0.0121694	0.00968085	0.0237069	0.0100626	0.0215301	0.00744569	0.00627034	0.0299234	0.0212191	0.029441	0.0253065	0.0322705	0.0105822	0.0130695	0.0182341	0.0191773	0.0232158	0.0153603	0.0100626	0.0246645	0.0176978	0.00825004	0.0170645	0.00994729	0.0166557	0.0199278	0.0169798	0.0165169	0.00868244	0.00868065	0.0162045	0.0205603	0.0310392	0.0098526	0.0200429	0.0270058	0.0277111	0.0205143	0.0475834	0.0453102	0.0176978	0.0247102	0.00669692	0.0153603
objflux_m9_382	0.0098326	0.0226244	0.0153526	0.0167034	0.0296431	0.0114599	0.0098731	0.0212813	0.0109819	0.0207169	0.00448111	0.00553374	0.0290904	0.0174242	0.0255929	0.0244934	0.0314341	0.00978408	0.0124996	0.0179767	0.0189201	0.0224051	0.0145574	0.0109819	0.0238462	0.016886	0.00756485	0.0127651	0.00619844	0.0166779	0.0196693	0.0204774	0.0157081	0.0119005	0.00788993	0.0165152	0.0197516	0.0302161	0.00905146	0.0192306	0.0296413	0.0268941	0.0199926	0.0472975	0.0408686	0.016886	0.0255113	0.00535034	0.0145574
objflux_m9_328	0.011744	0.0187683	0.0137388	0.0191018	0.0321047	0.013769	0.0112766	0.0261011	0.00908444	0.0231489	0.00979127	0.00784602	0.0323421	0.0193906	0.0276032	0.0269249	0.0339355	0.0121709	0.0146747	0.0156194	0.0165734	0.0248296	0.0169584	0.00908444	0.0262934	0.0193139	0.0106157	0.0194328	0.0112355	0.0188154	0.0215402	0.0140672	0.0181269	0.00859911	0.0102547	0.0178207	0.022941	0.0326775	0.0114474	0.0216598	0.0286598	0.0293372	0.0229303	0.0453736	0.0477897	0.0193139	0.0220815	0.00903928	0.0169584
objflux_m9_359	0.00939801	0.0195615	0.0128491	0.0167423	0.029683	0.0114049	0.00891821	0.0231527	0.0095177	0.0207563	0.00690919	0.00551733	0.0293611	0.0206643	0.0288731	0.0245328	0.0314746	0.00982289	0.0123023	0.0174604	0.0184056	0.0224444	0.0145964	0.0095177	0.0238859	0.0169254	0.00770864	0.016519	0.00940652	0.0160008	0.0191536	0.0174065	0.0157473	0.00885055	0.00792839	0.0154321	0.0200069	0.030256	0.00909041	0.0192701	0.0271009	0.0269337	0.0199564	0.0467729	0.0447275	0.0169254	0.0239243	0.00616146	0.0145964
objflux_m9_388	0.0098326	0.0226244	0.0153526	0.0167034	0.0296431	0.0114599	0.0098731	0.0212813	0.0109819	0.0207169	0.00448111	0.00553374	0.0290904	0.0174242	0.0255929	0.0244934	0.0314341	0.00978408	0.0124996	0.0179767	0.0189201	0.0224051	0.0145574	0.0109819	0.0238462	0.016886	0.00756485	0.0127651	0.00619844	0.0166779	0.0196693	0.0204774	0.0157081	0.0119005	0.00788993	0.0165152	0.0197516	0.0302161	0.00905146	0.0192306	0.0296413	0.0268941	0.0199926	0.0472975	0.0408686	0.016886	0.0255113	0.00535034	0.0145574
objflux_m9_325	0.0115308	0.018832	0.0138035	0.0188875	0.0318953	0.0135541	0.0110623	0.0261147	0.00910149	0.0229316	0.00980796	0.00763437	0.0323544	0.019046	0.0272526	0.0267076	0.033712	0.0119576	0.0144591	0.015065	0.0159987	0.0246129	0.0167438	0.00910149	0.0260747	0.0191259	0.0106323	0.0194476	0.011252	0.0188606	0.0213227	0.0137712	0.0179107	0.00838504	0.0100433	0.0176037	0.0229551	0.0324576	0.0113132	0.0214427	0.0284378	0.029119	0.0229446	0.045017	0.047799	0.0191259	0.0214984	0.00905611	0.0167438
objflux_m9_346	0.0116845	0.0187465	0.0137174	0.019042	0.0322474	0.0135811	0.0114609	0.026592	0.00944911	0.0231554	0.0102783	0.00766028	0.0327068	0.0192737	0.0274844	0.0267365	0.0337426	0.0119842	0.0147655	0.0151637	0.0157761	0.0246415	0.0167711	0.00944911	0.0261037	0.0194757	0.0109788	0.0199209	0.0117246	0.0190151	0.021351	0.0134332	0.0180246	0.00841134	0.0101958	0.0176314	0.0233032	0.0324875	0.01166	0.0214709	0.0284675	0.0291483	0.0232974	0.0451219	0.048159	0.0194757	0.0213843	0.00952595	0.0167711
objflux_m9_100	0.00923934	0.0169983	0.0145806	0.0162767	0.0292528	0.0146376	0.0121431	0.0251103	0.0123575	0.0202989	0.00879614	0.00870155	0.0286981	0.0192968	0.0275155	0.0278039	0.031044	0.00933427	0.0155463	0.0174029	0.0220793	0.025706	0.0141225	0.0123575	0.0271781	0.0201915	0.0107044	0.0184427	0.0117174	0.0199396	0.0228385	0.0148296	0.0190013	0.0115558	0.0111093	0.0149559	0.0193324	0.0335673	0.0123098	0.0225379	0.025768	0.0302205	0.0186042	0.0468106	0.0429975	0.0201915	0.0238874	0.00856988	0.0141225
objflux_m9_450	0.00956147	0.0191049	0.0140859	0.0169067	0.0299876	0.0115696	0.00913101	0.0242291	0.00784611	0.020923	0.00797244	0.00567958	0.030445	0.0187066	0.0268927	0.0246995	0.031646	0.00998649	0.0125507	0.0147333	0.0155413	0.0226106	0.014761	0.00784611	0.0240536	0.0172461	0.00878052	0.0175873	0.00940555	0.0168811	0.0193133	0.0156007	0.0159131	0.00840725	0.00809048	0.0155985	0.0210802	0.0304247	0.00945909	0.0194366	0.0283585	0.0271011	0.0210442	0.044619	0.0458301	0.0172461	0.0210241	0.00722366	0.014761
objflux_m9_332	0.0110271	0.0199485	0.0149208	0.0183808	0.0313647	0.0130466	0.010556	0.0248253	0.00837738	0.0224178	0.00853936	0.00713447	0.031054	0.0195396	0.027748	0.026194	0.0331835	0.0114535	0.0139498	0.0163184	0.0172692	0.0241008	0.0162367	0.00837738	0.0255578	0.018584	0.00935315	0.01817	0.00997705	0.0167546	0.0208088	0.0166842	0.0173998	0.00923153	0.00954387	0.0170908	0.0216704	0.0319375	0.0107272	0.0209296	0.029227	0.0286028	0.0216424	0.045659	0.0464711	0.018584	0.0227824	0.007789	0.0162367
objflux_m9_252	0.0217455	0.0217828	0.0245878	0.0290227	0.0420402	0.024603	0.0221336	0.0359185	0.0224022	0.0331321	0.0196594	0.018634	0.0414967	0.0327058	0.0410054	0.0376284	0.0439961	0.0221733	0.0255284	0.0298971	0.0315885	0.035543	0.0269296	0.0224022	0.0370779	0.0301495	0.0206961	0.0292466	0.0221959	0.0297782	0.0323627	0.0236736	0.0289457	0.0211593	0.0209847	0.0278871	0.0321168	0.0433998	0.022291	0.0324552	0.0387539	0.0400451	0.0320822	0.059231	0.0568022	0.0301495	0.0364321	0.0189056	0.0269296
objflux_m9_371	0.00857806	0.0190563	0.0124044	0.0159177	0.0291709	0.0105786	0.0083395	0.0234225	0.00974494	0.0201173	0.00718935	0.00470338	0.0296275	0.020883	0.0290877	0.0236969	0.0306147	0.00900222	0.0117539	0.0169155	0.0175175	0.0216109	0.013771	0.00974494	0.0230446	0.0164429	0.0079904	0.0167923	0.00963215	0.0153918	0.01831	0.0169017	0.015004	0.00835621	0.00711529	0.0145974	0.0202785	0.0294098	0.00866787	0.0184349	0.0266378	0.0260938	0.0202318	0.0468107	0.0449851	0.0164429	0.023133	0.00644197	0.013771
objflux_m9_52	0.01047	0.0199937	0.0127214	0.0173442	0.029838	0.011642	0.00951971	0.0224782	0.00940999	0.0209054	0.00623147	0.00571045	0.029285	0.0205409	0.0287531	0.0246836	0.0316329	0.00996419	0.0124463	0.018164	0.0191074	0.0225938	0.0147408	0.00940999	0.0240373	0.0170724	0.00762882	0.0158448	0.0092775	0.0173183	0.0198575	0.0178385	0.0158933	0.00881379	0.00852171	0.0155785	0.0199386	0.0304112	0.00923191	0.0194183	0.0265113	0.0270863	0.0192205	0.0475073	0.0435821	0.0170724	0.0246385	0.00598213	0.0147408
objflux_m9_356	0.00977831	0.020062	0.0116316	0.0171173	0.0304986	0.0101778	0.00794131	0.0230264	0.0111192	0.0197199	0.00849345	0.00589882	0.0292299	0.0222622	0.030485	0.0231924	0.030161	0.00849752	0.0113552	0.0182954	0.0187831	0.0211064	0.014974	0.0111192	0.0225364	0.016044	0.00930502	0.0181021	0.0109961	0.0170168	0.0178088	0.0179097	0.014606	0.007639	0.00830702	0.015813	0.0215943	0.0289028	0.00998333	0.0179275	0.0258557	0.0255884	0.0215654	0.04822	0.044584	0.016044	0.0245266	0.00774482	0.014974
objflux_m9_220	0.0112899	0.0183801	0.0130405	0.018438	0.0314233	0.0131038	0.0106131	0.0236767	0.0106974	0.0224758	0.007401	0.00719084	0.0308705	0.0214716	0.0297042	0.0262519	0.0332431	0.0115103	0.0140072	0.0194651	0.0204049	0.0241585	0.0162938	0.0106974	0.025616	0.0186418	0.00917859	0.0170284	0.010187	0.0184114	0.0211589	0.0162183	0.0174574	0.0098991	0.00960018	0.0171486	0.0215007	0.0319962	0.0107843	0.0209874	0.0279719	0.028661	0.0208031	0.0488641	0.0452995	0.0186418	0.0259587	0.00706067	0.0162938
objflux_m9_200	0.00943638	0.0188795	0.0130798	0.0167809	0.0301893	0.011572	0.00933402	0.0244303	0.00988686	0.0211246	0.00817373	0.00555542	0.0306467	0.0210348	0.0292484	0.0245719	0.0315982	0.00986129	0.0127538	0.017064	0.0175343	0.0224834	0.0146351	0.00988686	0.0239253	0.017449	0.00898331	0.017788	0.00977291	0.0154469	0.0191857	0.0167226	0.0160064	0.00817102	0.00796644	0.0154712	0.0212813	0.0302956	0.00966191	0.0193091	0.0273356	0.026973	0.0212481	0.0469878	0.0460328	0.017449	0.0232882	0.00742486	0.0146351
objflux_m9_80	0.0113532	0.0209074	0.017513	0.0184031	0.027646	0.0130346	0.0143013	0.0267728	0.0107444	0.0186784	0.00982949	0.0098419	0.0270894	0.0192314	0.027467	0.0292295	0.0294179	0.00972773	0.0164965	0.0157702	0.0212384	0.0261806	0.0125	0.0107444	0.0255924	0.0185927	0.00909513	0.0184019	0.0116615	0.0220954	0.0212445	0.0187443	0.017404	0.0101187	0.013238	0.0133182	0.0177173	0.031996	0.010703	0.0209469	0.0242495	0.0289003	0.0169656	0.0452126	0.0391352	0.0185927	0.0222535	0.0106987	0.0125
objflux_m9_60	0.0125217	0.020732	0.0144955	0.0198841	0.0289082	0.0105778	0.0120585	0.0253664	0.00787613	0.0199562	0.00905107	0.00762965	0.0283534	0.0228802	0.0311422	0.0269564	0.0306943	0.0112308	0.0142431	0.0166473	0.0185651	0.0239162	0.0137826	0.00787613	0.023093	0.0161116	0.00665009	0.0186977	0.0115656	0.0198567	0.0183468	0.0185732	0.0149319	0.00708037	0.0110259	0.0146124	0.0189913	0.0294834	0.00825667	0.018465	0.0254192	0.0266223	0.0182586	0.0460388	0.0429954	0.0161116	0.0231242	0.00848644	0.0137826
objflux_m9_195	0.00760019	0.0173253	0.0125119	0.0149409	0.0294248	0.0117726	0.00953667	0.0246195	0.0103245	0.0203708	0.00837554	0.00505162	0.0298814	0.0205149	0.0287146	0.0236566	0.0308214	0.00802388	0.0129539	0.0165473	0.0168569	0.0220451	0.0138147	0.0103245	0.0235159	0.0176453	0.00918601	0.0179819	0.0102074	0.015853	0.0188869	0.0151662	0.0162035	0.00849055	0.0070762	0.0145289	0.0205308	0.0297235	0.0098605	0.0189606	0.0266137	0.0260532	0.0204875	0.0464344	0.0452421	0.0176453	0.022761	0.00762716	0.0138147
objflux_m9_119	0.0101532	0.0191341	0.0124172	0.0175019	0.0304627	0.0121659	0.00967738	0.0237057	0.0100615	0.0215266	0.00744453	0.00626692	0.0299222	0.0212179	0.0294397	0.025303	0.0322669	0.0105787	0.013066	0.0182306	0.0191738	0.0232123	0.0153568	0.0100615	0.024661	0.0176943	0.00824887	0.0170633	0.00994611	0.0166568	0.0199242	0.0169763	0.0165134	0.00867897	0.00867723	0.016201	0.0205568	0.0310356	0.00984914	0.0200394	0.0270022	0.0277075	0.0205131	0.0475797	0.0453089	0.0176943	0.0247067	0.00669576	0.0153568
objflux_m9_103	0.00539849	0.014581	0.0156501	0.0124425	0.0254412	0.0146183	0.013958	0.029108	0.0142611	0.0203255	0.0127509	0.00842407	0.025898	0.0191821	0.0274014	0.0272915	0.0267864	0.00772397	0.0161827	0.0159914	0.0207403	0.0249294	0.0123912	0.0142611	0.0264295	0.0205302	0.012017	0.0224128	0.0156912	0.0202357	0.0221968	0.0124054	0.0190747	0.011212	0.0113521	0.0104801	0.0165406	0.0326628	0.012696	0.0218461	0.0214049	0.0288842	0.016443	0.0435675	0.0412667	0.0205302	0.019815	0.0119955	0.0123912
objflux_m9_240	0.00946464	0.0169378	0.011402	0.0168094	0.0307985	0.0121768	0.0100061	0.0251033	0.0114039	0.0217314	0.0088396	0.00551668	0.0312562	0.0226235	0.0308568	0.0245336	0.0322162	0.00982256	0.0133602	0.0185862	0.0184059	0.022458	0.01516	0.0114039	0.0239335	0.0180569	0.00958725	0.0184564	0.0113456	0.0167838	0.0193068	0.0147757	0.0166127	0.00836883	0.00799445	0.0158889	0.0218854	0.0302571	0.0102662	0.0193727	0.026845	0.0269346	0.0218604	0.0485385	0.046652	0.0180569	0.0248248	0.00809013	0.01516
objflux_m9_389	0.0098326	0.0226244	0.0153526	0.0167034	0.0296431	0.0114599	0.0098731	0.0212813	0.0109819	0.0207169	0.00448111	0.00553374	0.0290904	0.0174242	0.0255929	0.0244934	0.0314341	0.00978408	0.0124996	0.0179767	0.0189201	0.0224051	0.0145574	0.0109819	0.0238462	0.016886	0.00756485	0.0127651	0.00619844	0.0166779	0.0196693	0.0204774	0.0157081	0.0119005	0.00788993	0.0165152	0.0197516	0.0302161	0.00905146	0.0192306	0.0296413	0.0268941	0.0199926	0.0472975	0.0408686	0.016886	0.0255113	0.00535034	0.0145574
objflux_m9_314	0.0107153	0.0216088	0.0148843	0.0180672	0.0310429	0.0127323	0.0102424	0.022662	0.0100414	0.0220998	0.00582582	0.00682485	0.0304901	0.0179374	0.0261237	0.0258761	0.0328565	0.0111413	0.0136344	0.0188037	0.0197455	0.0237838	0.0159227	0.0100414	0.0252378	0.0182666	0.00880896	0.0138165	0.00669156	0.0180409	0.0204977	0.0194562	0.0170835	0.0108748	0.00923459	0.0167733	0.0211269	0.0316158	0.0104138	0.0206119	0.0291856	0.0282834	0.0204244	0.0481801	0.0419879	0.0182666	0.0252889	0.00669504	0.0159227
objflux_m9_379	0.00799779	0.020829	0.0135734	0.0148588	0.0277501	0.00961165	0.00811112	0.0210836	0.00985596	0.0188465	0.00488998	0.00371316	0.0272678	0.0191448	0.0273194	0.0226234	0.0295105	0.00794851	0.0107283	0.0161055	0.0170537	0.0205405	0.012711	0.00985596	0.0219642	0.0150189	0.00587038	0.0144755	0.00792264	0.0148344	0.0177971	0.0186813	0.0138479	0.0101325	0.00607131	0.01473	0.0179484	0.0283232	0.00720892	0.0173626	0.0278089	0.0250152	0.0189141	0.0453379	0.0425738	0.0150189	0.0236935	0.00414538	0.012711
objflux_m9_159	0.00956132	0.0207944	0.0129997	0.0168848	0.0312767	0.0114353	0.00920377	0.0242568	0.0122524	0.0209539	0.00931321	0.00599575	0.0304479	0.0230574	0.0312719	0.0233851	0.0313939	0.0087148	0.0126134	0.0190999	0.0185511	0.0216883	0.0156784	0.0122524	0.0231534	0.0172949	0.0101296	0.0189039	0.0118141	0.0167132	0.0185411	0.0186487	0.0158567	0.00965756	0.0081009	0.0164106	0.0223856	0.0293489	0.0108032	0.0186082	0.028034	0.0257763	0.0223674	0.0489727	0.0457862	0.0172949	0.0253249	0.00856547	0.0156784
objflux_m9_66	0.0100231	0.0217432	0.016563	0.0170517	0.0275948	0.0112429	0.0111667	0.0235981	0.00961388	0.0186552	0.00673755	0.00674996	0.0270399	0.0187156	0.026919	0.0260525	0.0293604	0.00840039	0.0133471	0.0157576	0.0186699	0.0230157	0.0124959	0.00961388	0.023751	0.016775	0.00731783	0.0161174	0.00939666	0.018965	0.0194202	0.019589	0.0155947	0.0105364	0.0101463	0.013333	0.0176971	0.0301355	0.00891974	0.0191252	0.0264488	0.0268062	0.0169475	0.0451065	0.0399142	0.016775	0.0222204	0.00760676	0.0124959
objflux_m9_174	0.00811583	0.018229	0.0122421	0.0154527	0.0294686	0.0108802	0.0086452	0.0237213	0.00939116	0.0204183	0.00749277	0.00424458	0.0299251	0.0205232	0.0287195	0.0232255	0.0308653	0.00853958	0.0120587	0.0165572	0.0163879	0.0211502	0.0138646	0.00939116	0.0226133	0.0167462	0.00829586	0.0170923	0.00928107	0.0154181	0.0179873	0.0160733	0.0153072	0.00798304	0.00665694	0.0145791	0.0205781	0.0289325	0.00897319	0.0180625	0.0270907	0.02562	0.0205354	0.0464316	0.0452798	0.0167462	0.0227684	0.00674547	0.0138646
objflux_m9_221	0.0112899	0.0183801	0.0130405	0.018438	0.0314233	0.0131038	0.0106131	0.0236767	0.0106974	0.0224758	0.007401	0.00719084	0.0308705	0.0214716	0.0297042	0.0262519	0.0332431	0.0115103	0.0140072	0.0194651	0.0204049	0.0241585	0.0162938	0.0106974	0.025616	0.0186418	0.00917859	0.0170284	0.010187	0.0184114	0.0211589	0.0162183	0.0174574	0.0098991	0.00960018	0.0171486	0.0215007	0.0319962	0.0107843	0.0209874	0.0279719	0.028661	0.0208031	0.0488641	0.0452995	0.0186418	0.0259587	0.00706067	0.0162938
objflux_m9_317	0.00843218	0.0189088	0.0122692	0.015771	0.028832	0.010277	0.00817415	0.023255	0.00941279	0.0197808	0.00702568	0.00440536	0.0292883	0.020704	0.0289052	0.0233938	0.0302969	0.00869544	0.0114256	0.0165743	0.0172101	0.0213083	0.0134632	0.00941279	0.0227395	0.0161132	0.0076639	0.0166268	0.00946334	0.0157204	0.0180059	0.0167542	0.0146754	0.00805605	0.00697754	0.0142862	0.0199435	0.0291039	0.0083375	0.0181313	0.0263268	0.0257896	0.0198923	0.0464591	0.0446387	0.0161132	0.0227876	0.00627855	0.0134632
objflux_m9_407	0.00849185	0.0192005	0.0119438	0.0153555	0.0284657	0.0101093	0.00765015	0.0227244	0.00966035	0.0194195	0.00650699	0.00420339	0.0289216	0.020792	0.0289909	0.023127	0.0300285	0.00844278	0.0110609	0.0168266	0.0175562	0.0210426	0.0132082	0.00966035	0.022471	0.0157457	0.00730214	0.0161024	0.00954825	0.0153308	0.0183012	0.0170474	0.0143488	0.00850568	0.00656101	0.0140283	0.0195838	0.0288329	0.00797887	0.0178656	0.0261622	0.0255211	0.0195277	0.0467032	0.04426	0.0157457	0.0230564	0.00576062	0.0132082
objflux_m9_412	0.0187892	0.0194731	0.0250629	0.0256043	0.0393102	0.02556	0.0232433	0.0382516	0.0252848	0.0311485	0.0219627	0.0191547	0.0397687	0.0316619	0.0399527	0.0381069	0.0408404	0.0194932	0.0266767	0.0277259	0.0326163	0.0360201	0.0236841	0.0252848	0.0375595	0.031373	0.0228767	0.0315617	0.0250569	0.03025	0.0333933	0.0213588	0.029904	0.0222509	0.0214503	0.0244966	0.0303862	0.0438841	0.023555	0.0329333	0.035491	0.0405259	0.0304757	0.0576479	0.0551915	0.031373	0.0340089	0.0212066	0.0236841
objflux_m9_288	0.0093109	0.0185829	0.0114647	0.0163228	0.029132	0.0105294	0.00938847	0.024478	0.0101619	0.0200749	0.00822819	0.00411826	0.0295887	0.022407	0.0306337	0.0233485	0.030525	0.00831509	0.0117081	0.0173368	0.0172921	0.0209265	0.0135179	0.0101619	0.0223554	0.0163988	0.00794325	0.0178384	0.0111367	0.0162962	0.0180584	0.0164262	0.0149595	0.00712995	0.0075147	0.0142293	0.0202363	0.0287235	0.00862097	0.0177459	0.025159	0.025409	0.020189	0.0472518	0.044952	0.0163988	0.0235606	0.0074796	0.0135179
objflux_m9_196	0.0077306	0.0173561	0.0124494	0.0150714	0.029564	0.0118112	0.00957521	0.0246586	0.0103632	0.0205093	0.00841368	0.00508966	0.0300207	0.0206537	0.0288554	0.023689	0.0309627	0.00815436	0.0129927	0.016686	0.0168892	0.0220839	0.013952	0.0103632	0.0235551	0.0176843	0.00922448	0.0180205	0.0102458	0.0158171	0.0189259	0.0151971	0.0162423	0.00842815	0.00710773	0.0146677	0.0206687	0.0297629	0.00989902	0.0189996	0.0266519	0.0260858	0.0206272	0.0465766	0.045384	0.0176843	0.0229012	0.00766525	0.013952
objflux_m9_386	0.0098326	0.0226244	0.0153526	0.0167034	0.0296431	0.0114599	0.0098731	0.0212813	0.0109819	0.0207169	0.00448111	0.00553374	0.0290904	0.0174242	0.0255929	0.0244934	0.0314341	0.00978408	0.0124996	0.0179767	0.0189201	0.0224051	0.0145574	0.0109819	0.0238462	0.016886	0.00756485	0.0127651	0.00619844	0.0166779	0.0196693	0.0204774	0.0157081	0.0119005	0.00788993	0.0165152	0.0197516	0.0302161	0.00905146	0.0192306	0.0296413	0.0268941	0.0199926	0.0472975	0.0408686	0.016886	0.0255113	0.00535034	0.0145574
objflux_m9_18	0.00982011	0.0180655	0.0112828	0.0166908	0.0296646	0.0111461	0.00916979	0.0242648	0.0108302	0.0206024	0.00801111	0.00516906	0.0301217	0.0223367	0.0305656	0.0241255	0.0310658	0.0094179	0.0122324	0.0180098	0.018551	0.0220375	0.0141908	0.0108302	0.0234758	0.0169261	0.00846423	0.0176241	0.011063	0.0166653	0.0192993	0.0159067	0.0154849	0.00806518	0.00787755	0.0150222	0.0207615	0.0298457	0.00914248	0.0188613	0.0257995	0.0265253	0.0207213	0.0479481	0.0454988	0.0169261	0.0242422	0.00726244	0.0141908
objflux_m9_460	0.0101679	0.0210901	0.015047	0.0175167	0.0304779	0.0121807	0.00969213	0.0232456	0.00955326	0.0215416	0.00698871	0.00628148	0.0299251	0.0200782	0.0282862	0.0253179	0.0322823	0.0105934	0.0130809	0.0175674	0.018513	0.0232272	0.0153716	0.00955326	0.024676	0.0177092	0.00826016	0.0166062	0.00881745	0.0151986	0.0199321	0.0189374	0.0165283	0.0103642	0.00869178	0.016216	0.0205717	0.0310507	0.00986387	0.0200543	0.0293428	0.0277226	0.0200479	0.0469051	0.0448394	0.0177092	0.0240374	0.00624034	0.0153716
objflux_m9_163	0.00796631	0.0188051	0.01223	0.0153024	0.0291295	0.0105522	0.00882147	0.0238955	0.00977608	0.0200816	0.00766758	0.00384614	0.0295858	0.0214076	0.0296136	0.022576	0.0305211	0.00788854	0.0117297	0.016936	0.0164506	0.0208213	0.0135312	0.00977608	0.0222816	0.0164157	0.00796857	0.0172663	0.0101647	0.0150186	0.0176637	0.0166512	0.0149778	0.00838055	0.0065149	0.0142421	0.0202429	0.0284862	0.00864201	0.0177324	0.0267607	0.0249686	0.0201957	0.0468128	0.0449332	0.0164157	0.0231498	0.00692023	0.0135312
objflux_m9_102	0.00923934	0.0169983	0.0145806	0.0162767	0.0292528	0.0146376	0.0121431	0.0251103	0.0123575	0.0202989	0.00879614	0.00870155	0.0286981	0.0192968	0.0275155	0.0278039	0.031044	0.00933427	0.0155463	0.0174029	0.0220793	0.025706	0.0141225	0.0123575	0.0271781	0.0201915	0.0107044	0.0184427	0.0117174	0.0199396	0.0228385	0.0148296	0.0190013	0.0115558	0.0111093	0.0149559	0.0193324	0.0335673	0.0123098	0.0225379	0.025768	0.0302205	0.0186042	0.0468106	0.0429975	0.0201915	0.0238874	0.00856988	0.0141225
objflux_m9_264	0.00901504	0.0212092	0.017774	0.0160502	0.0290201	0.0143882	0.0122681	0.0243351	0.0132423	0.0200692	0.00745534	0.00845596	0.0284655	0.015657	0.0232641	0.0275516	0.0308076	0.00910909	0.0152961	0.017174	0.0218283	0.0254545	0.0138959	0.0132423	0.0269242	0.0199396	0.0104564	0.014269	0.00754132	0.0196926	0.0225867	0.019052	0.0187503	0.0141608	0.010864	0.0152256	0.019104	0.033312	0.0120612	0.0222859	0.0283752	0.029967	0.0187066	0.0465701	0.0387236	0.0199396	0.0240914	0.00832454	0.0138959
objflux_m9_342	0.0110271	0.0199484	0.0149207	0.0183808	0.0313647	0.0130465	0.0105559	0.0248253	0.00837742	0.0224178	0.00853933	0.00713442	0.031054	0.0195396	0.027748	0.0261939	0.0331835	0.0114534	0.0139497	0.0163184	0.0172692	0.0241007	0.0162366	0.00837742	0.0255577	0.018584	0.00935312	0.01817	0.00997702	0.0167545	0.0208087	0.0166842	0.0173998	0.0092315	0.00954383	0.0170908	0.0216704	0.0319375	0.0107272	0.0209295	0.029227	0.0286028	0.0216424	0.0456591	0.0464711	0.018584	0.0227824	0.00778897	0.0162366
objflux_m9_295	0.00896699	0.020208	0.0130891	0.0159764	0.0288971	0.0106375	0.00815264	0.0217479	0.00875475	0.0199798	0.00553006	0.00476136	0.0283444	0.0196659	0.0278561	0.0237564	0.030676	0.00906068	0.0115323	0.017095	0.0180409	0.0216702	0.0138298	0.00875475	0.0231045	0.0161502	0.00672488	0.0151282	0.00842627	0.0159514	0.0187874	0.0180563	0.014975	0.00950228	0.00717321	0.0146568	0.0190185	0.0294701	0.0083253	0.0184944	0.0273336	0.0261536	0.0185383	0.0463784	0.0432765	0.0161502	0.0235507	0.00478409	0.0138298
objflux_m9_254	0.0103547	0.023068	0.0193552	0.0177264	0.0307319	0.015396	0.0138375	0.0253525	0.0144049	0.0217663	0.00844622	0.00944825	0.0301774	0.0169407	0.0217024	0.0285705	0.0325459	0.0107817	0.0164844	0.0184604	0.0224334	0.0264704	0.0155752	0.0144049	0.0279497	0.020957	0.0115147	0.0124669	0.0053218	0.020697	0.023194	0.0209124	0.0197639	0.0153227	0.0118548	0.0174924	0.0207923	0.0343434	0.0130658	0.0233038	0.0306835	0.0309908	0.0209883	0.0479097	0.0375906	0.020957	0.0259697	0.0093154	0.0155752
objflux_m9_387	0.0098326	0.0226244	0.0153526	0.0167034	0.0296431	0.0114599	0.0098731	0.0212813	0.0109819	0.0207169	0.00448111	0.00553374	0.0290904	0.0174242	0.0255929	0.0244934	0.0314341	0.00978408	0.0124996	0.0179767	0.0189201	0.0224051	0.0145574	0.0109819	0.0238462	0.016886	0.00756485	0.0127651	0.00619844	0.0166779	0.0196693	0.0204774	0.0157081	0.0119005	0.00788993	0.0165152	0.0197516	0.0302161	0.00905146	0.0192306	0.0296413	0.0268941	0.0199926	0.0472975	0.0408686	0.016886	0.0255113	0.00535034	0.0145574
objflux_m9_423	0.00821071	0.0181908	0.0115065	0.0155482	0.0295118	0.0109214	0.00868614	0.0237637	0.0101281	0.0204605	0.00753323	0.00433876	0.0299683	0.0212629	0.0294691	0.0233222	0.0309092	0.00863454	0.0121001	0.0172972	0.01718	0.0212373	0.0139059	0.0101281	0.0226675	0.0167881	0.00833671	0.0171338	0.0100125	0.0155133	0.0180293	0.0160348	0.0153489	0.00788937	0.00675102	0.0146209	0.0206201	0.0290305	0.00901413	0.0181045	0.0262901	0.0257173	0.020578	0.0471878	0.0453252	0.0167881	0.0235158	0.00678582	0.0139059
objflux_m9_2	0.00588203	0.0150932	0.0177501	0.0131023	0.0260576	0.0163542	0.0138556	0.0271498	0.0129474	0.0218732	0.0107885	0.0103924	0.0255005	0.0152638	0.0234468	0.0295407	0.0278057	0.0107549	0.0172689	0.016257	0.0226854	0.0274378	0.0143232	0.0129474	0.0289262	0.0219258	0.0124123	0.0204577	0.0126044	0.0216167	0.0241578	0.0129159	0.0207291	0.0130032	0.0127984	0.011736	0.0161459	0.0353255	0.0140212	0.0242731	0.0233384	0.0319656	0.0153731	0.0424369	0.0400872	0.0219258	0.019512	0.0102591	0.0143232
objflux_m9_335	0.0110271	0.0199485	0.0149208	0.0183808	0.0313647	0.0130466	0.010556	0.0248253	0.00837738	0.0224178	0.00853936	0.00713447	0.031054	0.0195396	0.027748	0.026194	0.0331835	0.0114535	0.0139498	0.0163184	0.0172692	0.0241008	0.0162367	0.00837738	0.0255578	0.018584	0.00935315	0.01817	0.00997705	0.0167546	0.0208088	0.0166842	0.0173998	0.00923153	0.00954387	0.0170908	0.0216704	0.0319375	0.0107272	0.0209296	0.029227	0.0286028	0.0216424	0.045659	0.0464711	0.018584	0.0227824	0.007789	0.0162367
objflux_m9_85	0.0113532	0.0209074	0.017513	0.0184031	0.027646	0.0130346	0.0143013	0.0267728	0.0107444	0.0186784	0.00982949	0.0098419	0.0270894	0.0192314	0.027467	0.0292295	0.0294179	0.00972773	0.0164965	0.0157702	0.0212384	0.0261806	0.0125	0.0107444	0.0255924	0.0185927	0.00909513	0.0184019	0.0116615	0.0220954	0.0212445	0.0187443	0.017404	0.0101187	0.013238	0.0133182	0.0177173	0.031996	0.010703	0.0209469	0.0242495	0.0289003	0.0169656	0.0452126	0.0391352	0.0185927	0.0222535	0.0106987	0.0125
objflux_m9_117	0.0102922	0.0166312	0.0119111	0.0173091	0.0311238	0.0124971	0.010258	0.0253628	0.0121349	0.0220511	0.00908854	0.00608285	0.0315818	0.0232877	0.0315334	0.0251139	0.0325469	0.0103868	0.013682	0.0193169	0.0193953	0.0230238	0.0154742	0.0121349	0.0244707	0.0183818	0.00990587	0.018711	0.012004	0.0172891	0.0201461	0.0144673	0.016936	0.00909737	0.00849335	0.0162067	0.0222036	0.0308442	0.0105817	0.0198505	0.0271725	0.0275175	0.0221829	0.0492977	0.0469904	0.0183818	0.0255654	0.00833848	0.0154742
objflux_m9_199	0.00943638	0.0188795	0.0130798	0.0167809	0.0301893	0.011572	0.00933402	0.0244303	0.00988686	0.0211246	0.00817373	0.00555542	0.0306467	0.0210348	0.0292484	0.0245719	0.0315982	0.00986129	0.0127538	0.017064	0.0175343	0.0224834	0.0146351	0.00988686	0.0239253	0.017449	0.00898331	0.017788	0.00977291	0.0154469	0.0191857	0.0167226	0.0160064	0.00817102	0.00796644	0.0154712	0.0212813	0.0302956	0.00966191	0.0193091	0.0273356	0.026973	0.0212481	0.0469878	0.0460328	0.017449	0.0232882	0.00742486	0.0146351
objflux_m9_457	0.00971692	0.0203652	0.0143259	0.0170631	0.0300124	0.0117263	0.0092388	0.0234662	0.0095174	0.0210817	0.00721441	0.00583386	0.0296786	0.0203012	0.0285082	0.0248581	0.0318093	0.0101421	0.0126249	0.0171078	0.0180546	0.0227687	0.0149176	0.0095174	0.0242133	0.0172501	0.00801657	0.0168283	0.00904333	0.0152231	0.019472	0.0182115	0.0160709	0.00964722	0.00824462	0.0157569	0.0203186	0.0305853	0.00941082	0.019595	0.0286044	0.0272606	0.0202724	0.0464238	0.0450548	0.0172501	0.0235706	0.00646617	0.0149176
objflux_m9_128	0.0112876	0.0165167	0.0129229	0.0183211	0.0313035	0.0129867	0.0104962	0.0255177	0.0122656	0.0223573	0.00922583	0.00707539	0.0317503	0.0234363	0.0316922	0.0261334	0.0331213	0.0113939	0.0138896	0.0194618	0.0204015	0.0240404	0.0161768	0.0122656	0.0254968	0.0185303	0.0100451	0.0188582	0.0121337	0.0182946	0.0211555	0.0143503	0.0173395	0.0098969	0.00948487	0.0170303	0.0223613	0.0318763	0.0107253	0.0208691	0.0278509	0.028542	0.0223427	0.0494756	0.047177	0.0185303	0.0259547	0.00847491	0.0161768
objflux_m9_297	0.00945837	0.0172891	0.0117283	0.0168031	0.0307144	0.0120933	0.0104352	0.0255324	0.0104118	0.0216476	0.00926466	0.0053632	0.031172	0.022144	0.0303715	0.0240153	0.0321309	0.00930652	0.0132765	0.0175909	0.0169777	0.0223746	0.0150768	0.0104118	0.0238494	0.017973	0.0095039	0.0188828	0.010871	0.0165136	0.0192158	0.015128	0.016529	0.00737807	0.00798824	0.0158048	0.021802	0.0300627	0.0101828	0.019289	0.0267598	0.0264151	0.0217759	0.0475251	0.0465665	0.017973	0.0238202	0.00851482	0.0150768
objflux_m9_395	0.00926902	0.0186876	0.0118592	0.0161368	0.0293024	0.0107963	0.00996178	0.0250489	0.0104796	0.0202465	0.00879643	0.00454178	0.0297592	0.0231254	0.0313593	0.0231601	0.0306977	0.00773209	0.0121674	0.0176542	0.0168472	0.0209796	0.0136895	0.0104796	0.0224424	0.0165715	0.00811637	0.0184067	0.0118501	0.0159629	0.0183753	0.0165316	0.015132	0.00756759	0.00733133	0.0144026	0.0204071	0.0286521	0.00879406	0.017889	0.0253926	0.024819	0.0203621	0.0475693	0.0451222	0.0165715	0.0238798	0.00804749	0.0136895
objflux_m9_87	0.0112834	0.0209679	0.0175252	0.018331	0.0275976	0.0129414	0.0141824	0.0266524	0.0106529	0.0186312	0.00971219	0.0097246	0.0270411	0.0191821	0.0274162	0.0291089	0.0293686	0.00965649	0.016377	0.0157249	0.02112	0.0260605	0.0124538	0.0106529	0.0254972	0.0184984	0.00900254	0.0183052	0.011567	0.0219802	0.0211515	0.0188052	0.0173101	0.010159	0.0131207	0.0132715	0.0176704	0.0319001	0.0106102	0.0208525	0.0243349	0.0287795	0.0169182	0.0451629	0.0391072	0.0184984	0.0222069	0.0105814	0.0124538
objflux_m9_283	0.00989801	0.0205334	0.0134074	0.0169125	0.0298578	0.0115754	0.00908828	0.022031	0.00929465	0.020929	0.00579553	0.00568523	0.0293051	0.0199484	0.0281498	0.0247054	0.0316522	0.00999222	0.0124734	0.0180445	0.0189879	0.0226165	0.0147668	0.00929465	0.0240596	0.0170977	0.00765796	0.0154034	0.00869558	0.0163237	0.0197374	0.0183805	0.015919	0.00981633	0.00809614	0.0156044	0.0199625	0.0304307	0.00926038	0.0194425	0.0276701	0.0271071	0.0192451	0.0473728	0.043586	0.0170977	0.0245151	0.00555655	0.0147668
objflux_m9_484	0.00579487	0.0162707	0.0202659	0.0126629	0.0260388	0.0163537	0.0150775	0.0292761	0.0139591	0.0220735	0.0128953	0.0103052	0.0264965	0.0126663	0.0208166	0.0294513	0.0273945	0.0106673	0.0177646	0.0122249	0.0182295	0.0273487	0.0142353	0.0139591	0.0288362	0.0222821	0.0138361	0.0225707	0.0143568	0.0215652	0.0240683	0.0106926	0.0208201	0.0145437	0.0127113	0.012392	0.0171214	0.0352351	0.0144274	0.0241837	0.0255302	0.0318758	0.0179706	0.0385873	0.0418955	0.0222821	0.0158892	0.0121387	0.0142353
objflux_m9_309	0.0100781	0.0197388	0.0130215	0.0174264	0.0303852	0.0120902	0.00960188	0.022275	0.00939926	0.02145	0.00602891	0.00619237	0.0298324	0.0197809	0.0279845	0.0252264	0.0321881	0.0105036	0.0129901	0.018154	0.0190974	0.023136	0.0152812	0.00939926	0.0245839	0.0176178	0.00817016	0.0156424	0.00852407	0.0174004	0.0198476	0.0175828	0.0164372	0.00901975	0.00860276	0.0161246	0.0204807	0.0309581	0.00977368	0.0199629	0.0272858	0.0276306	0.0197699	0.0474995	0.0438463	0.0176178	0.0246289	0.00606319	0.0152812
objflux_m9_322	0.0124663	0.0198275	0.0147928	0.0198283	0.0328505	0.0144969	0.0120028	0.0263544	0.00932589	0.0238857	0.0100303	0.00856297	0.0326014	0.018245	0.0264495	0.0276615	0.0346934	0.0128939	0.0154052	0.0149565	0.0159135	0.0255641	0.0176857	0.00932589	0.0270348	0.0200493	0.0108572	0.0196796	0.0114767	0.0196446	0.0222773	0.0137259	0.0188596	0.00932429	0.0109709	0.0185562	0.0231914	0.0334232	0.0121731	0.0223957	0.0294127	0.0300775	0.023184	0.0443159	0.0480645	0.0200493	0.0214173	0.00927761	0.0176857
objflux_m9_348	0.0123369	0.0199313	0.0148971	0.0196981	0.0327168	0.0143664	0.0118727	0.0264027	0.00937665	0.0237536	0.0100804	0.00843453	0.0326492	0.0179859	0.0261861	0.0275294	0.0345575	0.0127643	0.0152742	0.0145162	0.0154746	0.0254324	0.0175553	0.00937665	0.0269019	0.0199175	0.0109076	0.0197286	0.0115268	0.0196708	0.0221451	0.0135784	0.0187283	0.00920049	0.0108426	0.0184243	0.02324	0.0332895	0.0120431	0.0222637	0.0292777	0.0299447	0.0232334	0.0439579	0.0481108	0.0199175	0.0209719	0.00932774	0.0175553
objflux_m9_16	0.0102071	0.0185907	0.0116742	0.0170799	0.0293838	0.0111953	0.00925553	0.0241194	0.0103924	0.020455	0.00786099	0.00526939	0.0296898	0.02219	0.0304203	0.024234	0.0311717	0.00952026	0.0119982	0.0177129	0.0186576	0.0221451	0.0142951	0.0103924	0.0235847	0.0166222	0.00802731	0.0174772	0.0109134	0.0169802	0.0194065	0.0164324	0.0154445	0.0081677	0.00826112	0.0151279	0.0203296	0.0299571	0.00878616	0.0189682	0.0259108	0.0266349	0.0202835	0.0475157	0.0450664	0.0166222	0.0241815	0.00711218	0.0142951
objflux_m9_415	0.00776528	0.0190411	0.0118029	0.0146251	0.0286096	0.010142	0.00803057	0.023094	0.010112	0.0195695	0.00688473	0.00340594	0.0290653	0.0211582	0.0293555	0.0221775	0.0299927	0.00750129	0.0112235	0.016979	0.0166074	0.0203113	0.0130269	0.010112	0.0217666	0.0159052	0.00746685	0.0164745	0.00992546	0.0145979	0.0177064	0.0168892	0.0144696	0.00879766	0.00584728	0.0137321	0.019733	0.0279672	0.00813957	0.017222	0.0266105	0.0245675	0.019679	0.0468361	0.0443944	0.0159052	0.0231889	0.00613856	0.0130269
objflux_m9_279	0.00981318	0.019129	0.0120121	0.0168273	0.0297704	0.0114963	0.00900935	0.022857	0.0096302	0.0208425	0.00661474	0.00560729	0.0292176	0.0207718	0.0289827	0.0246254	0.0315634	0.00990733	0.012394	0.0179581	0.018908	0.0225367	0.0146815	0.0096302	0.023979	0.0170178	0.00757925	0.0162245	0.00951817	0.016808	0.0196573	0.0169726	0.0158393	0.00842516	0.00801828	0.0155181	0.0198765	0.0303497	0.00917789	0.0193625	0.0263033	0.0270267	0.0196507	0.0472825	0.0444212	0.0170178	0.0244273	0.00586719	0.0146815
objflux_m9_64	0.0129478	0.0195759	0.0151098	0.020314	0.0333513	0.0151646	0.0126689	0.0251195	0.0119989	0.0243789	0.00821932	0.00922069	0.0327982	0.0194054	0.0276297	0.0283372	0.0352027	0.0133759	0.0160752	0.0206057	0.0217259	0.0262378	0.0181714	0.0119989	0.0277148	0.020724	0.0112288	0.0159102	0.0082994	0.020467	0.0229534	0.0174128	0.0195318	0.0111973	0.0116279	0.0190476	0.0233932	0.0341072	0.0128352	0.0230707	0.0299177	0.0307564	0.0227198	0.0500868	0.0440231	0.020724	0.0271234	0.00908851	0.0181714
objflux_m9_396	0.00873544	0.0188387	0.012022	0.0156004	0.0289886	0.0104942	0.00943303	0.0245118	0.0101769	0.0199385	0.00827316	0.00402076	0.0294449	0.022587	0.0308099	0.0226167	0.0303785	0.00742494	0.0116362	0.0173466	0.0165328	0.0206727	0.013387	0.0101769	0.0221322	0.0162648	0.00781606	0.0178767	0.0113229	0.0155703	0.0180677	0.0166842	0.0148268	0.00795959	0.00680246	0.0140966	0.0201004	0.0283387	0.00849322	0.0175822	0.0257819	0.0245007	0.0200513	0.0472399	0.0447949	0.0162648	0.023566	0.00752507	0.013387
objflux_m9_157	0.00956132	0.0207944	0.0129997	0.0168848	0.0312767	0.0114353	0.00920377	0.0242568	0.0122524	0.0209539	0.00931321	0.00599575	0.0304479	0.0230574	0.0312719	0.0233851	0.0313939	0.0087148	0.0126134	0.0190999	0.0185511	0.0216883	0.0156784	0.0122524	0.0231534	0.0172949	0.0101296	0.0189039	0.0118141	0.0167132	0.0185411	0.0186487	0.0158567	0.00965756	0.0081009	0.0164106	0.0223856	0.0293489	0.0108032	0.0186082	0.028034	0.0257763	0.0223674	0.0489727	0.0457862	0.0172949	0.0253249	0.00856547	0.0156784
objflux_m9_17	0.0118136	0.0150869	0.013299	0.0186949	0.0327399	0.0141657	0.0118294	0.0269557	0.0138574	0.0236493	0.0106438	0.00749938	0.0331993	0.0250358	0.0333145	0.0265124	0.0341883	0.011766	0.0152621	0.0210612	0.0209353	0.0244183	0.0170525	0.0138574	0.0258783	0.0199718	0.0114747	0.0202844	0.0137134	0.0186682	0.0217803	0.0129159	0.0185199	0.0108134	0.00985345	0.0178026	0.0237948	0.03226	0.012156	0.0212867	0.0288039	0.0289228	0.0237956	0.0511153	0.0486536	0.0199718	0.0273346	0.0098914	0.0170525
objflux_m9_339	0.0110271	0.0199485	0.0149208	0.0183808	0.0313647	0.0130466	0.010556	0.0248253	0.00837738	0.0224178	0.00853936	0.00713447	0.031054	0.0195396	0.027748	0.026194	0.0331835	0.0114535	0.0139498	0.0163184	0.0172692	0.0241008	0.0162367	0.00837738	0.0255578	0.018584	0.00935315	0.01817	0.00997705	0.0167546	0.0208088	0.0166842	0.0173998	0.00923153	0.00954387	0.0170908	0.0216704	0.0319375	0.0107272	0.0209296	0.029227	0.0286028	0.0216424	0.045659	0.0464711	0.018584	0.0227824	0.007789	0.0162367
objflux_m9_488	0.014794	0.0134212	0.0169381	0.0221068	0.0365927	0.0179536	0.0157181	0.0308034	0.0172907	0.027515	0.0145	0.0111762	0.0370525	0.0284453	0.0367419	0.0299229	0.0380923	0.015204	0.0191508	0.0244851	0.0239139	0.0282135	0.0209106	0.0172907	0.0297331	0.0238558	0.0153593	0.024126	0.0171215	0.0220782	0.0251983	0.0153014	0.0223981	0.014251	0.0132715	0.0216986	0.0276424	0.0359379	0.0160408	0.0251601	0.0327177	0.0323348	0.0276953	0.0545135	0.0525195	0.0238558	0.0307723	0.0137463	0.0209106
objflux_m9_165	0.00685501	0.0183298	0.0157833	0.0142098	0.0271283	0.0123278	0.0102968	0.0236944	0.0105885	0.018202	0.00743093	0.00642641	0.0265739	0.0170325	0.0252042	0.0254666	0.0288848	0.00727909	0.0132284	0.0142168	0.0186613	0.0233755	0.012054	0.0105885	0.0248257	0.0178578	0.00840652	0.0170511	0.00926186	0.0176373	0.0200809	0.0161696	0.0166763	0.0110979	0.00883654	0.0134473	0.0172473	0.0312013	0.0100069	0.020203	0.0265469	0.027872	0.0174008	0.0434983	0.0417467	0.0178578	0.0211786	0.00668206	0.012054
objflux_m9_456	0.00664776	0.0178032	0.0144705	0.0139957	0.0272203	0.0113278	0.00922794	0.024169	0.0107721	0.0181666	0.00791668	0.00544132	0.0276763	0.0183059	0.0264851	0.0244549	0.02865	0.00707134	0.0124932	0.0143331	0.0176527	0.0223667	0.0118413	0.0107721	0.0238075	0.0171874	0.00872413	0.0175291	0.00974797	0.0166399	0.0190685	0.0156437	0.0157455	0.00979322	0.00785248	0.0129251	0.0183368	0.0301771	0.0093989	0.0191922	0.026005	0.0268554	0.0183748	0.0442045	0.0430165	0.0171874	0.020744	0.00716812	0.0118413
objflux_m9_186	0.00927076	0.0178957	0.0120876	0.0166143	0.0299453	0.0113325	0.00987915	0.0249732	0.00965819	0.0208829	0.00871402	0.00461406	0.0304025	0.0215918	0.0298109	0.0236438	0.0313504	0.00891546	0.0125136	0.0168334	0.016591	0.0216134	0.0143185	0.00965819	0.0230819	0.0172075	0.00874462	0.0183285	0.0103264	0.0165323	0.01845	0.0157368	0.0157657	0.00692607	0.00780221	0.0150386	0.0210407	0.0293361	0.00942297	0.0185245	0.0262253	0.0260181	0.0210043	0.046748	0.0457824	0.0172075	0.0230544	0.0079648	0.0143185
objflux_m9_99	0.00923934	0.0169983	0.0145806	0.0162767	0.0292528	0.0146376	0.0121431	0.0251103	0.0123575	0.0202989	0.00879614	0.00870155	0.0286981	0.0192968	0.0275155	0.0278039	0.031044	0.00933427	0.0155463	0.0174029	0.0220793	0.025706	0.0141225	0.0123575	0.0271781	0.0201915	0.0107044	0.0184427	0.0117174	0.0199396	0.0228385	0.0148296	0.0190013	0.0115558	0.0111093	0.0149559	0.0193324	0.0335673	0.0123098	0.0225379	0.025768	0.0302205	0.0186042	0.0468106	0.0429975	0.0201915	0.0238874	0.00856988	0.0141225
objflux_m9_212	0.00912579	0.0165633	0.0115813	0.0161553	0.0305547	0.0126201	0.0103821	0.0254797	0.0122441	0.0214883	0.00921203	0.00588497	0.0310123	0.0227087	0.0309432	0.0246281	0.0319689	0.00923404	0.0138047	0.0187392	0.0188962	0.0229006	0.0149183	0.0122441	0.0243796	0.0185025	0.0100299	0.0188302	0.0121125	0.0167775	0.0201489	0.0144003	0.0170571	0.00920786	0.00802107	0.0156447	0.0216433	0.0305928	0.0107055	0.0198175	0.026598	0.0270294	0.021615	0.0486949	0.0464047	0.0185025	0.0249793	0.00846222	0.0149183
objflux_m9_499	0.00788232	0.0189677	0.0123747	0.015218	0.0286859	0.0101126	0.00787806	0.0229504	0.00950224	0.0196402	0.00673294	0.00401899	0.0291419	0.0203564	0.0285489	0.0229939	0.030071	0.00830587	0.0112889	0.0163912	0.0167686	0.0209099	0.0130932	0.00950224	0.0223371	0.0159736	0.0075298	0.0163279	0.00912469	0.0151996	0.0176066	0.0168144	0.014537	0.0082817	0.0064316	0.0138891	0.0198034	0.0286982	0.00820295	0.0177326	0.0266667	0.0253874	0.0197503	0.0462559	0.0444815	0.0159736	0.0225994	0.00598647	0.0130932
objflux_m9_46	0.0127354	0.0167671	0.0116722	0.0197852	0.0339612	0.012515	0.0102641	0.0254488	0.0177518	0.0192297	0.0146223	0.0113504	0.0288004	0.0260804	0.034405	0.0249459	0.0297316	0.00921381	0.0137062	0.022091	0.0247956	0.022855	0.0182002	0.0177518	0.0243422	0.018431	0.0154884	0.0243134	0.0175779	0.0226235	0.0201016	0.014592	0.0169774	0.0111083	0.0137554	0.0189652	0.0249714	0.0307055	0.0161709	0.0197538	0.0243325	0.0273619	0.0249882	0.0522843	0.0442504	0.018431	0.028399	0.0138635	0.0182002
objflux_m9_431	0.0114033	0.0211356	0.0161089	0.0187523	0.0295289	0.0108968	0.0114207	0.0265334	0.00721017	0.0204572	0.01024	0.00652515	0.0299865	0.0204481	0.0286629	0.0258031	0.0309297	0.0101144	0.0136337	0.0136921	0.0140659	0.0227701	0.013888	0.00721017	0.0231495	0.0167765	0.00830632	0.0198708	0.0116844	0.0187256	0.0184059	0.0170633	0.0153341	0.00765164	0.00991827	0.0146864	0.0206171	0.0295266	0.00898524	0.0185309	0.0276911	0.0262038	0.0205749	0.0435864	0.0453787	0.0167765	0.0198913	0.00948859	0.013888
objflux_m9_175	0.00811583	0.018229	0.0122421	0.0154527	0.0294686	0.0108802	0.0086452	0.0237213	0.00939116	0.0204183	0.00749277	0.00424458	0.0299251	0.0205232	0.0287195	0.0232255	0.0308653	0.00853958	0.0120587	0.0165572	0.0163879	0.0211502	0.0138646	0.00939116	0.0226133	0.0167462	0.00829586	0.0170923	0.00928107	0.0154181	0.0179873	0.0160733	0.0153072	0.00798304	0.00665694	0.0145791	0.0205781	0.0289325	0.00897319	0.0180625	0.0270907	0.02562	0.0205354	0.0464316	0.0452798	0.0167462	0.0227684	0.00674547	0.0138646
objflux_m9_463	0.00814437	0.0182146	0.0116089	0.0154814	0.029567	0.0109775	0.00874241	0.0238189	0.0101065	0.0205161	0.00758905	0.00427291	0.0300236	0.0212405	0.0294458	0.0232546	0.0309651	0.00856814	0.0121563	0.0172751	0.0170346	0.0212475	0.0139616	0.0101065	0.0227114	0.0168441	0.00839293	0.0171891	0.00999104	0.0154029	0.0180852	0.0160589	0.0154049	0.00803706	0.00668524	0.0146771	0.0206754	0.028962	0.00907033	0.0181603	0.0265183	0.0256493	0.0206341	0.0471632	0.0453802	0.0168441	0.0234931	0.00684165	0.0139616
objflux_m9_160	0.00956132	0.0207944	0.0129997	0.0168848	0.0312767	0.0114353	0.00920377	0.0242568	0.0122524	0.0209539	0.00931321	0.00599575	0.0304479	0.0230574	0.0312719	0.0233851	0.0313939	0.0087148	0.0126134	0.0190999	0.0185511	0.0216883	0.0156784	0.0122524	0.0231534	0.0172949	0.0101296	0.0189039	0.0118141	0.0167132	0.0185411	0.0186487	0.0158567	0.00965756	0.0081009	0.0164106	0.0223856	0.0293489	0.0108032	0.0186082	0.028034	0.0257763	0.0223674	0.0489727	0.0457862	0.0172949	0.0253249	0.00856547	0.0156784
objflux_m9_92	0.0109907	0.0198817	0.0164417	0.0180367	0.0285343	0.0138766	0.0138872	0.0263534	0.0115913	0.0195674	0.009421	0.00943341	0.0279784	0.0190196	0.0272492	0.0288097	0.0303183	0.00936415	0.0160804	0.0166648	0.0213301	0.0257625	0.0133854	0.0115913	0.0264343	0.0194365	0.0099377	0.0181447	0.0114083	0.021685	0.0220888	0.0177168	0.0182461	0.0107892	0.0128295	0.0142125	0.0186026	0.032835	0.0115454	0.0217883	0.0250341	0.0294854	0.0178632	0.0461111	0.0401928	0.0194365	0.0231537	0.0102902	0.0133854
objflux_m9_37	0.0137545	0.0162506	0.0154069	0.0207899	0.0329883	0.0146165	0.012964	0.0279524	0.0138385	0.0240146	0.0115975	0.00867598	0.0333655	0.0258883	0.0341949	0.027874	0.034835	0.0130114	0.015526	0.0211288	0.0220649	0.0256939	0.0178078	0.0138385	0.027167	0.0201748	0.0115949	0.0212609	0.0145342	0.020762	0.0228247	0.0128537	0.0189837	0.011533	0.011919	0.0186804	0.0239402	0.0335615	0.0122905	0.0225231	0.029549	0.030212	0.023943	0.0511748	0.0488549	0.0201748	0.0276533	0.0108427	0.0178078
objflux_m9_144	0.00763174	0.0190398	0.0117959	0.0144908	0.028587	0.0101218	0.00786114	0.0229225	0.0102267	0.0195483	0.00671701	0.0033869	0.0290427	0.0209864	0.0291804	0.0221906	0.0299697	0.00751653	0.0112032	0.0169581	0.0166214	0.0202899	0.0130067	0.0102267	0.0217448	0.0158843	0.00744711	0.0163049	0.0097566	0.0144729	0.0176852	0.0168882	0.0144489	0.0089124	0.00571472	0.0137116	0.0197119	0.0279446	0.00811973	0.0172009	0.0267251	0.0245804	0.0196576	0.0468107	0.0443694	0.0158843	0.0231669	0.00597109	0.0130067
objflux_m9_253	0.00860631	0.0171362	0.0109141	0.0159461	0.030559	0.0119554	0.00971876	0.0248027	0.0111819	0.0215005	0.00855566	0.00523192	0.0310162	0.0223236	0.0305462	0.0237257	0.031972	0.00903049	0.0131365	0.0183573	0.0176004	0.0222276	0.0149362	0.0111819	0.0236999	0.0178287	0.00936763	0.0181634	0.0110583	0.016003	0.0190775	0.0149753	0.0163863	0.00814968	0.0071433	0.0156629	0.0216554	0.029908	0.0100465	0.0191438	0.0266059	0.0261227	0.0216273	0.0482793	0.046395	0.0178287	0.0245883	0.00780707	0.0149362
objflux_m9_20	0.0120965	0.0191153	0.0135851	0.0189793	0.0287232	0.0101685	0.0114884	0.0266187	0.00984923	0.0196436	0.0103056	0.00679258	0.029181	0.0246968	0.0329737	0.0260397	0.0301141	0.0103319	0.0137041	0.0170421	0.0182078	0.023003	0.0131937	0.00984923	0.0224898	0.015957	0.00748181	0.0199478	0.0133745	0.0189524	0.018305	0.0169543	0.014515	0.00704875	0.0101338	0.0140166	0.0198075	0.0288747	0.00816107	0.0178678	0.024806	0.0257037	0.0197542	0.0470325	0.0445795	0.015957	0.0232798	0.00955328	0.0131937
objflux_m9_402	0.00856439	0.0184226	0.0111666	0.0154284	0.0292473	0.0107545	0.00842557	0.0235013	0.010438	0.0201979	0.00727518	0.00427536	0.0297037	0.0215722	0.0297813	0.0232009	0.0306408	0.00851534	0.0118385	0.0176073	0.01763	0.0211163	0.0136458	0.010438	0.0225454	0.0165254	0.00807652	0.0168738	0.01032	0.0154037	0.0183752	0.0162674	0.015087	0.00798038	0.00663291	0.014358	0.0203587	0.0289077	0.00875372	0.0179394	0.0258	0.0255954	0.0203131	0.0475001	0.0450549	0.0165254	0.0238281	0.00652809	0.0136458
objflux_m9_197	0.00943638	0.0188795	0.0130798	0.0167809	0.0301893	0.011572	0.00933402	0.0244303	0.00988686	0.0211246	0.00817373	0.00555542	0.0306467	0.0210348	0.0292484	0.0245719	0.0315982	0.00986129	0.0127538	0.017064	0.0175343	0.0224834	0.0146351	0.00988686	0.0239253	0.017449	0.00898331	0.017788	0.00977291	0.0154469	0.0191857	0.0167226	0.0160064	0.00817102	0.00796644	0.0154712	0.0212813	0.0302956	0.00966191	0.0193091	0.0273356	0.026973	0.0212481	0.0469878	0.0460328	0.017449	0.0232882	0.00742486	0.0146351
objflux_m9_1	0.00723677	0.0153789	0.0198324	0.0112739	0.024218	0.017411	0.0149099	0.0273891	0.0152661	0.0229387	0.0105402	0.0114334	0.0251643	0.0132208	0.0213872	0.03061	0.0259413	0.0118004	0.0183295	0.0184351	0.0248624	0.0285041	0.0153737	0.0152661	0.0300025	0.0229936	0.0134637	0.0202186	0.0134599	0.0226672	0.0256304	0.0132001	0.0217929	0.0161847	0.0138383	0.00988107	0.0144382	0.0364081	0.0150749	0.0253414	0.0225069	0.0330402	0.013628	0.041717	0.0369041	0.0229936	0.0189977	0.011299	0.0153737
objflux_m9_400	0.00860469	0.0179821	0.0111539	0.015469	0.0297333	0.0112368	0.0092878	0.0243645	0.0109215	0.0206819	0.00812942	0.00448515	0.0301899	0.0224393	0.0306593	0.0228624	0.0311338	0.00817764	0.0123221	0.0180927	0.0172901	0.0214125	0.0141263	0.0109215	0.0228777	0.0170102	0.00855807	0.0177312	0.0111782	0.0155299	0.0188129	0.0158257	0.0155706	0.00798362	0.00667286	0.0148435	0.0208404	0.0290831	0.00923556	0.0183261	0.025804	0.0252561	0.0208013	0.0479954	0.045549	0.0170102	0.0243183	0.00738155	0.0141263
objflux_m9_251	0.00878621	0.017021	0.0110341	0.0161271	0.0306828	0.0120744	0.00983788	0.0249247	0.0113018	0.0216223	0.00867368	0.00534891	0.0311401	0.0224458	0.0306713	0.0239091	0.0320979	0.00921055	0.0132568	0.0184789	0.0177834	0.0223489	0.015056	0.0113018	0.0238225	0.0179501	0.00948673	0.0182835	0.0111773	0.0161225	0.0191991	0.0148606	0.0165071	0.00826888	0.0073217	0.0157833	0.0217766	0.0300316	0.0101652	0.0192652	0.0267305	0.026307	0.0217501	0.0484085	0.0465236	0.0179501	0.0247121	0.00792485	0.015056
objflux_m9_19	0.0145796	0.0170938	0.0188592	0.0214941	0.0313004	0.0153805	0.0167075	0.0319189	0.0150738	0.0221649	0.0154702	0.0119611	0.0317617	0.0272501	0.0356022	0.0313502	0.032736	0.012807	0.0189481	0.0195578	0.0234966	0.0282933	0.0156866	0.0150738	0.0278197	0.0212244	0.0126733	0.025179	0.0185778	0.0241911	0.023607	0.0129575	0.0197613	0.0122742	0.0153017	0.0165399	0.0223179	0.0342356	0.0133553	0.0231581	0.0274186	0.0310256	0.0222987	0.0497529	0.0472806	0.0212244	0.0258519	0.0147094	0.0156866
objflux_m9_280	0.00946451	0.0176408	0.0110936	0.0164956	0.0301548	0.0115499	0.00931253	0.0244048	0.0111667	0.0210926	0.00815274	0.0052808	0.030612	0.0223074	0.0305343	0.02429	0.0315628	0.00957724	0.0127314	0.0183388	0.0185544	0.0222023	0.0145275	0.0111667	0.0236415	0.0174253	0.00896194	0.0177644	0.0110432	0.0164341	0.0193026	0.0154813	0.015983	0.0081329	0.00769212	0.0152496	0.0212495	0.0300102	0.00963674	0.0190275	0.0261942	0.0266897	0.0212159	0.0482774	0.0459934	0.0174253	0.0245732	0.0074041	0.0145275
objflux_m9_272	0.00892351	0.0199535	0.0165205	0.0159582	0.0289257	0.0142957	0.0118021	0.0242416	0.0120162	0.0199759	0.00736427	0.0083648	0.028371	0.0163507	0.0245303	0.027458	0.0307116	0.00901751	0.0152033	0.0170806	0.0217348	0.0253611	0.0138037	0.0120162	0.0268299	0.0198461	0.0103643	0.0155069	0.00878123	0.0196003	0.0224929	0.0177932	0.0186571	0.0129112	0.0107729	0.0146335	0.0190112	0.0332172	0.0119689	0.0221923	0.027102	0.0298729	0.0182789	0.0464723	0.0399937	0.0198461	0.0235599	0.00823347	0.0138037
objflux_m9_485	0.008721	0.0189852	0.0145742	0.0160615	0.0309011	0.0122926	0.0103188	0.0251422	0.00919389	0.0218405	0.00889011	0.00556556	0.0313585	0.0187865	0.0269667	0.0238426	0.0323192	0.009225	0.0134755	0.0148165	0.0138493	0.022566	0.0152731	0.00919389	0.0240412	0.018169	0.00970484	0.0185	0.0103261	0.0163388	0.0194108	0.0146388	0.0167255	0.00954587	0.00725704	0.0163892	0.0219938	0.0302498	0.0103834	0.0194836	0.0296715	0.0262402	0.0221916	0.0446784	0.0467442	0.018169	0.0213389	0.00814115	0.0152731
objflux_m9_420	0.00802348	0.0187852	0.0120832	0.0153599	0.0288892	0.010306	0.00807116	0.0231455	0.00952923	0.0198416	0.00692412	0.0041529	0.0293453	0.0206606	0.0288578	0.0231313	0.0302773	0.00844714	0.0114829	0.0166951	0.0170075	0.0210469	0.0132925	0.00952923	0.0224754	0.0161687	0.0077226	0.0165209	0.00941812	0.0153352	0.0177512	0.0166311	0.0147313	0.00809225	0.00656535	0.0140327	0.020004	0.0288372	0.00839955	0.0178699	0.0264378	0.0255254	0.0199536	0.0465691	0.04469	0.0161687	0.0229069	0.00617739	0.0132925
objflux_m9_340	0.0110271	0.0199485	0.0149208	0.0183808	0.0313647	0.0130466	0.010556	0.0248253	0.00837738	0.0224178	0.00853936	0.00713447	0.031054	0.0195396	0.027748	0.026194	0.0331835	0.0114535	0.0139498	0.0163184	0.0172692	0.0241008	0.0162367	0.00837738	0.0255578	0.018584	0.00935315	0.01817	0.00997705	0.0167546	0.0208088	0.0166842	0.0173998	0.00923153	0.00954387	0.0170908	0.0216704	0.0319375	0.0107272	0.0209296	0.029227	0.0286028	0.0216424	0.045659	0.0464711	0.018584	0.0227824	0.007789	0.0162367
objflux_m9_215	0.0110854	0.0188812	0.0127068	0.0181063	0.0310829	0.0127715	0.0102815	0.0231644	0.0104913	0.0221394	0.00689898	0.00686349	0.0305301	0.0210843	0.0293095	0.0259156	0.0328971	0.0111802	0.0136737	0.0192554	0.0201956	0.0238232	0.0159618	0.0104913	0.0252776	0.0183061	0.00884797	0.0165216	0.00980728	0.0180799	0.020949	0.0167214	0.0171229	0.00969354	0.00927317	0.0168129	0.0211663	0.0316558	0.0104529	0.0206515	0.0276283	0.0283231	0.0204643	0.0486408	0.0447692	0.0183061	0.025745	0.00673365	0.0159618
objflux_m9_493	0.00634772	0.0189861	0.0131081	0.013679	0.028002	0.0100677	0.00886613	0.0228936	0.0110337	0.018967	0.00669145	0.00337268	0.0284573	0.0197372	0.0279144	0.0220553	0.029376	0.00677017	0.0115182	0.015775	0.0158884	0.0203275	0.0124305	0.0110337	0.0217825	0.015923	0.00764179	0.0162775	0.00913639	0.0142744	0.0171627	0.0168348	0.0144878	0.00971862	0.00551879	0.0142889	0.0191331	0.0279811	0.00815975	0.0172393	0.0275209	0.0244443	0.0200699	0.0456006	0.0437723	0.015923	0.0230754	0.00594569	0.0124305
objflux_m9_262	0.0116274	0.0161616	0.0132552	0.0186513	0.0316626	0.0130016	0.0117612	0.0268868	0.0126406	0.0225761	0.0105763	0.00641416	0.0321216	0.0248223	0.033098	0.0257075	0.0330954	0.0107263	0.0141894	0.0198401	0.0197432	0.0233747	0.0159869	0.0126406	0.0248263	0.0188966	0.0104064	0.0202162	0.0135024	0.0186247	0.0205606	0.0139936	0.0174475	0.00959833	0.00981049	0.0167258	0.0227264	0.0312082	0.011087	0.0202133	0.0277129	0.0278756	0.0227128	0.049871	0.047559	0.0188966	0.0261019	0.00982398	0.0159869
objflux_m9_79	0.0113532	0.0209074	0.017513	0.0184031	0.027646	0.0130346	0.0143013	0.0267728	0.0107444	0.0186784	0.00982949	0.0098419	0.0270894	0.0192314	0.027467	0.0292295	0.0294179	0.00972773	0.0164965	0.0157702	0.0212384	0.0261806	0.0125	0.0107444	0.0255924	0.0185927	0.00909513	0.0184019	0.0116615	0.0220954	0.0212445	0.0187443	0.017404	0.0101187	0.013238	0.0133182	0.0177173	0.031996	0.010703	0.0209469	0.0242495	0.0289003	0.0169656	0.0452126	0.0391352	0.0185927	0.0222535	0.0106987	0.0125
objflux_m9_30	0.0127453	0.0228107	0.017321	0.0196437	0.0260944	0.00931984	0.0145518	0.0297205	0.00899747	0.0170016	0.0133378	0.00921858	0.0265521	0.0259897	0.034303	0.0285323	0.0274508	0.0109766	0.0167808	0.0143853	0.0206902	0.0254861	0.0104324	0.00899747	0.0210594	0.0173352	0.00662769	0.0230132	0.0164276	0.0186784	0.0169317	0.020654	0.0144054	0.00662658	0.0125596	0.0111153	0.0171779	0.0274605	0.00730449	0.0194245	0.0226866	0.0282016	0.0170888	0.0444024	0.0419495	0.0173352	0.0206136	0.012581	0.0104324
objflux_m9_293	0.0087172	0.0198865	0.0127699	0.0157253	0.0286393	0.0103859	0.00790162	0.0220573	0.00900221	0.0197251	0.00584045	0.00451349	0.0282528	0.0199772	0.0281691	0.0235018	0.0304141	0.00881075	0.0112798	0.0168403	0.0177868	0.0214164	0.0135784	0.00900221	0.0228483	0.0158959	0.00663058	0.0154372	0.0087373	0.0157004	0.0185326	0.0177345	0.0147217	0.00918484	0.00692559	0.0144026	0.0189171	0.0292123	0.00807443	0.0182401	0.027006	0.0258978	0.018852	0.0461116	0.0435869	0.0158959	0.0232919	0.00509439	0.0135784
objflux_m9_109	0.00991334	0.0173044	0.0115213	0.0169279	0.0304374	0.0118157	0.0102141	0.0253131	0.011452	0.0213705	0.00904551	0.00508733	0.030895	0.0232451	0.0314871	0.0240851	0.0318501	0.00937423	0.0129984	0.0186354	0.0183653	0.0220989	0.0148007	0.011452	0.0235716	0.0176948	0.00922633	0.0186641	0.0119599	0.0169023	0.019356	0.015143	0.0162513	0.00841654	0.00811134	0.015526	0.0215261	0.0298064	0.00990517	0.0190114	0.0264788	0.0264854	0.0214962	0.0485922	0.0462872	0.0176948	0.0248751	0.00829577	0.0148007
objflux_m9_373	0.00857806	0.0190563	0.0124044	0.0159177	0.0291709	0.0105786	0.0083395	0.0234225	0.00974493	0.0201173	0.00718935	0.00470338	0.0296275	0.020883	0.0290877	0.0236969	0.0306147	0.00900222	0.0117539	0.0169155	0.0175175	0.0216109	0.013771	0.00974493	0.0230446	0.0164429	0.0079904	0.0167923	0.00963215	0.0153918	0.01831	0.0169017	0.015004	0.00835621	0.00711529	0.0145974	0.0202785	0.0294098	0.00866787	0.0184349	0.0266378	0.0260938	0.0202318	0.0468107	0.0449851	0.0164429	0.0231329	0.00644197	0.013771
objflux_m9_121	0.0101326	0.0174441	0.0117431	0.0171484	0.0303081	0.0118117	0.00944437	0.0245463	0.011319	0.0212396	0.00828263	0.00591804	0.0307657	0.0224744	0.0307088	0.0249446	0.0318982	0.010227	0.0128657	0.0185035	0.0192266	0.022855	0.0150029	0.011319	0.0243003	0.0175629	0.00909338	0.0179008	0.0111943	0.0171226	0.0199768	0.0152826	0.0161569	0.00873533	0.00832871	0.0158432	0.0213959	0.0306728	0.00977229	0.0196814	0.0266359	0.0273474	0.0213643	0.0484646	0.0461595	0.0175629	0.0247581	0.00753339	0.0150029
objflux_m9_472	0.00898948	0.018992	0.0136341	0.0160086	0.0273784	0.0101508	0.0111549	0.0262612	0.00978242	0.0183177	0.00997713	0.0056623	0.0278349	0.022806	0.0310463	0.0244219	0.0287477	0.0073689	0.0133663	0.0155718	0.0164527	0.0219787	0.0117658	0.00978242	0.0219021	0.0160245	0.00756234	0.0196031	0.0128969	0.0174371	0.0176864	0.0168341	0.0145847	0.00744065	0.0085593	0.0124598	0.0184874	0.0281198	0.00823695	0.0173447	0.024022	0.024338	0.0184163	0.0454872	0.0431885	0.0160245	0.0217858	0.00922624	0.0117658
objflux_m9_303	0.00962136	0.0166635	0.0116881	0.0169671	0.0310743	0.0124542	0.0104882	0.025588	0.0114515	0.0220048	0.00931699	0.00571965	0.0315322	0.0228726	0.0311104	0.0244951	0.0324962	0.00977555	0.0136386	0.0186288	0.0181359	0.0227365	0.0154304	0.0114515	0.0242145	0.0183367	0.0098639	0.0189369	0.0115968	0.0169477	0.0195796	0.0145004	0.0168915	0.00841589	0.0081561	0.0161623	0.0221575	0.0304286	0.0105395	0.0196522	0.0271237	0.0268964	0.0221362	0.0485869	0.0469347	0.0183367	0.0248688	0.00856698	0.0154304
objflux_m9_222	0.0110199	0.0182454	0.012723	0.0181224	0.0310994	0.0127876	0.0102976	0.0237976	0.0104739	0.0221558	0.00752575	0.00687939	0.0305466	0.021638	0.0298701	0.0259319	0.0329139	0.0111963	0.0136899	0.0191894	0.0201298	0.0238395	0.0159779	0.0104739	0.025294	0.0183224	0.00886403	0.0171506	0.0103553	0.018096	0.020883	0.0160839	0.0171391	0.00962763	0.00928906	0.0168292	0.0211825	0.0316723	0.010469	0.0206678	0.027645	0.0283395	0.0206041	0.048574	0.0454161	0.0183224	0.0256784	0.00677647	0.0159779
objflux_m9_486	0.00969863	0.0163932	0.0116866	0.0170447	0.0313546	0.0127251	0.0104866	0.0255875	0.0112969	0.0222835	0.00931535	0.00598758	0.0318126	0.0224512	0.0306844	0.0248395	0.0327806	0.0101238	0.0139102	0.0184806	0.0180551	0.0230076	0.0157067	0.0112969	0.0244878	0.0186093	0.0101343	0.0189359	0.0111724	0.017019	0.0198523	0.0142292	0.0171633	0.00826131	0.00822649	0.0164415	0.022435	0.0307023	0.0108137	0.0199244	0.0274073	0.0272418	0.0224174	0.0484382	0.0472204	0.0186093	0.0247197	0.00856529	0.0157067
objflux_m9_286	0.00802871	0.0190465	0.0119362	0.0150331	0.0286043	0.0100288	0.00812387	0.0231935	0.0096843	0.0195606	0.0069767	0.00350406	0.0290602	0.02112	0.0293202	0.0224712	0.029988	0.00779436	0.0112046	0.016825	0.0167564	0.020388	0.0130154	0.0096843	0.0218108	0.0158883	0.00744653	0.0165706	0.00987657	0.0150085	0.0175463	0.0168938	0.0144521	0.00836998	0.00624307	0.0137208	0.0197242	0.0281709	0.00812312	0.0172088	0.0263352	0.024863	0.01967	0.0466917	0.0443956	0.0158883	0.023036	0.00623016	0.0130154
objflux_m9_370	0.00865756	0.018507	0.0118353	0.0159977	0.0292259	0.0106587	0.00839251	0.0234767	0.00981832	0.0201714	0.00724178	0.00478229	0.0296825	0.0209575	0.0291637	0.0237779	0.0306981	0.00908178	0.0118073	0.0169897	0.0176185	0.0216917	0.013851	0.00981832	0.0231262	0.0164968	0.0080433	0.0168457	0.00970498	0.0159535	0.0183911	0.0163508	0.0150577	0.00780843	0.00719412	0.0146783	0.0203324	0.0294918	0.00872086	0.0185159	0.0260614	0.0261752	0.0202864	0.0468887	0.0450422	0.0164968	0.0232083	0.00649429	0.013851
objflux_m9_178	0.00817504	0.0180791	0.0120996	0.0155123	0.029625	0.0110345	0.00879937	0.0238764	0.00953833	0.0205736	0.00764545	0.00432273	0.0300815	0.0206714	0.02887	0.0232858	0.031024	0.00859884	0.0122135	0.0167053	0.0164406	0.0213047	0.0140185	0.00953833	0.0227692	0.0169016	0.0084498	0.017246	0.00942713	0.0154757	0.0181427	0.0159229	0.0154621	0.00792789	0.00671565	0.0147346	0.0207327	0.0289936	0.00912725	0.0182177	0.0270433	0.0256807	0.0206921	0.0465842	0.0454395	0.0169016	0.0229182	0.00689797	0.0140185
objflux_m9_44	0.0208022	0.0234598	0.0230915	0.0282121	0.0351527	0.0162936	0.0218309	0.0371046	0.0121369	0.0259681	0.020541	0.0161802	0.0356176	0.0253111	0.0309398	0.0353937	0.0366501	0.0195045	0.0240935	0.01672	0.0149562	0.0327487	0.0192936	0.0121369	0.0282087	0.024668	0.0136697	0.0303044	0.0220461	0.0281796	0.0235174	0.0170623	0.0216997	0.0107536	0.0192362	0.0200743	0.0261042	0.0344908	0.0143585	0.0267582	0.0312104	0.0350779	0.0261367	0.0409069	0.051257	0.024668	0.0169869	0.0197728	0.0192936
objflux_m9_143	0.00763174	0.0190398	0.0117959	0.0144908	0.028587	0.0101218	0.00786114	0.0229225	0.0102267	0.0195483	0.00671701	0.0033869	0.0290427	0.0209864	0.0291804	0.0221906	0.0299697	0.00751653	0.0112032	0.0169581	0.0166214	0.0202899	0.0130067	0.0102267	0.0217448	0.0158843	0.00744711	0.0163049	0.0097566	0.0144729	0.0176852	0.0168882	0.0144489	0.0089124	0.00571472	0.0137116	0.0197119	0.0279446	0.00811973	0.0172009	0.0267251	0.0245804	0.0196576	0.0468107	0.0443694	0.0158843	0.0231669	0.00597109	0.0130067
objflux_m9_311	0.0100781	0.0197388	0.0130215	0.0174264	0.0303852	0.0120902	0.00960188	0.022275	0.00939926	0.02145	0.00602891	0.00619237	0.0298324	0.0197809	0.0279845	0.0252264	0.0321881	0.0105036	0.0129901	0.018154	0.0190974	0.023136	0.0152812	0.00939926	0.0245839	0.0176178	0.00817016	0.0156424	0.00852407	0.0174004	0.0198476	0.0175828	0.0164372	0.00901975	0.00860276	0.0161246	0.0204807	0.0309581	0.00977368	0.0199629	0.0272858	0.0276306	0.0197699	0.0474995	0.0438463	0.0176178	0.0246289	0.00606319	0.0152812
objflux_m9_152	0.0079378	0.0189242	0.0123696	0.0152737	0.0290058	0.0104297	0.00881331	0.0238869	0.00972021	0.0199586	0.00765953	0.003725	0.029462	0.021399	0.0296047	0.0224328	0.0303955	0.00774637	0.0116069	0.0168126	0.0163071	0.0206988	0.0134091	0.00972021	0.0221581	0.0162925	0.00784635	0.0172579	0.0101566	0.0149932	0.0175405	0.0167706	0.014855	0.00840553	0.00648662	0.0141187	0.0201204	0.0283625	0.0085197	0.0176094	0.0267856	0.024825	0.0200716	0.0466864	0.0448071	0.0162925	0.0230251	0.00691221	0.0134091
objflux_m9_247	0.00929939	0.0167637	0.011515	0.0166432	0.0309648	0.0123451	0.0103162	0.025411	0.0115728	0.0218986	0.00914698	0.00561373	0.0314224	0.022933	0.0311687	0.0242239	0.0323846	0.00951657	0.0135288	0.0187545	0.0180962	0.0226243	0.0153271	0.0115728	0.0241008	0.0182251	0.00975579	0.0187632	0.0116539	0.0166177	0.0194748	0.0146015	0.0167807	0.00853802	0.00783059	0.0160576	0.0220518	0.030313	0.0104347	0.0195404	0.0270141	0.0266238	0.022029	0.0487048	0.0468182	0.0182251	0.0249936	0.00839736	0.0153271
objflux_m9_83	0.0113532	0.0209074	0.017513	0.0184031	0.027646	0.0130346	0.0143013	0.0267728	0.0107444	0.0186784	0.00982949	0.0098419	0.0270894	0.0192314	0.027467	0.0292295	0.0294179	0.00972773	0.0164965	0.0157702	0.0212384	0.0261806	0.0125	0.0107444	0.0255924	0.0185927	0.00909513	0.0184019	0.0116615	0.0220954	0.0212445	0.0187443	0.017404	0.0101187	0.013238	0.0133182	0.0177173	0.031996	0.010703	0.0209469	0.0242495	0.0289003	0.0169656	0.0452126	0.0391352	0.0185927	0.0222535	0.0106987	0.0125
objflux_m9_188	0.0084655	0.0180071	0.0121389	0.0158044	0.0296888	0.0110925	0.009357	0.0244387	0.00964272	0.0206345	0.00819761	0.00437826	0.0301455	0.021282	0.0294905	0.0230823	0.0310891	0.0083919	0.012272	0.0168121	0.0162811	0.0213656	0.0140771	0.00964272	0.0228309	0.0169616	0.00850697	0.0178027	0.0100286	0.0157795	0.0182031	0.01585	0.0155216	0.00761791	0.00700368	0.014794	0.0207934	0.0290384	0.00918465	0.018278	0.0266861	0.0254774	0.0207536	0.0467018	0.045509	0.0169616	0.0230278	0.00744944	0.0140771
objflux_m9_419	0.00687693	0.018728	0.0130685	0.0142067	0.0288915	0.0103296	0.0088271	0.0231544	0.0105066	0.0198543	0.00695129	0.00363284	0.0293471	0.0201375	0.0283188	0.0219622	0.0302781	0.00729957	0.0115052	0.0161761	0.0153079	0.0205879	0.0133125	0.0105066	0.0220448	0.0161856	0.00774907	0.0165372	0.00891295	0.0143835	0.0174251	0.0165763	0.0147499	0.00919225	0.00542837	0.0148769	0.0200164	0.0282426	0.00842526	0.0175013	0.028115	0.0243508	0.0206604	0.0460058	0.0446738	0.0161856	0.0231738	0.00620538	0.0133125
objflux_m9_41	0.0107673	0.0175804	0.0128017	0.0181196	0.0315687	0.0129181	0.0115958	0.0267134	0.0104029	0.0224872	0.0104131	0.00617171	0.0320273	0.0224901	0.0307328	0.0251688	0.0329994	0.0102797	0.014105	0.0175914	0.0171349	0.0232112	0.0159021	0.0104029	0.0246946	0.0188095	0.0103243	0.0200475	0.0118587	0.0168106	0.0200539	0.015367	0.0173614	0.0074282	0.00928622	0.0166397	0.0226379	0.0309156	0.0110045	0.0201257	0.0276199	0.027417	0.0226231	0.0475656	0.0474551	0.0188095	0.0238289	0.00966131	0.0159021
objflux_m9_177	0.00808468	0.0181255	0.0121164	0.0154214	0.0295601	0.0109717	0.00873673	0.0238124	0.00950535	0.0205097	0.00758349	0.00426107	0.0300166	0.0206373	0.0288347	0.0231937	0.030958	0.00850839	0.0121504	0.0166716	0.0163787	0.0212411	0.0139556	0.00950535	0.0227049	0.0168379	0.00838727	0.017183	0.00939441	0.0153924	0.0180789	0.0159695	0.0153988	0.00800328	0.00662604	0.014671	0.0206691	0.02891	0.00906463	0.018154	0.0270879	0.0255881	0.0206276	0.0465471	0.0453722	0.0168379	0.0228836	0.00683613	0.0139556
objflux_m9_23	0.0157143	0.0182376	0.0172443	0.0226161	0.035712	0.0173849	0.0147895	0.0272671	0.0151568	0.0267128	0.0106643	0.0113697	0.0351587	0.0251126	0.0334248	0.0304878	0.0376014	0.0156682	0.0182083	0.0239755	0.0249032	0.0283823	0.0204764	0.0151568	0.0298795	0.0228716	0.0133435	0.0203421	0.0137458	0.022587	0.0256712	0.0141109	0.0216713	0.0143494	0.0137194	0.0213786	0.0257143	0.0362844	0.0149581	0.0252193	0.0323016	0.0329174	0.0250711	0.0535805	0.048825	0.0228716	0.0305386	0.0111801	0.0204764
objflux_m9_478	0.00900145	0.0179868	0.0112217	0.0160111	0.029711	0.0111107	0.00975376	0.0248388	0.0107454	0.0206548	0.00859047	0.00439483	0.0301678	0.0227706	0.0309992	0.0230328	0.0311119	0.00822042	0.0122904	0.0179199	0.0171945	0.0213859	0.0140958	0.0107454	0.0228517	0.0169811	0.00852455	0.0181989	0.0115002	0.0160383	0.0186407	0.0158292	0.0155407	0.00771363	0.00720737	0.0148131	0.0208135	0.0290605	0.00920239	0.0182977	0.0257467	0.0253084	0.0207741	0.047836	0.045535	0.0169811	0.0241473	0.0078418	0.0140958
objflux_m9_269	0.00929257	0.022143	0.0187768	0.0163298	0.029308	0.0147406	0.0132649	0.0246911	0.0142421	0.020353	0.00780209	0.00880305	0.0287532	0.0159398	0.0222626	0.0279081	0.0311002	0.00938679	0.0159088	0.0174576	0.0221841	0.02581	0.0141755	0.0142421	0.027283	0.0202956	0.0109445	0.0133583	0.0066273	0.0200441	0.0229436	0.0199875	0.019105	0.0151596	0.0112107	0.0161578	0.0193861	0.0336729	0.0124125	0.0226421	0.0293239	0.0303253	0.019645	0.0468693	0.0377233	0.0202956	0.0250351	0.00867128	0.0141755
objflux_m9_390	0.0098326	0.0226244	0.0153526	0.0167034	0.0296431	0.0114599	0.0098731	0.0212813	0.0109819	0.0207169	0.00448111	0.00553374	0.0290904	0.0174242	0.0255929	0.0244934	0.0314341	0.00978408	0.0124996	0.0179767	0.0189201	0.0224051	0.0145574	0.0109819	0.0238462	0.016886	0.00756485	0.0127651	0.00619844	0.0166779	0.0196693	0.0204774	0.0157081	0.0119005	0.00788993	0.0165152	0.0197516	0.0302161	0.00905146	0.0192306	0.0296413	0.0268941	0.0199926	0.0472975	0.0408686	0.016886	0.0255113	0.00535034	0.0145574
objflux_m9_36	0.0111283	0.0218719	0.0105865	0.0181495	0.0315214	0.0087392	0.00649805	0.0216135	0.0125093	0.018297	0.00945577	0.00690605	0.0278213	0.0236786	0.031936	0.0218328	0.0287347	0.00762152	0.00991532	0.0197048	0.0202394	0.0197438	0.0160051	0.0125093	0.0211658	0.0146107	0.0102767	0.0190873	0.0123755	0.0167045	0.0168416	0.0197198	0.0131733	0.00756929	0.0093157	0.0168566	0.0225907	0.027546	0.0109569	0.0165514	0.0248249	0.0242304	0.0225753	0.0497179	0.0431867	0.0146107	0.0259622	0.00870477	0.0160051
objflux_m9_10	0.0103194	0.0168338	0.0117877	0.0171928	0.0309207	0.0123853	0.0100524	0.0251553	0.0120726	0.0218498	0.00888495	0.00601674	0.0313786	0.0232302	0.0314743	0.0249895	0.0323407	0.0102711	0.0134754	0.0192598	0.0194152	0.0228998	0.015275	0.0120726	0.0243455	0.0181742	0.00970055	0.0185055	0.0119422	0.0171669	0.020166	0.0146707	0.0167291	0.0090355	0.00837242	0.0160054	0.0220033	0.0307183	0.0103798	0.0197263	0.0269673	0.0273926	0.0219799	0.0492359	0.0467823	0.0181742	0.0255071	0.00813516	0.015275
objflux_m9_435	0.0132442	0.0239732	0.0189281	0.0206107	0.0336535	0.0152809	0.0134127	0.0252369	0.010618	0.0246791	0.00833375	0.00933523	0.0331004	0.0164184	0.0246068	0.0284547	0.0355094	0.0136725	0.0161919	0.017561	0.0185095	0.026355	0.0184689	0.010618	0.0278331	0.0208414	0.0113445	0.0160803	0.00786696	0.0181767	0.023071	0.0196975	0.0196487	0.0132152	0.0117423	0.0201029	0.0236919	0.0342261	0.0129548	0.0231881	0.0333265	0.0308744	0.0236132	0.0469903	0.044387	0.0208414	0.0247458	0.00920293	0.0184689
objflux_m9_306	0.00801547	0.0193152	0.0122045	0.0150197	0.0283349	0.00976124	0.00752708	0.0225962	0.00969742	0.0192922	0.00638543	0.00381714	0.0287906	0.02052	0.0287128	0.0227866	0.0297146	0.00810863	0.0109364	0.0165557	0.017073	0.0207032	0.0128721	0.00969742	0.0221284	0.0156193	0.00717936	0.0159773	0.00928266	0.0149952	0.0178165	0.0171632	0.0141839	0.00862352	0.00622995	0.0136884	0.019457	0.0284883	0.00785579	0.0175255	0.0264221	0.0251791	0.0193992	0.0464172	0.0441218	0.0156193	0.0227642	0.00563941	0.0128721
objflux_m9_434	0.00943897	0.0197673	0.0142237	0.0167835	0.0297253	0.0114462	0.00895939	0.0222277	0.00813254	0.0207981	0.00599253	0.00555799	0.0291726	0.0185647	0.026748	0.0245746	0.0315176	0.00986388	0.0123438	0.0163306	0.0172799	0.022486	0.0146377	0.00813254	0.0239279	0.0169671	0.00752943	0.0155997	0.00741674	0.016758	0.0191883	0.0176127	0.0157889	0.00905501	0.00796901	0.0154738	0.0198323	0.0302982	0.00913157	0.0193118	0.0284966	0.0269756	0.0191133	0.0456241	0.0437839	0.0169671	0.0227844	0.00542944	0.0146377
objflux_m9_326	0.0119543	0.0193164	0.0139393	0.0193134	0.0323219	0.0136367	0.0111438	0.0261012	0.00942613	0.0230182	0.010129	0.00805483	0.0323434	0.0189319	0.0271406	0.0267955	0.0338048	0.012039	0.0145422	0.0150289	0.0159851	0.0246999	0.0171702	0.00942613	0.026163	0.0191821	0.0109563	0.0197737	0.0115751	0.0192863	0.0214089	0.0138097	0.0179952	0.00846555	0.0104633	0.0180349	0.023284	0.0325484	0.0116588	0.0215287	0.0285281	0.029208	0.023278	0.0449118	0.0477944	0.0191821	0.0214869	0.0093766	0.0171702
objflux_m9_4	0.00511316	0.0122345	0.0195864	0.00699025	0.0220208	0.0170483	0.0152924	0.0298602	0.0180921	0.0226682	0.0134944	0.010211	0.0260378	0.0143166	0.0224767	0.0281442	0.0233168	0.00987076	0.0181539	0.0184859	0.0225639	0.0272613	0.0147171	0.0180921	0.0287801	0.0228777	0.0143494	0.0231595	0.0165814	0.0209808	0.024689	0.0101696	0.021416	0.0167599	0.0114403	0.00776839	0.015317	0.035013	0.0150297	0.0241895	0.0209976	0.0306627	0.0157357	0.0402351	0.0377949	0.0228777	0.0194606	0.0127383	0.0147171
objflux_m9_491	0.00838099	0.0170323	0.0121286	0.0152548	0.030196	0.0132592	0.0109271	0.026025	0.0129489	0.0211308	0.00975204	0.0064799	0.0306534	0.0225091	0.0307413	0.0246227	0.0316051	0.00851141	0.0143511	0.0185395	0.0190491	0.0234446	0.0145633	0.0129489	0.0249279	0.0190502	0.0105743	0.019372	0.012812	0.0161343	0.0208553	0.0148705	0.0176033	0.00991178	0.00801568	0.015286	0.0212875	0.0311409	0.0112502	0.0203642	0.0262347	0.027024	0.0212544	0.0484916	0.0460406	0.0190502	0.0247777	0.00900176	0.0145633
objflux_m9_394	0.00924831	0.0196822	0.0124193	0.016116	0.0290403	0.0108713	0.00829212	0.0222768	0.00920187	0.0201213	0.00605158	0.00495398	0.0284876	0.0203409	0.0285405	0.0238979	0.0308215	0.00919954	0.0116726	0.0173808	0.0183257	0.0218113	0.0139694	0.00920187	0.0232469	0.0162914	0.00686398	0.0156527	0.00909313	0.0160908	0.0190731	0.0175288	0.0151157	0.00897728	0.0073108	0.0147981	0.0191592	0.0296133	0.0084647	0.0186357	0.0266558	0.0262957	0.0190727	0.0466735	0.0438195	0.0162914	0.02384	0.00530505	0.0139694
objflux_m9_273	0.0106099	0.0163688	0.013364	0.0179441	0.0309271	0.013426	0.0109344	0.0256831	0.012126	0.0219782	0.0093826	0.0075081	0.0310926	0.0224757	0.0307234	0.0265779	0.0327402	0.0110132	0.0143305	0.0187797	0.0205456	0.0244836	0.0157977	0.012126	0.0259442	0.0189674	0.0102034	0.0190197	0.011995	0.0187328	0.0213002	0.0142011	0.0177817	0.0100363	0.00991714	0.0166476	0.0217051	0.0323263	0.0111018	0.0213131	0.0274681	0.0289886	0.0216776	0.0485084	0.0465163	0.0189674	0.0252692	0.00863122	0.0157977
objflux_m9_305	0.00770386	0.019657	0.012548	0.0147064	0.0279781	0.00941242	0.00738641	0.0222432	0.0100061	0.0189394	0.00604084	0.00350792	0.0284336	0.0201661	0.0283519	0.0224689	0.0293523	0.00779685	0.0105863	0.0162027	0.016756	0.0203865	0.0125585	0.0100061	0.0218088	0.015267	0.00683178	0.0156286	0.00893566	0.0146821	0.0174986	0.0175065	0.0138329	0.00896711	0.00592104	0.0137022	0.0191058	0.0281668	0.0075078	0.0172082	0.0267661	0.0248599	0.019209	0.0460484	0.0437546	0.015267	0.0226736	0.00529535	0.0125585
objflux_m9_474	0.00775117	0.018962	0.0117111	0.0146109	0.0286766	0.0102025	0.00787539	0.0229385	0.0101083	0.0196366	0.006731	0.00346849	0.0291324	0.0210085	0.0292038	0.022372	0.0300607	0.00770179	0.0112841	0.0170463	0.0168028	0.0203715	0.0130936	0.0101083	0.0218272	0.0159659	0.00752735	0.01632	0.00977099	0.0145866	0.0177671	0.01681	0.0145302	0.008794	0.00582687	0.0137995	0.0197997	0.0280686	0.00820369	0.0172825	0.0266131	0.0247625	0.0197466	0.046904	0.0444622	0.0159659	0.0232567	0.00598499	0.0130936
objflux_m9_271	0.00878965	0.0193498	0.0159182	0.0158236	0.0287875	0.0141604	0.011667	0.0241048	0.0118808	0.0198394	0.00723109	0.00823149	0.0282329	0.0169492	0.025135	0.027321	0.0305712	0.00888358	0.0150674	0.0169441	0.0215981	0.0252245	0.013669	0.0118808	0.0266921	0.0197093	0.0102297	0.0160989	0.00937482	0.0194653	0.0223559	0.0171882	0.0185209	0.012311	0.0106398	0.0144973	0.0188754	0.0330785	0.011834	0.0220555	0.0264892	0.0297353	0.0181414	0.0463293	0.0405988	0.0197093	0.0234212	0.00810029	0.013669
objflux_m9_282	0.00861832	0.0202507	0.0131343	0.0156259	0.0285714	0.0102862	0.00780224	0.022828	0.0102398	0.0196243	0.00660526	0.00441536	0.0290275	0.0207516	0.0289522	0.023401	0.0303104	0.00871181	0.0111798	0.0167851	0.0176862	0.0213159	0.0134788	0.0102398	0.0227468	0.0158479	0.00740141	0.0162036	0.00950519	0.0144732	0.0184317	0.0180999	0.0146214	0.00954857	0.00682756	0.014302	0.0196863	0.0291103	0.00807837	0.0181394	0.0273744	0.0257965	0.0196316	0.0466691	0.0443717	0.0158479	0.0231895	0.00585861	0.0134788
objflux_m9_216	0.0110854	0.0188812	0.0127068	0.0181063	0.0310829	0.0127715	0.0102815	0.0231644	0.0104913	0.0221394	0.00689898	0.00686349	0.0305301	0.0210843	0.0293095	0.0259156	0.0328971	0.0111802	0.0136737	0.0192554	0.0201956	0.0238232	0.0159618	0.0104913	0.0252776	0.0183061	0.00884797	0.0165216	0.00980728	0.0180799	0.020949	0.0167214	0.0171229	0.00969354	0.00927317	0.0168129	0.0211663	0.0316558	0.0104529	0.0206515	0.0276283	0.0283231	0.0204643	0.0486408	0.0447692	0.0183061	0.025745	0.00673365	0.0159618
objflux_m9_393	0.00924071	0.0204554	0.0131913	0.0161084	0.027246	0.00875303	0.00858818	0.0236741	0.00862477	0.0181972	0.00743552	0.00396172	0.0277018	0.0217446	0.0299614	0.0231313	0.0286117	0.00747968	0.0107903	0.0155985	0.0161471	0.0201056	0.0118049	0.00862477	0.0210606	0.0145182	0.00607573	0.0170411	0.0104831	0.0160832	0.0168892	0.018304	0.013084	0.00757848	0.00730327	0.012611	0.0183672	0.0274278	0.00675228	0.0164558	0.0252321	0.0241194	0.0182946	0.0454759	0.0430337	0.0145182	0.0218049	0.00668779	0.0118049
objflux_m9_72	0.0101345	0.0215051	0.0165011	0.017165	0.0277795	0.0115983	0.0114557	0.0238908	0.00961673	0.0188367	0.0070226	0.00703501	0.0272245	0.0187209	0.0269268	0.0263454	0.0295483	0.00851141	0.0136375	0.0159388	0.0190283	0.0233075	0.0126744	0.00961673	0.0241122	0.0171338	0.0076717	0.0162974	0.00957495	0.019254	0.0197797	0.0193497	0.0159522	0.0105396	0.0104313	0.0134922	0.0178775	0.0304983	0.00927426	0.019484	0.0262766	0.0271666	0.0171301	0.0452996	0.0399937	0.0171338	0.0224052	0.00789181	0.0126744
objflux_m9_184	0.0106127	0.0180512	0.0125637	0.0179641	0.0309369	0.012629	0.0101394	0.0239841	0.00965812	0.0219952	0.00771303	0.00672312	0.0303841	0.0208186	0.0290394	0.0257714	0.0327488	0.0110387	0.0135307	0.0180207	0.0189651	0.0236794	0.0158194	0.00965812	0.0251325	0.0181621	0.0087062	0.017337	0.00954575	0.0179378	0.0203859	0.0158896	0.0169795	0.00846578	0.00913295	0.0166689	0.0210228	0.0315098	0.0103109	0.0205074	0.0274809	0.0281782	0.0207932	0.0473796	0.0456031	0.0181621	0.0244978	0.0069637	0.0158194
objflux_m9_148	0.00463651	0.0169797	0.0185755	0.0120098	0.0230394	0.0122285	0.014288	0.028783	0.0128622	0.0179264	0.0124363	0.00811135	0.023495	0.0184554	0.026662	0.0268419	0.0243494	0.00714236	0.0158628	0.0131739	0.0184512	0.024484	0.0100119	0.0128622	0.0240201	0.0181262	0.00963132	0.0220928	0.0149655	0.0199172	0.0193797	0.0148114	0.0166775	0.0115376	0.0109146	0.00885978	0.0141619	0.0302516	0.0103087	0.0194457	0.0220957	0.0265076	0.0146433	0.0406944	0.0388206	0.0181262	0.0176927	0.0116815	0.0100119
objflux_m9_256	0.0093948	0.0196591	0.0129465	0.0167391	0.0296799	0.0114017	0.00891497	0.0223257	0.00871067	0.0207531	0.0060901	0.00551411	0.0291271	0.0198336	0.0280321	0.0245297	0.0314714	0.00981967	0.0122991	0.0174572	0.0184024	0.0224412	0.0145932	0.00871067	0.0238827	0.0169222	0.00748513	0.0156973	0.00858384	0.0167136	0.0191504	0.0175043	0.0157441	0.00894765	0.00792519	0.0154289	0.0197876	0.0302528	0.00908718	0.0192669	0.0271998	0.0269305	0.0191201	0.0467697	0.0438831	0.0169222	0.0239211	0.0053856	0.0145932
objflux_m9_217	0.0109147	0.01951	0.0125362	0.0179367	0.0309088	0.0126015	0.010112	0.0225403	0.0103193	0.0219674	0.00628366	0.0066961	0.030356	0.0204558	0.0286718	0.0257436	0.0327202	0.0110114	0.0135032	0.0190814	0.020022	0.0236518	0.015792	0.0103193	0.0251045	0.0181344	0.0086789	0.0159027	0.00918679	0.0179059	0.0207748	0.0173522	0.0169518	0.00952189	0.00910595	0.0166412	0.0209952	0.0314817	0.0102835	0.0204797	0.0274525	0.0281503	0.0202911	0.0484586	0.0441282	0.0181344	0.0255682	0.00656642	0.015792
objflux_m9_69	0.0100231	0.0217432	0.016563	0.0170517	0.0275948	0.0112429	0.0111667	0.0235981	0.00961388	0.0186552	0.00673755	0.00674996	0.0270399	0.0187156	0.026919	0.0260525	0.0293604	0.00840039	0.0133471	0.0157576	0.0186699	0.0230157	0.0124959	0.00961388	0.023751	0.016775	0.00731783	0.0161174	0.00939666	0.018965	0.0194202	0.019589	0.0155947	0.0105364	0.0101463	0.013333	0.0176971	0.0301355	0.00891974	0.0191252	0.0264488	0.0268062	0.0169475	0.0451065	0.0399142	0.016775	0.0222204	0.00760676	0.0124959
objflux_m9_480	0.010781	0.0237355	0.0207655	0.0180168	0.0310424	0.0166512	0.015235	0.0266215	0.0160297	0.0221727	0.00968208	0.0106849	0.0304874	0.0174569	0.0213291	0.0298413	0.0328631	0.0110642	0.0178889	0.018979	0.0239237	0.0277376	0.0158639	0.0160297	0.0292287	0.0222259	0.0129076	0.0118509	0.00659388	0.0219497	0.0246889	0.0215801	0.0210281	0.0169465	0.0130906	0.0179302	0.0210881	0.0356299	0.0143173	0.0245734	0.0311443	0.0322677	0.0214336	0.0484749	0.0360018	0.0222259	0.0266483	0.0105512	0.0158639
objflux_m9_441	0.0151934	0.0264231	0.0213644	0.0225712	0.0286173	0.00990273	0.0161752	0.0302773	0.00759922	0.0195057	0.0138711	0.010279	0.0290766	0.0190756	0.027313	0.0296786	0.0300117	0.0139002	0.0176464	0.0102884	0.0125666	0.026628	0.0130224	0.00759922	0.02235	0.0178805	0.00750138	0.023559	0.0153384	0.0225421	0.0175848	0.020069	0.0149461	0.00818392	0.013675	0.0150602	0.0196708	0.0287578	0.0079829	0.0205501	0.0282454	0.0293504	0.0206674	0.037525	0.0445295	0.0178805	0.0149261	0.013113	0.0130224
objflux_m9_154	0.0079378	0.0189242	0.0123696	0.0152737	0.0290058	0.0104297	0.00881331	0.0238869	0.00972021	0.0199586	0.00765953	0.003725	0.029462	0.021399	0.0296047	0.0224328	0.0303955	0.00774637	0.0116069	0.0168126	0.0163071	0.0206988	0.0134091	0.00972021	0.0221581	0.0162925	0.00784635	0.0172579	0.0101566	0.0149932	0.0175405	0.0167706	0.014855	0.00840553	0.00648662	0.0141187	0.0201204	0.0283625	0.0085197	0.0176094	0.0267856	0.024825	0.0200716	0.0466864	0.0448071	0.0162925	0.0230251	0.00691221	0.0134091
objflux_m9_244	0.00973546	0.0167163	0.0118843	0.0170818	0.0310331	0.0124049	0.0106834	0.025785	0.0116324	0.0219628	0.00951034	0.0056701	0.031491	0.0233075	0.0315516	0.0243605	0.0324546	0.00964625	0.0135893	0.0188175	0.0182306	0.0226885	0.015388	0.0116324	0.0241662	0.0182878	0.0098144	0.0191319	0.01202	0.017056	0.019538	0.014553	0.0168425	0.00859626	0.00826301	0.0161195	0.0221157	0.030381	0.0104937	0.0196035	0.0270815	0.0267618	0.0220938	0.0487822	0.0468946	0.0182878	0.0250599	0.00876008	0.015388
objflux_m9_345	0.0115616	0.0191004	0.0140713	0.0189184	0.0319164	0.0135852	0.0110932	0.026011	0.00899722	0.0229629	0.00970495	0.00766496	0.0322502	0.0191415	0.0273495	0.0267389	0.0337441	0.0119884	0.0144902	0.0152742	0.0162292	0.0246441	0.0167747	0.00899722	0.0261062	0.0191282	0.0105285	0.0193445	0.0111485	0.0185417	0.0213541	0.0142406	0.0179419	0.00841598	0.0100738	0.0176349	0.0228517	0.0324892	0.0112641	0.021474	0.0284697	0.0291504	0.0228397	0.045115	0.0476937	0.0191282	0.0217319	0.00895318	0.0167747
objflux_m9_352	0.0123369	0.0199313	0.0148971	0.0196981	0.0327168	0.0143664	0.0118727	0.0264027	0.00937665	0.0237536	0.0100804	0.00843453	0.0326492	0.0179859	0.0261861	0.0275294	0.0345575	0.0127643	0.0152742	0.0145162	0.0154746	0.0254324	0.0175553	0.00937665	0.0269019	0.0199175	0.0109076	0.0197286	0.0115268	0.0196708	0.0221451	0.0135784	0.0187283	0.00920049	0.0108426	0.0184243	0.02324	0.0332895	0.0120431	0.0222637	0.0292777	0.0299447	0.0232334	0.0439579	0.0481108	0.0199175	0.0209719	0.00932774	0.0175553
objflux_m9_136	0.00756422	0.0190041	0.0117678	0.014423	0.0286195	0.0101554	0.00782871	0.0228891	0.0102936	0.0195813	0.00668496	0.00342059	0.0290752	0.0209529	0.029146	0.0221879	0.0300026	0.00751476	0.0112367	0.0169913	0.016619	0.0203227	0.0130399	0.0102936	0.0217777	0.0159176	0.0074808	0.0162721	0.0097242	0.0144051	0.0177184	0.0168526	0.0144822	0.00897928	0.0056478	0.0137451	0.0197447	0.0279771	0.00815339	0.017234	0.0267919	0.0245775	0.0196908	0.0468425	0.0444013	0.0159176	0.0232001	0.00593912	0.0130399
objflux_m9_35	0.0123398	0.0200867	0.0138311	0.0192238	0.0277631	0.0092098	0.0120049	0.0271391	0.00888784	0.0186845	0.0108171	0.00703366	0.0282205	0.0252191	0.0335045	0.0262874	0.0291405	0.0105748	0.0142225	0.0160793	0.0184545	0.0232498	0.0121182	0.00888784	0.0212548	0.014995	0.00652366	0.0204632	0.013889	0.0191968	0.0170703	0.0179276	0.0135552	0.00584879	0.0103749	0.0128171	0.0188528	0.0276417	0.00720255	0.017175	0.0237608	0.025952	0.0187866	0.0460598	0.0436085	0.014995	0.0223096	0.0100641	0.0121182
objflux_m9_496	0.00866028	0.0197676	0.0111638	0.0160004	0.0298289	0.00933994	0.00710357	0.0221873	0.0106307	0.0188727	0.00784167	0.00479124	0.0283789	0.0215939	0.029808	0.0218949	0.0292981	0.00720007	0.0105151	0.0176266	0.0176617	0.0198103	0.0142126	0.0106307	0.0212298	0.0152018	0.00864799	0.0174476	0.0103413	0.0159816	0.016504	0.0176146	0.013766	0.0074169	0.00720306	0.0149311	0.0209305	0.0275964	0.00932228	0.016625	0.0257931	0.0242876	0.0208926	0.0475373	0.0437193	0.0152018	0.0238512	0.00709366	0.0142126
objflux_m9_246	0.00929939	0.0167637	0.011515	0.0166432	0.0309648	0.0123451	0.0103162	0.025411	0.0115728	0.0218986	0.00914698	0.00561373	0.0314224	0.022933	0.0311687	0.0242239	0.0323846	0.00951657	0.0135288	0.0187545	0.0180962	0.0226243	0.0153271	0.0115728	0.0241008	0.0182251	0.00975579	0.0187632	0.0116539	0.0166177	0.0194748	0.0146015	0.0167807	0.00853802	0.00783059	0.0160576	0.0220518	0.030313	0.0104347	0.0195404	0.0270141	0.0266238	0.022029	0.0487048	0.0468182	0.0182251	0.0249936	0.00839736	0.0153271
objflux_m9_123	0.0115474	0.0172665	0.0131742	0.0185709	0.0315599	0.0132369	0.0107458	0.0247821	0.0115367	0.0226106	0.00849346	0.00732191	0.0310118	0.0227084	0.0309574	0.0263867	0.0333818	0.0116425	0.0141408	0.0197267	0.0206657	0.0242929	0.0164269	0.0115367	0.0257517	0.0187764	0.00931099	0.0181258	0.0114102	0.0185442	0.0214205	0.0151015	0.0175914	0.0101582	0.00973114	0.0172832	0.0216348	0.0321327	0.010917	0.021122	0.0281097	0.0287965	0.0215982	0.0491346	0.0464314	0.0187764	0.0262237	0.007743	0.0164269
objflux_m9_218	0.0110854	0.0188812	0.0127068	0.0181063	0.0310829	0.0127715	0.0102815	0.0231644	0.0104913	0.0221394	0.00689898	0.00686349	0.0305301	0.0210843	0.0293095	0.0259156	0.0328971	0.0111802	0.0136737	0.0192554	0.0201956	0.0238232	0.0159618	0.0104913	0.0252776	0.0183061	0.00884797	0.0165216	0.00980728	0.0180799	0.020949	0.0167214	0.0171229	0.00969354	0.00927317	0.0168129	0.0211663	0.0316558	0.0104529	0.0206515	0.0276283	0.0283231	0.0204643	0.0486408	0.0447692	0.0183061	0.025745	0.00673365	0.0159618
objflux_m9_12	0.0103956	0.0232859	0.00895607	0.0172697	0.0316661	0.0069039	0.00471836	0.0187419	0.0147039	0.0153687	0.00966842	0.0063947	0.024874	0.0239737	0.0322279	0.0179261	0.0257455	0.00674855	0.00736786	0.0200035	0.0195461	0.0161785	0.0160108	0.0147039	0.017605	0.0117325	0.0106894	0.0192928	0.0127295	0.0172962	0.0135385	0.0211393	0.0103037	0.00981637	0.00849994	0.0179564	0.0227416	0.023824	0.0111666	0.0130602	0.0239351	0.0203121	0.0237746	0.0499969	0.0401825	0.0117325	0.0274102	0.00891785	0.0160108
objflux_m9_245	0.0093823	0.0168393	0.0115774	0.0167266	0.0308931	0.0122723	0.0103783	0.0254744	0.0114998	0.0218264	0.00920842	0.00554109	0.0313508	0.0229964	0.0312337	0.0241735	0.032312	0.00946519	0.0134559	0.0186818	0.0180451	0.0225525	0.0152549	0.0114998	0.0240286	0.0181525	0.0096829	0.0188256	0.0117159	0.0167011	0.0194022	0.0146772	0.0167081	0.00846484	0.0079128	0.0159847	0.02198	0.0302413	0.0103618	0.019468	0.0269411	0.0265735	0.0219562	0.0486333	0.0467467	0.0181525	0.0249208	0.00845869	0.0152549
objflux_m9_454	0.0113239	0.0171183	0.0132833	0.0186793	0.0321035	0.0134393	0.0111972	0.026323	0.00958222	0.0230152	0.0100175	0.00742897	0.0325627	0.0207506	0.0289765	0.0264966	0.0335427	0.0117504	0.0146282	0.016772	0.0172793	0.0244025	0.0165354	0.00958222	0.0258624	0.0193365	0.0108434	0.0196559	0.0114622	0.0186526	0.0211116	0.013553	0.0178863	0.00817729	0.00983808	0.017393	0.0231636	0.032244	0.0115243	0.0212319	0.0282221	0.028907	0.0231559	0.0467485	0.0480072	0.0193365	0.0230054	0.00926566	0.0165354
objflux_m9_206	0.00997358	0.0207576	0.0149519	0.0173212	0.0302771	0.0119849	0.00949683	0.0236402	0.00981806	0.0213433	0.00738271	0.00608867	0.0298551	0.0202393	0.0284476	0.0251197	0.0320783	0.010399	0.0128844	0.0171332	0.0180802	0.0230296	0.0151759	0.00981806	0.0244766	0.0175114	0.0081864	0.0169995	0.00897926	0.0149398	0.0197338	0.0186044	0.0163311	0.0100353	0.00849914	0.0161143	0.0204914	0.03085	0.00966869	0.0198564	0.0292433	0.0275234	0.0204475	0.0464571	0.0452379	0.0175114	0.0236285	0.00663414	0.0151759
objflux_m9_448	0.0104401	0.021072	0.0187326	0.0178065	0.0308038	0.0149139	0.0132212	0.0248639	0.0104276	0.0218443	0.00797421	0.00897511	0.0302498	0.014383	0.0225415	0.0280805	0.0326175	0.0108668	0.0158648	0.0142954	0.0177154	0.0259823	0.015657	0.0104276	0.0274566	0.0204694	0.0109803	0.0169281	0.00872056	0.0202157	0.0226978	0.0165987	0.0192784	0.0130236	0.0113821	0.0174362	0.0208706	0.0338461	0.0125858	0.0228154	0.0306179	0.0304979	0.0209301	0.0436483	0.0427338	0.0204694	0.0216225	0.0088432	0.015657
objflux_m9_114	0.00985283	0.0174153	0.0114656	0.0168726	0.0303476	0.0117275	0.0101105	0.0252087	0.0113581	0.0212815	0.00894297	0.00503033	0.0308051	0.0231348	0.031375	0.0240445	0.0317589	0.00933453	0.0129098	0.0185407	0.0183193	0.0220102	0.0147127	0.0113581	0.0234822	0.0176059	0.00913836	0.0185607	0.0118513	0.0168344	0.0192614	0.0152543	0.0161627	0.00832286	0.00805678	0.015437	0.0214375	0.0297651	0.00981711	0.0189225	0.026388	0.0264445	0.0214064	0.0484941	0.0461952	0.0176059	0.0247792	0.00819336	0.0147127
objflux_m9_234	0.0087654	0.0178173	0.0111118	0.0161061	0.0298851	0.011282	0.0090455	0.0241317	0.0105072	0.0208275	0.00788862	0.00488934	0.0303421	0.0216492	0.0298648	0.0238879	0.0312887	0.00918972	0.0124623	0.0176816	0.0177622	0.0218013	0.0142667	0.0105072	0.0232368	0.0171537	0.0086954	0.0174957	0.0103887	0.016081	0.0185083	0.0156591	0.0157128	0.00747546	0.00730106	0.0149858	0.0209854	0.0296032	0.00937339	0.0186257	0.0259227	0.0262857	0.0209483	0.0475963	0.0457133	0.0171537	0.0239074	0.0071405	0.0142667
objflux_m9_275	0.010451	0.0191298	0.0171318	0.0175033	0.026613	0.0132867	0.0146777	0.027154	0.010998	0.0188016	0.0106129	0.0102132	0.0260557	0.0198511	0.0280975	0.029611	0.0283706	0.00984699	0.0168747	0.0147346	0.0216198	0.0265606	0.0114718	0.010998	0.0258507	0.018848	0.00934544	0.0202895	0.0135503	0.0224754	0.0215025	0.0169612	0.0176583	0.010196	0.0136092	0.0122796	0.0166888	0.0322566	0.010954	0.0212027	0.0230851	0.0292826	0.0159228	0.0441694	0.0396446	0.018848	0.0212106	0.0110699	0.0114718
objflux_m9_377	0.00940662	0.022274	0.0151488	0.0164185	0.0293539	0.0107483	0.0101187	0.0241323	0.0122183	0.0202953	0.00788431	0.0046721	0.0298108	0.0220601	0.0302833	0.0236748	0.0307503	0.00897293	0.0122477	0.0175582	0.0179564	0.0215877	0.013744	0.0122183	0.023022	0.0166193	0.00836041	0.0174943	0.0107921	0.0125346	0.0187031	0.0201267	0.0151793	0.0110235	0.00760902	0.0157769	0.0204557	0.0293904	0.00883949	0.0184101	0.028934	0.0260728	0.0214569	0.0474801	0.045179	0.0166193	0.0249354	0.00713596	0.013744
objflux_m9_270	0.0088759	0.0191827	0.0157511	0.0159103	0.0288765	0.0142476	0.011754	0.0241929	0.011968	0.0199273	0.00731691	0.00831739	0.0283219	0.0171193	0.0253079	0.0274092	0.0306616	0.00896988	0.015155	0.0170321	0.0216862	0.0253125	0.0137558	0.011968	0.0267809	0.0197974	0.0103164	0.0162671	0.00954261	0.0195523	0.0224442	0.0170205	0.0186087	0.012144	0.0107256	0.0145851	0.0189629	0.0331679	0.0119209	0.0221436	0.0263205	0.029824	0.01823	0.0464215	0.0407738	0.0197974	0.0235105	0.0081861	0.0137558
objflux_m9_45	0.0128433	0.015719	0.0148208	0.0202075	0.0324244	0.0140665	0.0123818	0.0272006	0.0121547	0.0234576	0.0108622	0.00813433	0.0326394	0.0241605	0.032441	0.027284	0.0342618	0.0124651	0.014974	0.019597	0.020538	0.0251387	0.0172582	0.0121547	0.0266066	0.0196189	0.0108868	0.0205178	0.0128298	0.0201799	0.0218477	0.0135464	0.0184299	0.0100136	0.0113447	0.0181246	0.0232255	0.0329976	0.0117422	0.0219669	0.0289797	0.0296523	0.0232186	0.0494334	0.0481089	0.0196189	0.0261035	0.0101084	0.0172582
objflux_m9_137	0.00756422	0.0190041	0.0117678	0.014423	0.0286195	0.0101554	0.00782871	0.0228891	0.0102936	0.0195813	0.00668496	0.00342059	0.0290752	0.0209529	0.029146	0.0221879	0.0300026	0.00751476	0.0112367	0.0169913	0.016619	0.0203227	0.0130399	0.0102936	0.0217777	0.0159176	0.0074808	0.0162721	0.0097242	0.0144051	0.0177184	0.0168526	0.0144822	0.00897928	0.0056478	0.0137451	0.0197447	0.0279771	0.00815339	0.017234	0.0267919	0.0245775	0.0196908	0.0468425	0.0444013	0.0159176	0.0232001	0.00593912	0.0130399
objflux_m9_219	0.0112899	0.0183801	0.0130405	0.018438	0.0314233	0.0131038	0.0106131	0.0236767	0.0106974	0.0224758	0.007401	0.00719084	0.0308705	0.0214716	0.0297042	0.0262519	0.0332431	0.0115103	0.0140072	0.0194651	0.0204049	0.0241585	0.0162938	0.0106974	0.025616	0.0186418	0.00917859	0.0170284	0.010187	0.0184114	0.0211589	0.0162183	0.0174574	0.0098991	0.00960018	0.0171486	0.0215007	0.0319962	0.0107843	0.0209874	0.0279719	0.028661	0.0208031	0.0488641	0.0452995	0.0186418	0.0259587	0.00706067	0.0162938
objflux_m9_179	0.00822972	0.0180504	0.0120817	0.0155673	0.0296617	0.01107	0.00883474	0.0239126	0.00956263	0.0206097	0.00768043	0.00435763	0.0301183	0.0206963	0.0288957	0.0233416	0.0310613	0.00865356	0.0122491	0.0167301	0.016485	0.0213407	0.014054	0.00956263	0.0228055	0.0169376	0.0084851	0.0172816	0.00945124	0.0155279	0.0181788	0.0158939	0.015498	0.00787902	0.00676987	0.0147705	0.0207686	0.0290501	0.00916261	0.0182537	0.027006	0.0257367	0.0207285	0.046611	0.0454777	0.0169376	0.0229435	0.00693288	0.014054
objflux_m9_445	0.0124288	0.0201213	0.0150926	0.0197907	0.0331654	0.0144804	0.0122359	0.0273788	0.010353	0.0240634	0.0110453	0.00853205	0.0336255	0.0179989	0.0262002	0.0276298	0.0346543	0.0128564	0.0156733	0.0148859	0.0146164	0.0255324	0.017648	0.010353	0.0270028	0.0203891	0.0118803	0.0206976	0.012496	0.0195591	0.0222455	0.0137682	0.0189346	0.00939489	0.01094	0.0185181	0.0242071	0.0333911	0.0125589	0.0223639	0.0294155	0.0300455	0.0242136	0.043974	0.0491033	0.0203891	0.0202281	0.0102917	0.017648
objflux_m9_318	0.00796744	0.0194991	0.0127267	0.0153036	0.0282065	0.0099633	0.00748008	0.0224251	0.00941777	0.0192975	0.00621144	0.00409725	0.0286202	0.0200067	0.0281955	0.0230743	0.0299743	0.00839106	0.0108558	0.0160713	0.0170201	0.02099	0.0131562	0.00941777	0.022418	0.015469	0.0070042	0.0158054	0.00877119	0.0152789	0.0177638	0.017347	0.0142964	0.0088036	0.00650977	0.0139757	0.0192854	0.0287795	0.00768073	0.0178129	0.0269561	0.0254682	0.0192253	0.0459017	0.0439533	0.015469	0.0225131	0.00546537	0.0131562
objflux_m9_96	0.00917721	0.0169263	0.0146254	0.0162142	0.0291901	0.0146822	0.0121877	0.0251866	0.0124029	0.020236	0.00887094	0.00874553	0.0286353	0.0192657	0.0274844	0.0278491	0.0309805	0.00927137	0.0155911	0.0173404	0.0221251	0.0257511	0.0140597	0.0124029	0.0272236	0.0202366	0.0107489	0.0185182	0.0117934	0.0199799	0.0228845	0.0147573	0.0190462	0.0116011	0.0111533	0.0148925	0.0192697	0.0336131	0.0123543	0.022583	0.0257043	0.0302659	0.0185406	0.0467483	0.0429662	0.0202366	0.0238246	0.00861382	0.0140597
objflux_m9_120	0.0111459	0.016853	0.0127681	0.0181672	0.0311456	0.0128325	0.0103424	0.0251768	0.0119375	0.0222013	0.00889068	0.00692356	0.0314063	0.0231056	0.0313562	0.0259775	0.0329608	0.0112408	0.013735	0.0193173	0.0202573	0.0238849	0.0160228	0.0119375	0.0253399	0.0183678	0.00970711	0.0185205	0.011808	0.0181408	0.0210108	0.0146878	0.0171844	0.00975445	0.0093332	0.0168746	0.0220217	0.0317184	0.0105138	0.0207132	0.0276915	0.0283853	0.0219985	0.0491346	0.0468255	0.0183678	0.0258078	0.00814016	0.0160228
objflux_m9_198	0.00943638	0.0188795	0.0130798	0.0167809	0.0301893	0.011572	0.00933402	0.0244303	0.00988686	0.0211246	0.00817373	0.00555542	0.0306467	0.0210348	0.0292484	0.0245719	0.0315982	0.00986129	0.0127538	0.017064	0.0175343	0.0224834	0.0146351	0.00988686	0.0239253	0.017449	0.00898331	0.017788	0.00977291	0.0154469	0.0191857	0.0167226	0.0160064	0.00817102	0.00796644	0.0154712	0.0212813	0.0302956	0.00966191	0.0193091	0.0273356	0.026973	0.0212481	0.0469878	0.0460328	0.017449	0.0232882	0.00742486	0.0146351
objflux_m9_239	0.00946464	0.0169378	0.011402	0.0168094	0.0307985	0.0121768	0.0100061	0.0251033	0.0114039	0.0217314	0.0088396	0.00551668	0.0312562	0.0226235	0.0308568	0.0245336	0.0322162	0.00982256	0.0133602	0.0185862	0.0184059	0.022458	0.01516	0.0114039	0.0239335	0.0180569	0.00958725	0.0184564	0.0113456	0.0167838	0.0193068	0.0147757	0.0166127	0.00836883	0.00799445	0.0158889	0.0218854	0.0302571	0.0102662	0.0193727	0.026845	0.0269346	0.0218604	0.0485385	0.046652	0.0180569	0.0248248	0.00809013	0.01516
objflux_m9_459	0.0101595	0.0210774	0.0150343	0.0175083	0.0304692	0.0121723	0.00968372	0.0232495	0.00955313	0.021533	0.00699272	0.00627318	0.0299164	0.0200822	0.0282901	0.0253094	0.0322735	0.010585	0.0130724	0.0175588	0.0185045	0.0232187	0.0153631	0.00955313	0.0246675	0.0177007	0.00825177	0.0166101	0.00882146	0.0151985	0.0199235	0.0189246	0.0165198	0.0103516	0.00868348	0.0162075	0.0205632	0.0310421	0.00985547	0.0200458	0.0293298	0.027714	0.0200518	0.0468961	0.0448432	0.0177007	0.0240288	0.00624435	0.0153631
objflux_m9_367	0.00874133	0.0190971	0.0123898	0.0160819	0.0286036	0.0100087	0.00855612	0.0236417	0.00923058	0.0195504	0.00740379	0.00408879	0.02906	0.0211571	0.0293665	0.0231045	0.0299887	0.00838587	0.0111857	0.0164007	0.016952	0.0209945	0.0131546	0.00923058	0.0224236	0.0158742	0.00742382	0.017009	0.0099017	0.0160568	0.0176961	0.0169423	0.0144366	0.00761015	0.00727719	0.0139748	0.0197143	0.0287901	0.00810109	0.017815	0.0258265	0.0254761	0.0196599	0.0462916	0.0444117	0.0158742	0.0226143	0.00665611	0.0131546
objflux_m9_380	0.0098326	0.0226244	0.0153526	0.0167034	0.0296431	0.0114599	0.0098731	0.0212813	0.0109819	0.0207169	0.00448111	0.00553374	0.0290904	0.0174242	0.0255929	0.0244934	0.0314341	0.00978408	0.0124996	0.0179767	0.0189201	0.0224051	0.0145574	0.0109819	0.0238462	0.016886	0.00756485	0.0127651	0.00619844	0.0166779	0.0196693	0.0204774	0.0157081	0.0119005	0.00788993	0.0165152	0.0197516	0.0302161	0.00905146	0.0192306	0.0296413	0.0268941	0.0199926	0.0472975	0.0408686	0.016886	0.0255113	0.00535034	0.0145574
objflux_m9_25	0.0103446	0.0177691	0.0118132	0.0172181	0.0314521	0.0129129	0.0105799	0.0256835	0.0126016	0.0223791	0.00940764	0.00613425	0.0319102	0.0237608	0.0320115	0.0250152	0.0328798	0.0102963	0.0140044	0.0197908	0.0194409	0.0231029	0.0158006	0.0126016	0.0245841	0.0187045	0.0102274	0.0190302	0.0124673	0.0157467	0.0205103	0.0156084	0.017258	0.00956377	0.00839738	0.0165365	0.0225302	0.0307996	0.010907	0.0200197	0.0275054	0.0274184	0.0225139	0.0497772	0.0473222	0.0187045	0.0260431	0.00865737	0.0158006
objflux_m9_455	0.00678493	0.0181002	0.0140116	0.0141282	0.0276545	0.010999	0.00908027	0.0238477	0.0106231	0.0186048	0.0076084	0.00483122	0.0281104	0.018745	0.0269245	0.0238282	0.0290259	0.00720831	0.0121785	0.014775	0.0170279	0.0217418	0.0120596	0.0106231	0.0231767	0.016869	0.00841289	0.017214	0.00943721	0.0160221	0.0184414	0.0159429	0.0154289	0.00933844	0.00724301	0.0132254	0.0187729	0.0295427	0.00908707	0.0185661	0.0264393	0.0262257	0.018983	0.0446357	0.0434474	0.016869	0.0213529	0.00686056	0.0120596
objflux_m9_75	0.0101345	0.0215051	0.0165011	0.017165	0.0277795	0.0115983	0.0114557	0.0238908	0.00961673	0.0188367	0.0070226	0.00703501	0.0272245	0.0187209	0.0269268	0.0263454	0.0295483	0.00851141	0.0136375	0.0159388	0.0190283	0.0233075	0.0126744	0.00961673	0.0241122	0.0171338	0.0076717	0.0162974	0.00957495	0.019254	0.0197797	0.0193497	0.0159522	0.0105396	0.0104313	0.0134922	0.0178775	0.0304983	0.00927426	0.019484	0.0262766	0.0271666	0.0171301	0.0452996	0.0399937	0.0171338	0.0224052	0.00789181	0.0126744
objflux_m9_312	0.0107153	0.0216088	0.0148843	0.0180672	0.0310429	0.0127323	0.0102424	0.022662	0.0100414	0.0220998	0.00582582	0.00682485	0.0304901	0.0179374	0.0261237	0.0258761	0.0328565	0.0111413	0.0136344	0.0188037	0.0197455	0.0237838	0.0159227	0.0100414	0.0252378	0.0182666	0.00880896	0.0138165	0.00669156	0.0180409	0.0204977	0.0194562	0.0170835	0.0108748	0.00923459	0.0167733	0.0211269	0.0316158	0.0104138	0.0206119	0.0291856	0.0282834	0.0204244	0.0481801	0.0419879	0.0182666	0.0252889	0.00669504	0.0159227
objflux_m9_406	0.00852872	0.0180113	0.0108043	0.0153926	0.0296571	0.0111624	0.00883357	0.0239089	0.010847	0.0206066	0.00767946	0.00441196	0.0301136	0.0219818	0.0301956	0.0231645	0.0310563	0.00847966	0.0122474	0.0180174	0.0175938	0.0213375	0.014052	0.010847	0.022802	0.016935	0.00848399	0.0172791	0.010726	0.0153679	0.0187376	0.0158551	0.0154957	0.00801571	0.00659756	0.0147683	0.0207655	0.029007	0.00916139	0.018251	0.0258353	0.0255589	0.0207254	0.0479164	0.0454703	0.016935	0.0242417	0.00693204	0.014052
objflux_m9_443	0.00731485	0.0177838	0.0162146	0.014672	0.0282612	0.0130709	0.0112922	0.0259468	0.0101676	0.0191912	0.0096545	0.00684409	0.0287184	0.0166066	0.0247767	0.0258958	0.0296442	0.00773932	0.0142582	0.0126266	0.0163699	0.0238035	0.0126288	0.0101676	0.0252577	0.0189629	0.010477	0.0192861	0.0110967	0.0180604	0.0205104	0.0139085	0.0175144	0.0105234	0.00925381	0.0139198	0.019357	0.0316358	0.0111537	0.0206317	0.0271979	0.0283033	0.0197208	0.0425104	0.0440961	0.0189629	0.019344	0.00890337	0.0126288
objflux_m9_471	0.00587834	0.0130795	0.0155352	0.0132513	0.0283203	0.016416	0.0141713	0.0293177	0.0140788	0.0221268	0.0129626	0.00962523	0.0287783	0.0184774	0.0266859	0.027798	0.0297068	0.00933805	0.0176142	0.0158081	0.0200898	0.026721	0.0141821	0.0140788	0.0282349	0.0223351	0.0138131	0.0226227	0.0144221	0.0201361	0.0235818	0.0109006	0.0208754	0.0110307	0.0111037	0.0133635	0.0193991	0.034466	0.0144929	0.0236475	0.0243223	0.0302146	0.0193403	0.044466	0.0441862	0.0223351	0.0207118	0.0122072	0.0141821
objflux_m9_70	0.0101345	0.0215051	0.0165011	0.017165	0.0277795	0.0115983	0.0114557	0.0238908	0.00961673	0.0188367	0.0070226	0.00703501	0.0272245	0.0187209	0.0269268	0.0263454	0.0295483	0.00851141	0.0136375	0.0159388	0.0190283	0.0233075	0.0126744	0.00961673	0.0241122	0.0171338	0.0076717	0.0162974	0.00957495	0.019254	0.0197797	0.0193497	0.0159522	0.0105396	0.0104313	0.0134922	0.0178775	0.0304983	0.00927426	0.019484	0.0262766	0.0271666	0.0171301	0.0452996	0.0399937	0.0171338	0.0224052	0.00789181	0.0126744
objflux_m9_104	0.00976163	0.0109092	0.0239894	0.0107783	0.0168274	0.0185056	0.0196568	0.0337962	0.0200594	0.0241564	0.0173145	0.0130222	0.027548	0.0152947	0.019685	0.0322737	0.0180543	0.0124478	0.0211406	0.0199588	0.0250286	0.0294618	0.0161574	0.0200594	0.0303024	0.02437	0.0159926	0.027038	0.0204331	0.025102	0.02619	0.0141867	0.0228975	0.0187183	0.0162003	0.0079146	0.0167635	0.0365646	0.0164764	0.0256854	0.0162412	0.0330626	0.0177095	0.0350377	0.0325978	0.02437	0.0214595	0.0165515	0.0161574
objflux_m9_329	0.011564	0.0188196	0.013791	0.0189208	0.0319644	0.0135876	0.0110957	0.0261833	0.00916979	0.0229654	0.00987548	0.00766741	0.0324236	0.0190675	0.0272746	0.0267414	0.0337467	0.0119908	0.0144927	0.0150865	0.0159854	0.0246466	0.0167772	0.00916979	0.0261087	0.0191946	0.0107004	0.0195156	0.0113198	0.018894	0.0213566	0.0137113	0.0179444	0.00841846	0.0100763	0.0176375	0.0230235	0.0324917	0.0113814	0.0214765	0.0284723	0.0291529	0.0230139	0.0450397	0.0478696	0.0191946	0.021485	0.00912355	0.0167772
objflux_m9_169	0.00842636	0.0183563	0.0123785	0.0157651	0.0293616	0.0107681	0.00891233	0.0239932	0.00926701	0.0203088	0.00775709	0.00417632	0.0298181	0.0207841	0.0289862	0.0231625	0.0307571	0.00847237	0.0119466	0.0164349	0.0163114	0.0210773	0.0137538	0.00926701	0.0225065	0.0166353	0.00818302	0.0173604	0.00953598	0.0157274	0.0178768	0.0162002	0.0151962	0.00768062	0.00696486	0.0144674	0.0204691	0.028871	0.0088605	0.0179522	0.0268004	0.0255577	0.020425	0.0463166	0.0451761	0.0166353	0.0226469	0.00700933	0.0137538
objflux_m9_78	0.011099	0.0210391	0.017597	0.0181456	0.0273947	0.0127425	0.0139964	0.026464	0.0104538	0.0184307	0.00952877	0.00954118	0.0268382	0.0191169	0.0273486	0.0289205	0.0291625	0.00947234	0.0161902	0.0155242	0.0209323	0.0258728	0.0122558	0.0104538	0.0252948	0.0182975	0.00880457	0.0182408	0.0115038	0.0217943	0.0209501	0.018877	0.0171099	0.0102186	0.0129373	0.0130712	0.017471	0.0316966	0.0104118	0.0206515	0.0243929	0.0285906	0.0167161	0.0449531	0.0390236	0.0182975	0.0220032	0.0103979	0.0122558
objflux_m9_321	0.0122022	0.0160793	0.0141721	0.0195628	0.0334213	0.0147327	0.0124887	0.0276283	0.0106415	0.0243206	0.0112961	0.00830087	0.0338814	0.0218222	0.0300685	0.0273923	0.0348808	0.0126296	0.015926	0.0178411	0.0179359	0.0252956	0.0177136	0.0106415	0.0267638	0.0206413	0.0121329	0.020947	0.0127476	0.0195355	0.0220079	0.0122725	0.0191865	0.00923749	0.0107091	0.0184712	0.0244631	0.0331507	0.0128151	0.0221267	0.0294907	0.0298069	0.024473	0.0478636	0.0493595	0.0206413	0.02409	0.0105424	0.0177136
objflux_m9_207	0.0100745	0.0207041	0.0148979	0.0174227	0.0303813	0.0120866	0.0095983	0.0220141	0.00905914	0.0214463	0.00577074	0.00618886	0.0298286	0.0186055	0.0267946	0.0252226	0.0321842	0.0105	0.0129865	0.0172361	0.0181828	0.0231322	0.0152776	0.00905914	0.0245801	0.0176142	0.0081666	0.0153833	0.00736035	0.0167108	0.0198368	0.0185506	0.0164335	0.00998099	0.00859924	0.0161209	0.0204769	0.0309542	0.0097701	0.0199592	0.02919	0.0276268	0.0197661	0.0465648	0.0435796	0.0176142	0.0237024	0.00605969	0.0152776
objflux_m9_185	0.00927076	0.0178957	0.0120876	0.0166143	0.0299453	0.0113325	0.00987915	0.0249732	0.00965819	0.0208829	0.00871402	0.00461406	0.0304025	0.0215918	0.0298109	0.0236438	0.0313504	0.00891546	0.0125136	0.0168334	0.016591	0.0216134	0.0143185	0.00965819	0.0230819	0.0172075	0.00874462	0.0183285	0.0103264	0.0165323	0.01845	0.0157368	0.0157657	0.00692607	0.00780221	0.0150386	0.0210407	0.0293361	0.00942297	0.0185245	0.0262253	0.0260181	0.0210043	0.046748	0.0457824	0.0172075	0.0230544	0.0079648	0.0143185
objflux_m9_401	0.00860469	0.0179821	0.0111539	0.015469	0.0297333	0.0112368	0.0092878	0.0243645	0.0109215	0.0206819	0.00812942	0.00448515	0.0301899	0.0224393	0.0306593	0.0228624	0.0311338	0.00817764	0.0123221	0.0180927	0.0172901	0.0214125	0.0141263	0.0109215	0.0228777	0.0170102	0.00855807	0.0177312	0.0111782	0.0155299	0.0188129	0.0158257	0.0155706	0.00798362	0.00667286	0.0148435	0.0208404	0.0290831	0.00923556	0.0183261	0.025804	0.0252561	0.0208013	0.0479954	0.045549	0.0170102	0.0243183	0.00738155	0.0141263
objflux_m9_62	0.0135705	0.0187404	0.0152207	0.020605	0.0321788	0.0138152	0.0127791	0.0252311	0.0115322	0.0232094	0.00853923	0.00834038	0.0316251	0.0227836	0.0310504	0.0276866	0.0340135	0.0122146	0.0149671	0.0203216	0.0212604	0.0248922	0.0170092	0.0115322	0.0263588	0.0193687	0.00988067	0.018191	0.011462	0.0205771	0.0220181	0.0165749	0.0181798	0.0107311	0.0117366	0.0178733	0.0222289	0.0327524	0.0114902	0.021718	0.0287296	0.0294069	0.0215396	0.0498008	0.045065	0.0193687	0.0268374	0.00919716	0.0170092
objflux_m9_442	0.0123858	0.0218107	0.0167732	0.0197474	0.0333524	0.0146608	0.0124164	0.0275587	0.0106407	0.0242503	0.0112242	0.00848312	0.0338126	0.0161017	0.0242792	0.0275795	0.0348112	0.0128134	0.0158542	0.0150739	0.0124872	0.0254823	0.0176426	0.0106407	0.0269522	0.0205702	0.0120606	0.0208767	0.0126757	0.0197201	0.0221952	0.0154623	0.0191153	0.0110711	0.0108911	0.0184743	0.0243931	0.0333402	0.0127429	0.0223137	0.0312183	0.029995	0.0244021	0.0420395	0.0492925	0.0205702	0.0183113	0.0104705	0.0176426
objflux_m9_107	0.00991334	0.0173044	0.0115213	0.0169279	0.0304374	0.0118157	0.0102141	0.0253131	0.011452	0.0213705	0.00904551	0.00508733	0.030895	0.0232451	0.0314871	0.0240851	0.0318501	0.00937423	0.0129984	0.0186354	0.0183653	0.0220989	0.0148007	0.011452	0.0235716	0.0176948	0.00922633	0.0186641	0.0119599	0.0169023	0.019356	0.015143	0.0162513	0.00841654	0.00811134	0.015526	0.0215261	0.0298064	0.00990517	0.0190114	0.0264788	0.0264854	0.0214962	0.0485922	0.0462872	0.0176948	0.0248751	0.00829577	0.0148007
objflux_m9_9	0.0123613	0.021299	0.0096849	0.0192455	0.0322523	0.00969923	0.00711196	0.0208847	0.0120858	0.0189747	0.00889161	0.00804279	0.0273628	0.0232663	0.0315278	0.0227675	0.0296883	0.00870832	0.0104999	0.0205557	0.0214924	0.0206754	0.0171022	0.0120858	0.0221064	0.0151306	0.00998347	0.0185317	0.0119551	0.019133	0.0179209	0.0191431	0.0139542	0.00740657	0.0103963	0.0179661	0.0223151	0.0284932	0.0115909	0.0174842	0.0244182	0.02517	0.0220136	0.0499986	0.0424664	0.0151306	0.0270648	0.0081403	0.0171022
objflux_m9_469	0.00598346	0.0184718	0.0143905	0.0129967	0.0263032	0.0106327	0.0101366	0.0244738	0.0117698	0.0172597	0.00823111	0.00392268	0.0267584	0.0194831	0.0276702	0.0229023	0.0276549	0.00508683	0.0118111	0.0145145	0.0169491	0.0209075	0.0107247	0.0117698	0.0223693	0.0165	0.00804758	0.0178371	0.0111389	0.0158573	0.0181594	0.0163157	0.0150611	0.0104517	0.00708049	0.0122794	0.0174339	0.0285774	0.00872145	0.0178174	0.025507	0.0250622	0.0180588	0.0443652	0.0420726	0.0165	0.0215234	0.00748285	0.0107247
objflux_m9_74	0.0101345	0.0215051	0.0165011	0.017165	0.0277795	0.0115983	0.0114557	0.0238908	0.00961673	0.0188367	0.0070226	0.00703501	0.0272245	0.0187209	0.0269268	0.0263454	0.0295483	0.00851141	0.0136375	0.0159388	0.0190283	0.0233075	0.0126744	0.00961673	0.0241122	0.0171338	0.0076717	0.0162974	0.00957495	0.019254	0.0197797	0.0193497	0.0159522	0.0105396	0.0104313	0.0134922	0.0178775	0.0304983	0.00927426	0.019484	0.0262766	0.0271666	0.0171301	0.0452996	0.0399937	0.0171338	0.0224052	0.00789181	0.0126744
objflux_m9_411	0.00849498	0.018161	0.0113295	0.0153587	0.0295057	0.0110126	0.00917365	0.0242487	0.0106968	0.0204561	0.00801645	0.00426377	0.0299622	0.0223231	0.0305408	0.0226409	0.0309028	0.00795868	0.0120972	0.0178665	0.0170685	0.0211877	0.0139027	0.0106968	0.0226509	0.0167843	0.00833448	0.0176168	0.0110644	0.0154587	0.0185868	0.0160053	0.0153454	0.00804914	0.00656411	0.0146175	0.0206156	0.0288557	0.00901177	0.0181005	0.0258687	0.0250339	0.0205735	0.0477618	0.0453161	0.0167843	0.0240892	0.00726876	0.0139027
objflux_m9_475	0.0105343	0.0234767	0.0200299	0.0174348	0.0304431	0.0160161	0.0145065	0.0258844	0.0156325	0.0214738	0.00896423	0.0100215	0.0298882	0.0172028	0.021069	0.0291031	0.0322538	0.0104859	0.0171566	0.0187235	0.0235211	0.0270015	0.0152815	0.0156325	0.0284858	0.0214888	0.0121817	0.0120813	0.0062065	0.021222	0.0242847	0.0213221	0.0202938	0.0165493	0.0123728	0.0173403	0.0205006	0.0348826	0.01359	0.0238359	0.0305371	0.031526	0.020838	0.0481932	0.0363683	0.0214888	0.0263849	0.00983341	0.0152815
objflux_m9_444	0.0123086	0.0200045	0.0149765	0.0196698	0.03327	0.0145865	0.0123423	0.0274835	0.01046	0.0241688	0.0111509	0.00841272	0.0337301	0.0181102	0.0263118	0.0275072	0.0347275	0.0127361	0.0157796	0.0149927	0.0144999	0.0254102	0.0175621	0.01046	0.0268795	0.0204951	0.0119866	0.0208024	0.012602	0.019439	0.0221228	0.0136518	0.0190405	0.0092798	0.0108208	0.0183957	0.024312	0.033267	0.0126652	0.0222415	0.0293845	0.0299224	0.0243199	0.0440842	0.0492076	0.0204951	0.0203402	0.0103973	0.0175621
objflux_m9_125	0.0117874	0.016498	0.0134179	0.0188131	0.0318084	0.0134796	0.0109879	0.0255603	0.0123125	0.0228562	0.00926014	0.00756095	0.0317961	0.0234887	0.0317493	0.0266322	0.0336344	0.0118835	0.0143843	0.0199715	0.0209099	0.0245377	0.0166693	0.0123125	0.0259988	0.0190216	0.01008	0.0188973	0.0121801	0.0187844	0.0216655	0.0143305	0.0178357	0.0103996	0.00996993	0.0175283	0.0224023	0.0323812	0.0111589	0.0213673	0.0283607	0.0290432	0.0223842	0.049542	0.0472313	0.0190216	0.0264724	0.00850882	0.0166693
objflux_m9_372	0.00857809	0.0190563	0.0124044	0.0159177	0.0291709	0.0105787	0.00833949	0.0234225	0.00974493	0.0201173	0.00718934	0.00470341	0.0296274	0.020883	0.0290877	0.0236969	0.0306148	0.00900225	0.0117539	0.0169155	0.0175176	0.0216109	0.013771	0.00974493	0.0230446	0.0164429	0.00799039	0.0167923	0.00963214	0.0153918	0.01831	0.0169018	0.015004	0.00835625	0.00711532	0.0145974	0.0202785	0.0294098	0.00866786	0.018435	0.0266378	0.0260938	0.0202318	0.0468107	0.0449851	0.0164429	0.0231329	0.00644196	0.013771
objflux_m9_470	0.00623186	0.0188924	0.0130955	0.0132312	0.0280035	0.01015	0.00885516	0.0229713	0.0114767	0.0189718	0.0067743	0.00345675	0.0284586	0.0201976	0.0283773	0.0216759	0.029377	0.00640577	0.0115062	0.0162373	0.0159646	0.0204059	0.0124378	0.0114767	0.0218609	0.0160036	0.00763129	0.0163571	0.0096701	0.0142043	0.0176598	0.0167417	0.0145687	0.0101615	0.00514975	0.0142011	0.0191379	0.0280572	0.00824276	0.0173192	0.027427	0.0240631	0.0199795	0.0460599	0.0437679	0.0160036	0.023444	0.00602874	0.0124378
objflux_m9_227	0.010988	0.0185935	0.0129434	0.0183414	0.0313243	0.0130071	0.0105166	0.0234604	0.0103162	0.0223779	0.00718836	0.00709557	0.0307714	0.0209694	0.0291951	0.026154	0.0331424	0.0114142	0.0139102	0.0190818	0.0200228	0.0240609	0.0161972	0.0103162	0.0255175	0.0185441	0.00908237	0.0168142	0.00969087	0.0183149	0.0207759	0.0164324	0.0173601	0.00951848	0.00950502	0.0170509	0.0214034	0.0318971	0.0106878	0.0208897	0.0278719	0.0285627	0.0207045	0.048471	0.0450766	0.0185441	0.0255712	0.0069655	0.0161972
objflux_m9_77	0.011099	0.0210391	0.017597	0.0181456	0.0273947	0.0127425	0.0139964	0.026464	0.0104538	0.0184307	0.00952877	0.00954118	0.0268382	0.0191169	0.0273486	0.0289205	0.0291625	0.00947234	0.0161902	0.0155242	0.0209323	0.0258728	0.0122558	0.0104538	0.0252948	0.0182975	0.00880457	0.0182408	0.0115038	0.0217943	0.0209501	0.018877	0.0171099	0.0102186	0.0129373	0.0130712	0.017471	0.0316966	0.0104118	0.0206515	0.0243929	0.0285906	0.0167161	0.0449531	0.0390236	0.0182975	0.0220032	0.0103979	0.0122558
objflux_m9_5	0.00489571	0.0124505	0.0193027	0.00727816	0.0223091	0.0168269	0.015011	0.0296357	0.0178092	0.0224448	0.0132758	0.00999319	0.0258128	0.0146064	0.0227681	0.0279068	0.0236089	0.00965212	0.0179316	0.0182628	0.022327	0.0270379	0.0144971	0.0178092	0.0285546	0.0226538	0.0141289	0.022938	0.0163611	0.0207602	0.0244647	0.0104003	0.021193	0.0164777	0.0112094	0.00799924	0.0150964	0.0347862	0.0148089	0.0239657	0.0212283	0.0304378	0.0154509	0.0405243	0.0380839	0.0226538	0.0191739	0.01252	0.0144971
objflux_m9_213	0.0108758	0.0178438	0.0130759	0.0178996	0.0308782	0.013139	0.0106482	0.0242116	0.0109663	0.0219321	0.0079302	0.00722552	0.030325	0.021555	0.029789	0.0262875	0.0326901	0.0109706	0.0140425	0.0190464	0.0205668	0.024194	0.0157537	0.0109663	0.0256519	0.0186774	0.00921362	0.0175597	0.0108441	0.0184465	0.0213212	0.0156805	0.0174928	0.0100605	0.00963483	0.0166029	0.0209596	0.0320322	0.0108157	0.021023	0.0274196	0.0286968	0.0204372	0.048439	0.0452564	0.0186774	0.0255364	0.00718031	0.0157537
objflux_m9_61	0.0120488	0.0216956	0.014962	0.0194085	0.0273074	0.00899542	0.0115831	0.0254943	0.00673358	0.018365	0.00918533	0.00716068	0.0267521	0.0230098	0.0312695	0.0264745	0.0290695	0.0107582	0.0137655	0.0150527	0.0180855	0.0234361	0.0122052	0.00673358	0.0214953	0.014519	0.0050716	0.0188279	0.0116993	0.0193813	0.0167532	0.0195404	0.013344	0.00585914	0.010557	0.0130181	0.0174079	0.0278833	0.00667655	0.0173612	0.0241057	0.0261394	0.0171752	0.0444013	0.0419859	0.014519	0.0215116	0.00843364	0.0122052
objflux_m9_276	0.0110788	0.0218331	0.0183898	0.0181252	0.0254773	0.0108372	0.013976	0.0264433	0.00854338	0.0165199	0.00966213	0.009521	0.0249199	0.020217	0.0284621	0.0288997	0.0272173	0.00945209	0.0161696	0.0136074	0.0209116	0.0258521	0.0103582	0.00854338	0.0233779	0.0166515	0.00690176	0.0193289	0.0125933	0.0217738	0.0190354	0.0196731	0.0152002	0.0091219	0.0129171	0.0111538	0.015569	0.0297803	0.00850789	0.019775	0.0232764	0.0285699	0.0147883	0.0430011	0.0382157	0.0166515	0.0200684	0.0103778	0.0103582
objflux_m9_358	0.0100902	0.0219632	0.0152431	0.0174378	0.0303955	0.0121022	0.00976059	0.0227924	0.0103154	0.0214611	0.00654295	0.00620482	0.0298427	0.020301	0.0285101	0.0252371	0.0321984	0.0105156	0.013002	0.0181654	0.0191088	0.0231468	0.0152928	0.0103154	0.0245947	0.0176293	0.00818252	0.0161572	0.00904013	0.0148099	0.0198589	0.0198131	0.0164488	0.0112356	0.00861493	0.0164061	0.0204918	0.0309683	0.00978589	0.0199741	0.0295391	0.0276411	0.0198851	0.0475083	0.0443726	0.0176293	0.0248456	0.00607564	0.0152928
objflux_m9_236	0.00946464	0.0169378	0.011402	0.0168094	0.0307985	0.0121768	0.0100061	0.0251033	0.0114039	0.0217314	0.0088396	0.00551668	0.0312562	0.0226235	0.0308568	0.0245336	0.0322162	0.00982256	0.0133602	0.0185862	0.0184059	0.022458	0.01516	0.0114039	0.0239335	0.0180569	0.00958725	0.0184564	0.0113456	0.0167838	0.0193068	0.0147757	0.0166127	0.00836883	0.00799445	0.0158889	0.0218854	0.0302571	0.0102662	0.0193727	0.026845	0.0269346	0.0218604	0.0485385	0.046652	0.0180569	0.0248248	0.00809013	0.01516
objflux_m9_39	0.00895002	0.0211552	0.014176	0.0161008	0.0290247	0.0107621	0.00870457	0.0208108	0.00952402	0.0201059	0.00460005	0.00488409	0.028472	0.0185822	0.0267601	0.0238825	0.0308057	0.00918443	0.0116573	0.0170789	0.0180249	0.021796	0.0139542	0.00952402	0.0232314	0.016276	0.00684883	0.0141963	0.00735174	0.0160756	0.0187715	0.0190056	0.0151004	0.0104441	0.00729582	0.0153354	0.0191439	0.0295977	0.00844952	0.0186204	0.0284384	0.0262803	0.0188044	0.0463657	0.0423223	0.016276	0.0240264	0.0047562	0.0139542
objflux_m9_170	0.00842636	0.0183563	0.0123785	0.0157651	0.0293616	0.0107681	0.00891233	0.0239932	0.00926701	0.0203088	0.00775709	0.00417632	0.0298181	0.0207841	0.0289862	0.0231625	0.0307571	0.00847237	0.0119466	0.0164349	0.0163114	0.0210773	0.0137538	0.00926701	0.0225065	0.0166353	0.00818302	0.0173604	0.00953598	0.0157274	0.0178768	0.0162002	0.0151962	0.00768062	0.00696486	0.0144674	0.0204691	0.028871	0.0088605	0.0179522	0.0268004	0.0255577	0.020425	0.0463166	0.0451761	0.0166353	0.0226469	0.00700933	0.0137538
objflux_m9_124	0.0115592	0.0163496	0.0131861	0.0185827	0.031572	0.0132488	0.0107577	0.0256948	0.0124512	0.0226226	0.00939706	0.00733361	0.0319301	0.0236251	0.0318855	0.0263987	0.0333942	0.0116543	0.0141527	0.0197387	0.0206777	0.0243049	0.0164387	0.0124512	0.0257638	0.0187884	0.0102179	0.0190325	0.0123178	0.0185561	0.0214325	0.0141822	0.0176034	0.01017	0.00974283	0.0172952	0.0225372	0.0321448	0.0109288	0.021134	0.028122	0.0288085	0.022521	0.0496749	0.0473636	0.0187884	0.0262359	0.0086458	0.0164387
riptide_360	0.0260179	0.0278171	0.0252722	0.0275407	0.0378092	0.0322547	0.0248641	0.0338458	0.0404493	0.0319362	0.0349255	0.0315386	0.0376346	0.0319043	0.0371967	0.0320835	0.0221588	0.0276749	0.0236299	0.0390835	0.0429418	0.0311989	0.036279	0.0404493	0.0327717	0.0267783	0.0374915	0.0448017	0.0369271	0.0425832	0.0280436	0.0313018	0.0270578	0.0354417	0.0323463	0.0295005	0.036937	0.0390943	0.0377293	0.0281023	0.0244561	0.0346631	0.0395098	0.0553185	0.0422884	0.0267783	0.0421243	0.0341394	0.036279
riptide_6	0.0212453	0.0205764	0.0287175	0.0227722	0.0341917	0.0274416	0.0244952	0.0398413	0.0302883	0.0325818	0.0301519	0.0267719	0.0360323	0.0242871	0.0307247	0.0380724	0.0284913	0.0228966	0.0280091	0.0314445	0.0353222	0.0371844	0.0314774	0.0302883	0.0388022	0.0328143	0.0311527	0.0399922	0.0317069	0.0377256	0.034077	0.0210595	0.0313085	0.0269993	0.0275945	0.0221067	0.0321232	0.0451093	0.0318509	0.0341247	0.0253655	0.0406617	0.0322251	0.0487654	0.0431594	0.0328143	0.0318956	0.0293716	0.0314774
riptide_366	0.037276	0.037209	0.0436099	0.0388002	0.0299323	0.0335217	0.0390978	0.0522218	0.0360409	0.0324727	0.0462524	0.0418083	0.033898	0.0345223	0.0334134	0.0496233	0.0226418	0.037193	0.0406656	0.0298515	0.0403142	0.0477432	0.0373341	0.0360409	0.0402763	0.0396117	0.0376905	0.0562886	0.0479029	0.0540213	0.0359937	0.0374105	0.0365468	0.0367996	0.0436017	0.0294795	0.0366771	0.0459537	0.0357204	0.0417149	0.0229541	0.049455	0.0357772	0.0364106	0.0379698	0.0396117	0.0271744	0.0454465	0.0373341
riptide_134	0.0401596	0.0401267	0.0475658	0.0416834	0.0306137	0.0364124	0.043025	0.0561858	0.0389464	0.0363934	0.0491492	0.0446934	0.0342572	0.0374307	0.0341299	0.0535735	0.0254193	0.0400778	0.0446073	0.030845	0.0410242	0.0516851	0.0402228	0.0389464	0.0442305	0.0435595	0.0405885	0.0592215	0.0508172	0.0569428	0.0399319	0.0403365	0.0404761	0.0397032	0.0464812	0.0323783	0.0395708	0.0499214	0.0386148	0.0456611	0.0264677	0.0534149	0.0358622	0.0342432	0.040921	0.0435595	0.0264401	0.0483385	0.0402228
riptide_204	0.0227207	0.0227368	0.0249287	0.0239171	0.030996	0.0259439	0.0205598	0.035514	0.0331475	0.0256083	0.0312929	0.0269128	0.0312692	0.0293074	0.0340998	0.0329815	0.0196607	0.0223035	0.0224418	0.0338018	0.0376702	0.0311429	0.029985	0.0331475	0.0317854	0.0258068	0.0296561	0.0411349	0.0343447	0.0388798	0.0274865	0.0266516	0.0243196	0.0281609	0.0287321	0.0211137	0.0306272	0.0380941	0.0303533	0.0271295	0.0171093	0.0336772	0.0310545	0.0494442	0.0353583	0.0258068	0.0347254	0.0305118	0.029985
riptide_268	0.036546	0.0364706	0.039845	0.038068	0.0320991	0.0327956	0.0354428	0.0484521	0.0361845	0.0303497	0.0455057	0.0410712	0.0361005	0.0344874	0.0356412	0.0458657	0.0218364	0.0364628	0.0369132	0.0320614	0.0425365	0.043993	0.0366028	0.0361845	0.0365118	0.035853	0.0369562	0.0555177	0.0471493	0.0532567	0.0322429	0.0366696	0.0328047	0.0360653	0.0428633	0.0287575	0.0359455	0.0421783	0.0362076	0.0379585	0.0191333	0.0456884	0.0379871	0.0416776	0.0366636	0.035853	0.0324156	0.0447022	0.0366028
riptide_67	0.0187518	0.0190485	0.0240107	0.0199616	0.0293786	0.0230759	0.0202174	0.0355232	0.0292953	0.0267447	0.0273289	0.0229587	0.030164	0.0252801	0.031306	0.0329964	0.0221501	0.0185652	0.0224807	0.0308883	0.0347584	0.0313639	0.0271196	0.0292953	0.0329309	0.0269647	0.0267834	0.0371356	0.030346	0.0348703	0.0286303	0.0216616	0.0254778	0.024325	0.0247876	0.0177263	0.0277538	0.0392247	0.0274774	0.0282823	0.0186352	0.0348131	0.0277955	0.0477446	0.0367747	0.0269647	0.0313331	0.026553	0.0271196
riptide_320	0.023905	0.023997	0.0250997	0.0250968	0.0322002	0.0273949	0.0207276	0.0353713	0.0349295	0.0270632	0.0324742	0.0280917	0.0327329	0.0305082	0.0350568	0.0328377	0.0195108	0.0234846	0.0222916	0.0352693	0.0391347	0.0309982	0.0314323	0.0349295	0.031903	0.0259209	0.0311073	0.0423255	0.0355364	0.0400746	0.0276049	0.0281764	0.0244325	0.0299377	0.0299079	0.0228921	0.0320781	0.0382151	0.0318057	0.0272441	0.017283	0.0337953	0.0328481	0.0506842	0.0365839	0.0259209	0.036531	0.0316916	0.0314323
riptide_447	0.0201236	0.0193196	0.027115	0.0216507	0.0330796	0.0263072	0.0230615	0.0383914	0.0301491	0.0311359	0.0290253	0.0256487	0.0345774	0.024354	0.0308224	0.0366268	0.0270602	0.0217727	0.0265681	0.0315042	0.0353778	0.0357409	0.0303437	0.0301491	0.0373454	0.0313652	0.0300161	0.0388522	0.0305738	0.0365862	0.0326266	0.0209707	0.0298647	0.0257057	0.0264744	0.0209704	0.0309862	0.0436468	0.0307129	0.0326769	0.0237788	0.0392098	0.0310724	0.0488453	0.0417118	0.0313652	0.0319555	0.0282469	0.0303437
riptide_94	0.0260945	0.0277961	0.024439	0.0272704	0.0370892	0.0319788	0.0241855	0.0334175	0.0408551	0.0316598	0.0346501	0.0312658	0.0373527	0.032728	0.0375835	0.0316573	0.0208696	0.0274039	0.0227993	0.0399025	0.0437549	0.0307737	0.0360011	0.0408551	0.0323419	0.0263537	0.0368042	0.0445179	0.0377388	0.0422919	0.0280533	0.031717	0.0267852	0.0358508	0.0320739	0.0288141	0.0366581	0.0386598	0.0370414	0.0276774	0.0233209	0.0342339	0.0388119	0.0556937	0.0415536	0.0263537	0.042534	0.0338649	0.0360011
riptide_126	0.0274149	0.0274893	0.0375324	0.0289407	0.0403093	0.0346667	0.0330858	0.0478162	0.0374316	0.0405349	0.0363479	0.0329494	0.0440356	0.0245771	0.030187	0.046024	0.0363644	0.0290782	0.0359354	0.0350756	0.0350161	0.0451242	0.0377135	0.0374316	0.0468153	0.0407851	0.0374048	0.0462627	0.0379393	0.0439928	0.0420548	0.0256664	0.0392502	0.034115	0.033755	0.0291909	0.0383772	0.053154	0.0381103	0.0420883	0.0340944	0.0486474	0.0392334	0.0483258	0.0511229	0.0407851	0.0323397	0.0355579	0.0377135
riptide_133	0.0401202	0.0400868	0.048635	0.0416439	0.0322199	0.036373	0.04409	0.0572504	0.0389067	0.0374619	0.0491092	0.0446537	0.0378274	0.037391	0.0349048	0.0546365	0.0273578	0.0400383	0.045675	0.0323766	0.0396846	0.0527472	0.0401833	0.0389067	0.0453019	0.0446298	0.0405488	0.0591806	0.0507769	0.0569022	0.0410024	0.0402965	0.0415437	0.0396635	0.0464416	0.0323389	0.0395312	0.0509919	0.0385753	0.0467292	0.0277609	0.0544805	0.0383327	0.0354162	0.0428284	0.0446298	0.0289204	0.0482986	0.0401833
riptide_336	0.0320419	0.0307952	0.0384697	0.0335672	0.0282533	0.0282741	0.0339999	0.0481735	0.0302185	0.0285059	0.0409964	0.0365726	0.0317828	0.0304233	0.0325473	0.0455938	0.0202272	0.0319568	0.0355472	0.027204	0.0384638	0.0437258	0.0320909	0.0302185	0.0362606	0.0356037	0.0313203	0.0509693	0.0426157	0.0486958	0.0320024	0.0309786	0.0325634	0.0304161	0.0383762	0.0230974	0.0314248	0.0419135	0.0303053	0.0377046	0.018814	0.0454162	0.0319616	0.0379624	0.0348853	0.0356037	0.0268717	0.0401989	0.0320909
riptide_414	0.0240163	0.0261123	0.0263707	0.0255421	0.037158	0.0302416	0.0228506	0.0349405	0.0364964	0.0299174	0.0329313	0.0295443	0.0356082	0.0279417	0.0345746	0.0331763	0.0246699	0.0256723	0.0247265	0.0351175	0.0389901	0.0322907	0.0342743	0.0364964	0.0338724	0.0278776	0.0354812	0.0428013	0.034502	0.0405863	0.0291429	0.0273259	0.0263815	0.0323903	0.030359	0.0274744	0.0349278	0.0401947	0.0357179	0.0291996	0.0237959	0.0357587	0.037473	0.0526795	0.0416271	0.0278776	0.0381208	0.032147	0.0342743
riptide_7	0.0257956	0.0275284	0.0243622	0.0269723	0.0368768	0.0316779	0.0238301	0.0333954	0.0404957	0.031358	0.0343516	0.0309678	0.037049	0.0324248	0.037368	0.0316356	0.0208845	0.0271052	0.0227229	0.039598	0.0434509	0.0307521	0.0357009	0.0404957	0.0323198	0.0263325	0.0364474	0.044217	0.0374379	0.0419905	0.0280313	0.0313569	0.0264844	0.0354926	0.0317768	0.0284557	0.036357	0.0386368	0.0366844	0.027656	0.023051	0.0342117	0.0384501	0.055474	0.0413372	0.0263325	0.0421697	0.0335668	0.0357009
riptide_357	0.0236431	0.0257287	0.025605	0.025169	0.03677	0.029864	0.0224757	0.0341744	0.0366857	0.0295388	0.0325562	0.0291705	0.035226	0.0281347	0.034762	0.0324122	0.0238867	0.0252984	0.0239627	0.0353079	0.0391784	0.0315275	0.0338967	0.0366857	0.0331025	0.0271108	0.0351021	0.0424212	0.0341247	0.0402078	0.0283757	0.0275197	0.0256173	0.0320113	0.0299862	0.0270954	0.0345491	0.0394228	0.0353385	0.0284337	0.0234079	0.0349918	0.0370881	0.0528612	0.0412313	0.0271108	0.0383119	0.0317725	0.0338967
riptide_50	0.0315022	0.0320695	0.0433727	0.0330272	0.0443626	0.0398997	0.0388854	0.0530998	0.0421644	0.0458041	0.0404525	0.0370418	0.0493383	0.0286992	0.0314601	0.051292	0.0415815	0.0331734	0.0416896	0.0392399	0.0348132	0.0503845	0.0418449	0.0421644	0.0521244	0.0460662	0.0419245	0.0504168	0.0420682	0.0481447	0.0473404	0.0303834	0.0445118	0.0388294	0.0378359	0.0339111	0.0425205	0.0584841	0.0422573	0.0473646	0.0398784	0.0539382	0.0440164	0.0480345	0.0563999	0.0460662	0.0346995	0.039656	0.0418449
riptide_361	0.0301546	0.0305593	0.0414472	0.0316799	0.0430262	0.0381744	0.0369733	0.0513578	0.0406039	0.0440668	0.0390993	0.0356925	0.0475899	0.0273401	0.0301241	0.0495551	0.0398613	0.0318232	0.0397691	0.0378669	0.0348801	0.0486502	0.0404828	0.0406039	0.050374	0.044325	0.0403707	0.0490472	0.0407069	0.0467758	0.0455977	0.0288282	0.042777	0.037275	0.0364905	0.0323548	0.0411544	0.0567267	0.04089	0.045625	0.0379713	0.0521938	0.0424394	0.0481306	0.05466	0.044325	0.0331281	0.0383049	0.0404828
riptide_59	0.0199847	0.0220789	0.0230353	0.0211798	0.0322974	0.0255078	0.0186804	0.0332514	0.0330661	0.0256656	0.0285509	0.0248571	0.0308226	0.0265322	0.0330504	0.0311747	0.0215204	0.0209803	0.0211016	0.0333558	0.0372204	0.030294	0.029545	0.0330661	0.0318538	0.0258835	0.0292154	0.0383701	0.03159	0.0361318	0.0275647	0.0242351	0.0243982	0.0280866	0.0260032	0.0210451	0.0301854	0.0381535	0.0299113	0.0272042	0.019338	0.0337426	0.0309714	0.0507466	0.0366738	0.0258835	0.0346407	0.0277733	0.029545
riptide_192	0.0266507	0.0272846	0.0254961	0.0278321	0.0349925	0.0307591	0.024184	0.0350405	0.0390611	0.0304365	0.0352132	0.0308251	0.0361267	0.0332926	0.0372758	0.0325042	0.0192346	0.0262233	0.0226183	0.038672	0.0425302	0.0306626	0.0347878	0.0390611	0.0321755	0.0261854	0.0350221	0.0450862	0.0382994	0.0428448	0.0278795	0.0317119	0.025561	0.0340575	0.0326341	0.0270155	0.0354422	0.0384956	0.0352584	0.0275099	0.0206145	0.0340689	0.0370069	0.0535593	0.0394256	0.0261854	0.0407176	0.0344272	0.0347878
riptide_489	0.0288175	0.0307561	0.0351399	0.0303427	0.0418527	0.0350982	0.0306989	0.043715	0.0405874	0.0364172	0.0377541	0.0343523	0.0405214	0.0264989	0.0329176	0.0419281	0.0333523	0.0304831	0.0334744	0.0365025	0.0375998	0.041031	0.0391285	0.0405874	0.0426905	0.0366592	0.0403545	0.0476832	0.0393534	0.0454496	0.0379301	0.0288288	0.0351336	0.0372633	0.0351538	0.0323502	0.0397961	0.0490372	0.040595	0.0379711	0.0317744	0.0445438	0.0424199	0.0510928	0.0470493	0.0366592	0.0367082	0.0369621	0.0391285
riptide_302	0.0396816	0.0395965	0.0509872	0.0412053	0.0405232	0.0373512	0.0464345	0.0596358	0.0426099	0.043292	0.0486678	0.0442145	0.0468425	0.0369489	0.0366242	0.0570191	0.0368055	0.0395996	0.0480248	0.0385371	0.0361567	0.0551287	0.0411685	0.0426099	0.0496511	0.047032	0.0423665	0.0587329	0.0503327	0.0564552	0.0448345	0.0398048	0.0439411	0.0392497	0.0460031	0.034297	0.0418475	0.056059	0.0426105	0.049126	0.0352061	0.0568693	0.0444799	0.0415922	0.050694	0.047032	0.0350949	0.0478581	0.0411685
riptide_105	0.0339375	0.0346193	0.0449277	0.0354613	0.0464098	0.0409226	0.0404268	0.054144	0.045159	0.0468392	0.0428931	0.039477	0.0503831	0.0311571	0.0335101	0.0523316	0.0426063	0.0356126	0.0432393	0.0417168	0.0363455	0.0514218	0.0443006	0.045159	0.0531729	0.0471039	0.0449066	0.0528811	0.0445223	0.0506132	0.0483802	0.0333768	0.0455444	0.0418148	0.0402639	0.0369038	0.0449829	0.0595422	0.0451507	0.0484024	0.0410074	0.0549846	0.0470416	0.0491757	0.0570268	0.0471039	0.0377209	0.0420931	0.0443006
riptide_446	0.0279885	0.028132	0.038352	0.0295142	0.0408781	0.0354011	0.0338997	0.0485576	0.0380958	0.0412743	0.0369239	0.0335237	0.0447797	0.0251556	0.030137	0.0467632	0.0370965	0.0296529	0.0366821	0.03566	0.0349876	0.0458624	0.0382933	0.0380958	0.0475603	0.0415262	0.037986	0.0468457	0.0385187	0.0445755	0.0427965	0.0263283	0.0399886	0.0347766	0.0343277	0.0298533	0.0389586	0.053902	0.0386923	0.0428287	0.034906	0.0493899	0.0399046	0.0482849	0.0518634	0.0415262	0.032391	0.036133	0.0382933
riptide_330	0.0227119	0.0203394	0.0281994	0.0242388	0.02798	0.023163	0.0238098	0.0391467	0.0276993	0.0260966	0.0316257	0.0272386	0.0295268	0.0273224	0.0318696	0.0366039	0.0199388	0.0226231	0.0260608	0.0286954	0.0353037	0.0347592	0.0272221	0.0276993	0.032305	0.0266432	0.0268848	0.0414847	0.0331895	0.0392168	0.0275805	0.0242961	0.0248251	0.0229083	0.0290597	0.0179482	0.027859	0.0386237	0.0275816	0.0287426	0.0170193	0.0364053	0.0279023	0.0440404	0.0346194	0.0266432	0.0292101	0.0308431	0.0272221
riptide_65	0.022228	0.0243349	0.0234464	0.0234152	0.0343411	0.0280867	0.0195881	0.0331319	0.0362069	0.0277573	0.0307895	0.0274113	0.0334245	0.028807	0.0347956	0.0313754	0.0211483	0.0235409	0.0218112	0.0359645	0.0398239	0.0304936	0.0321177	0.0362069	0.0320567	0.0260798	0.0321897	0.0406264	0.0338475	0.0383945	0.0277686	0.0270591	0.0245924	0.0312179	0.0282313	0.0241788	0.0327645	0.038363	0.0324931	0.0274016	0.0198292	0.0339465	0.0341328	0.052853	0.0387541	0.0260798	0.0378232	0.0300091	0.0321177
riptide_173	0.0343735	0.0359	0.0444354	0.0358973	0.0470517	0.0407165	0.0399343	0.0530167	0.0462473	0.0457057	0.0433319	0.0399141	0.0492468	0.0315965	0.0341527	0.0512053	0.0423018	0.0360495	0.042747	0.0421619	0.0368038	0.050296	0.0447424	0.0462473	0.0520388	0.0459681	0.0459903	0.0533263	0.0449639	0.0510717	0.047245	0.0344654	0.0444108	0.0428999	0.0406998	0.037992	0.0454261	0.0584118	0.0462351	0.0472693	0.0407025	0.0538568	0.0481409	0.0498486	0.0560739	0.0459681	0.0388195	0.0425311	0.0447424
riptide_440	0.0393787	0.0393365	0.0463777	0.0409025	0.02983	0.0356295	0.0418451	0.054996	0.0381595	0.0352149	0.0483647	0.043912	0.0337004	0.036643	0.0335366	0.0523876	0.0242271	0.0392965	0.0434232	0.0300613	0.0409701	0.0505015	0.0394405	0.0381595	0.0430426	0.0423735	0.0398036	0.0584273	0.050028	0.0561516	0.0387485	0.039544	0.0392954	0.0389168	0.0457014	0.0315932	0.0387871	0.0487299	0.0378309	0.0444758	0.0252766	0.0522261	0.0355823	0.0347114	0.0399193	0.0423735	0.026166	0.0475553	0.0394405
riptide_118	0.0371504	0.0370819	0.0434445	0.0386746	0.029995	0.0333958	0.0389337	0.052056	0.0359143	0.0323089	0.0461262	0.0416826	0.0339098	0.0343956	0.0334254	0.0494581	0.0226168	0.0370673	0.0405008	0.0298637	0.040275	0.0475784	0.0372083	0.0359143	0.040111	0.0394466	0.0375642	0.0561608	0.0477759	0.053894	0.0358291	0.037283	0.0363826	0.0366731	0.0434762	0.0293532	0.0365511	0.0457878	0.0355943	0.0415499	0.0228397	0.0492895	0.0357888	0.0365121	0.0378533	0.0394466	0.0272761	0.0453205	0.0372083
riptide_382	0.0292829	0.03093	0.0255883	0.0304513	0.0386695	0.0346985	0.0277942	0.0340885	0.0440104	0.0343866	0.0378358	0.0339589	0.040099	0.0359616	0.0396876	0.0318331	0.0226319	0.0301021	0.0252871	0.0426552	0.0465038	0.030948	0.0387157	0.0440104	0.03252	0.0265223	0.0399361	0.0477292	0.0409478	0.0455036	0.0300177	0.0353723	0.0295031	0.0389941	0.0352445	0.0319579	0.0393799	0.0388476	0.0401755	0.0278478	0.0253172	0.0344141	0.0419884	0.0573363	0.0431657	0.0265223	0.0457322	0.0370465	0.0387157
riptide_328	0.0401483	0.0401153	0.047872	0.0416721	0.0306025	0.0364011	0.04333	0.0564907	0.038935	0.0366994	0.0491377	0.044682	0.0352798	0.0374193	0.0343518	0.053878	0.0257312	0.0400665	0.0449131	0.0308338	0.0406405	0.0519893	0.0402115	0.038935	0.0445373	0.0438661	0.0405771	0.0592098	0.0508057	0.0569312	0.0402385	0.040325	0.0407819	0.0396918	0.0464699	0.032367	0.0395595	0.050228	0.0386035	0.0459671	0.0267791	0.0537201	0.0365698	0.0345792	0.0414673	0.0438661	0.0271505	0.0483271	0.0402115
riptide_359	0.0185453	0.0189506	0.0239022	0.0197555	0.02972	0.0232776	0.0201383	0.0354411	0.0294678	0.0270753	0.0271218	0.0227524	0.0304952	0.0250701	0.0312333	0.032915	0.0226291	0.0187667	0.0225159	0.0310895	0.034958	0.031692	0.0273197	0.0294678	0.0332614	0.0272958	0.0269841	0.0369259	0.0301371	0.0346608	0.0289609	0.0214231	0.0258084	0.0244983	0.0245817	0.0179303	0.0279543	0.0395538	0.0276781	0.0286126	0.0190854	0.0351416	0.0279987	0.0480882	0.0372513	0.0272958	0.031536	0.0263463	0.0273197
riptide_388	0.026921	0.0285359	0.0246512	0.0280944	0.0376767	0.0328107	0.0251683	0.0334786	0.0418487	0.0324939	0.0354754	0.0320897	0.0381924	0.0335662	0.0381795	0.0317176	0.0213832	0.0282297	0.0231499	0.0407442	0.0445952	0.0308336	0.0368312	0.0418487	0.0324029	0.0264122	0.0377905	0.0453497	0.0385705	0.0431249	0.0281234	0.0327127	0.027617	0.0368411	0.0328952	0.0298049	0.0374903	0.0387232	0.0380284	0.0277363	0.0240673	0.0342953	0.039812	0.0563009	0.042152	0.0264122	0.0435409	0.0346891	0.0368312
riptide_325	0.0382415	0.037921	0.045295	0.0397656	0.0287672	0.0344893	0.0407715	0.0541723	0.0367496	0.0344089	0.0472228	0.0427746	0.0332821	0.0354959	0.0329978	0.0515679	0.0231485	0.0381589	0.0423452	0.0290092	0.0405638	0.0496844	0.0383013	0.0367496	0.0422262	0.0415587	0.0383978	0.0572717	0.0488793	0.0549942	0.0379373	0.0381246	0.0384858	0.0375081	0.0445662	0.0301845	0.037646	0.0479082	0.0364263	0.0436604	0.0241986	0.0514045	0.0346691	0.034816	0.0392836	0.0415587	0.0253175	0.0464153	0.0383013
riptide_346	0.0334443	0.0324071	0.0400136	0.0349694	0.0282944	0.02968	0.0355317	0.0495305	0.0312577	0.0298412	0.042405	0.0379756	0.0321219	0.0308895	0.0326492	0.0469452	0.0206941	0.0333598	0.0370849	0.0276124	0.0389388	0.0450737	0.0334958	0.0312577	0.0376101	0.0369507	0.0329213	0.052395	0.0440326	0.0501206	0.0333449	0.032595	0.0339031	0.0320203	0.0397765	0.0247006	0.0328321	0.0432696	0.0309551	0.0390518	0.0199828	0.0467708	0.032574	0.0370486	0.0358801	0.0369507	0.0265201	0.0416051	0.0334958
riptide_100	0.0380521	0.0377249	0.0495066	0.039576	0.0413952	0.0379757	0.0449668	0.0583698	0.042602	0.0439096	0.0470311	0.0425843	0.0474573	0.0353053	0.0356217	0.0557591	0.0378814	0.0379694	0.046551	0.0387581	0.0352308	0.0538725	0.0413834	0.042602	0.0502613	0.0457789	0.042359	0.0570761	0.0486862	0.0547995	0.0454511	0.0379278	0.0426959	0.0392467	0.0443761	0.0343013	0.0420619	0.0566595	0.0426026	0.0478722	0.0362827	0.0556063	0.0444692	0.0424787	0.0519768	0.0457789	0.0350981	0.046224	0.0413834
riptide_450	0.019708	0.0198778	0.0242631	0.0209141	0.0285608	0.0227014	0.0201594	0.0354781	0.0292353	0.0253517	0.0282856	0.0239117	0.0287685	0.0262523	0.031844	0.0329492	0.0202751	0.0192968	0.0224244	0.0305215	0.0343961	0.0311132	0.0267501	0.0292353	0.0315387	0.025569	0.0264125	0.0381037	0.0313128	0.0358421	0.0272393	0.0229427	0.0240845	0.0242609	0.0257389	0.0173449	0.027384	0.0378384	0.0271069	0.0268902	0.0170721	0.033429	0.0274206	0.0469312	0.0349104	0.025569	0.0309632	0.0275083	0.0267501
riptide_332	0.0188168	0.0201865	0.0233103	0.0200208	0.0315147	0.0246582	0.0189949	0.0342991	0.0314138	0.0270456	0.0273875	0.024016	0.0304658	0.0253453	0.031922	0.0325441	0.0230089	0.0201394	0.0224856	0.0324853	0.0363494	0.0316631	0.0286952	0.0314138	0.0332324	0.0272661	0.0283634	0.0371938	0.0304103	0.0349411	0.0289373	0.022257	0.0257786	0.0264411	0.0248461	0.0194064	0.029333	0.0395256	0.0290583	0.0285831	0.0200283	0.035113	0.0293963	0.0499236	0.0376334	0.0272661	0.0329658	0.0266116	0.0286952
riptide_252	0.0198542	0.0210407	0.0236144	0.0210545	0.030535	0.0241841	0.0192572	0.0343016	0.0312592	0.0255175	0.0284258	0.0240518	0.02949	0.0264002	0.0324814	0.0317748	0.020933	0.0196637	0.0212454	0.032019	0.0358883	0.0301466	0.0282268	0.0312592	0.0317052	0.0257352	0.0278933	0.0382445	0.0314593	0.0359952	0.0274112	0.0236255	0.0242502	0.0262822	0.0258785	0.0192368	0.028864	0.0380049	0.0285886	0.0270561	0.0182692	0.0335947	0.0291532	0.048947	0.0355692	0.0257352	0.0328107	0.0276483	0.0282268
riptide_371	0.0306553	0.0292016	0.0369432	0.0321808	0.0282127	0.0268841	0.0324854	0.0468319	0.0296207	0.0279851	0.0396038	0.0351854	0.0314475	0.0299625	0.0324466	0.0442577	0.0199018	0.0305696	0.0340269	0.0268003	0.0379941	0.0423932	0.0307019	0.0296207	0.0349265	0.0342719	0.0297374	0.0495598	0.0412148	0.0472871	0.0306751	0.0293805	0.0312389	0.02883	0.0369916	0.0215125	0.0301773	0.0406079	0.0299005	0.0363726	0.0178655	0.044077	0.0313561	0.0388659	0.0344682	0.0342719	0.0272193	0.0388085	0.0307019
riptide_52	0.0400488	0.0400146	0.0505691	0.0415724	0.0381216	0.0363017	0.0460165	0.059176	0.0409463	0.0407438	0.0490368	0.0445819	0.0442855	0.0373192	0.0363065	0.0565591	0.0339104	0.0399669	0.0476063	0.0368199	0.0372613	0.0546685	0.0401118	0.0409463	0.0472399	0.0465656	0.0407096	0.0591067	0.050704	0.0568286	0.0429388	0.040224	0.0434749	0.0395916	0.0463699	0.0326242	0.0401452	0.0535081	0.0409528	0.0486613	0.0319653	0.0564081	0.0428016	0.0391469	0.0474033	0.0465656	0.033407	0.0482264	0.0401118
riptide_356	0.0237291	0.0257661	0.0255929	0.0252548	0.0368076	0.0299505	0.0225622	0.0341625	0.0368219	0.0296256	0.032642	0.0292562	0.0353132	0.0282711	0.0348502	0.0324003	0.0238241	0.0253844	0.0239506	0.0354446	0.0393146	0.0315157	0.033983	0.0368219	0.0330905	0.0270988	0.0351885	0.0425074	0.0342108	0.0402938	0.0283637	0.0276566	0.0256053	0.032098	0.0300716	0.0271824	0.0346356	0.0394109	0.035425	0.0284217	0.0234458	0.0349799	0.0371758	0.0529502	0.0412696	0.0270988	0.0384499	0.0318582	0.033983
[truncated: 208 more rows]
[truncated: 951 more columns]

## Sheet: Legend
Group Name	Description
raw_m9	Exchanges constrained to only minimal media components as input
objflux	Objective flux constrained to >=80% of optimal flux
[truncated: 2 more rows]
