# Supplementary material for: Transcriptome-guided parsimonious flux analysis improves predictions with metabolic networks in complex environments
Source: PLoS Comput Biol. 2020 Apr 16;16(4):e1007099. doi: 10.1371/journal.pcbi.1007099 (PMC7188308; doi:10.1371/journal.pcbi.1007099)
Supplement: S5 Table — (XLSX) [file pcbi.1007099.s010.xlsx]

## Sheet: Topology
Transcriptome:	M9+glucose minimal (aerobic)	LB rich (aerobic)	M9+glucose minimal (anaerobic)	Maximum parsimony
Genes:	384	395	408	377
Reactions:	485	455	475	453
Metabolites:	481	456	473	453
Optimal biomass flux:	85.9	86.58	85.64	86.89
Essential genes (1% growth):	188	224	217	225
RIPTiDe run time:	1.38 minutes	1.7 minutes	2.13 minutes	1.6 minutes
	iJO1366 (base model)
Genes:	1367
Reactions:	2583
Metabolites:	1805
Optimal biomass flux:	105.765
Essential genes (1% growth):	105

## Sheet: Gene Essentiality
Maximum parsimony	LB rich (aerobic)	M9+glucose minimal (aerobic)	M9+glucose minimal (anaerobic)
b2283	b2283	b2261	b2283
b0728	b0721	b3255	b0728
b0721	b0728	b4160	b2261		Shared:
b2261	b2261	b1210	b3255		Unique:
b1210	b1210	b3770	b4160
b4160	b4160	b0592	b1210
b3255	b3255	b0068	b0592
b3770	b0592	b0428	b0068
b0592	b0068	b0590	b0428
b0068	b0428	b0103	b0590
b0428	b0590	b4208	b0103
b0590	b3919	b3816	b0116
b0103	b0103	b0175	b2281
b3919	b0116	b2311	b4208
b0116	b2281	b3735	b3816
b0175	b2311	b2400	b0175
b2281	b3816	b0420	b2311
b2311	b0175	b2877	b2979
b3816	b3735	b2406	b2400
b3735	b2400	b1098	b0420
b2764	b0420	b2747	b2877
b2400	b2877	b1208	b4468
b0420	b1098	b3116	b1098
b2877	b2240	b1206	b2406
b1098	b2747	b0414	b1818
b2240	b1208	b3974	b2747
b2747	b1206	b1186	b1208
b1208	b3974	b1329	b3116
b3116	b0414	b2153	b1206
b1206	b1186	b3730	b3974
b3974	b1329	b1779	b0414
b0414	b2153	b0783	b1329
b1329	b3730	b0154	b2153
b2153	b1779	b0589	b1779
b1779	b0726	b2529	b3730
b0726	b0783	b0477	b0726
b3730	b0154	b3734	b0783
b0783	b0589	b3654	b0154
b0154	b2529	b1244	b0589
b0589	b0477	b3639	b2529
b2529	b3734	b3833	b1244
b0477	b1244	b1912	b0199
b3734	b0199	b0785	b3639
b0692	b3639	b2264	b2265
b1244	b2265	b0087	b2964
b0199	b2964	b2066	b4383
b3639	b4383	b2528	b3833
b2964	b3833	b3835	b4382
b3833	b1912	b1247	b1912
b1912	b0785	b3843	b0785
b0729	b0729	b2585	b0729
b0785	b0087	b0067	b0087
b0087	b2264	b2551	b2264
b2264	b2066	b4386	b2066
b2066	b2284	b0529	b2284
b2284	b2528	b2501	b2528
b2528	b3835	b1094	b3831
b3835	b1247	b4040	b3835
b1247	b3843	b2515	b1247
b3843	b2585	b3634	b3843
b2585	b0067	b2156	b2585
b0067	b2551	b3187	b0067
b2551	b4386	b3844	b2551
b4386	b0529	b0401	b4386
b0529	b2501	b0910	b0529
b2501	b4384	b0174	b2501
b4384	b4040	b3966	b4467
b1094	b1094	b1981	b4040
b4040	b2287	b0829	b1094
b2287	b2515	b3368	b2515
b2515	b3634	b1252	b2287
b3634	b2156	b1711	b3634
b2156	b3187	b2615	b2156
b3187	b2282	b0158	b3187
b2282	b3844	b0415	b2282
b0401	b0401	b3805	b3844
b0910	b0910	b0784	b0401
b0174	b0174	b0452	b0910
b3966	b3966	b1238	b3966
b1981	b1981	b0009	b0174
b0829	b0829	b0260	b1981
b3368	b3368	b3430	b0829
b1252	b1252	b0588	b3368
b1711	b1711	b3196	b1252
b2615	b2615	b0736	b1711
b0158	b0158	b3256	b2615
b0415	b0415	b0474	b0158
b3541	b3541	b0123	b0415
b3805	b3805	b1453	b3541
b0784	b0784	b3018	b3805
b1238	b0260	b0908	b0784
b0452	b0452	b3258	b1238
b0009	b0009	b0831	b0260
b0260	b0723	b2263	b0009
b0723	b1238	b3058	b0452
b3430	b3430	b3429	b3430
b0588	b0588	b3176	b0588
b3196	b3196	b1246	b4238
b2280	b2280	b4039	b3196
b4238	b4238	b2232	b2280
b0736	b0736	b0888	b0736
b3256	b3256	b3006	b3256
b0474	b0474	b3997	b0474
b0123	b3018	b3648	b0123
b1453	b0908	b3857	b3018
b3018	b3258	b2407	b0908
b0908	b0831	b1069	b3258
b3258	b3058	b0142	b3176
b0831	b2263	b2262	b3058
b2263	b3429	b0369	b2263
b1015	b3176	b3041	b3429
b3447	b4381	b0751	b2498
b3429	b2278	b3924	b4381
b3058	b1246	b0662	b2278
b2278	b4039	b2530	b1246
b1246	b2232	b1812	b0831
b3176	b0888	b3930	b4039
b4039	b3006	b0185	b3006
b3006	b3997	b3736	b0197
b3997	b0197	b0781	b2232
b0197	b3648	b0025	b3997
b2232	b3857	b2746	b0888
b3648	b1069	b1415	b3648
b3857	b0142	b3771	b2415
b1069	b0369	s0001	b1817
b0142	b2262	b4233	b3857
b2262	b3041	b0475	b0980
b0369	b0751	b0826	b2407
b3041	b0662	b0830	b1819
b0751	b2276	b2329	b1069
b0662	b2530	b3666	b0142
b2276	b1812	b0112	b2262
b2530	b3930	b3738	b0369
b1812	b0185	b1662	b3041
b3930	b0781	b3608	b2416
b0781	b0025	b2942	b0751
b0025	b3736	b0421	b0662
b0185	b1415	b2587	b2276
b3736	b2746	b3040	b2530
b1415	b4025	b0173	b1812
b2746	s0001	b0914	b0019
b3771	b4233	b2907	b3930
s0001	b0475	b3850	b0185
b4233	b0826	b0584	b0025
b0475	b0830	b3731	b0781
b0826	b3666	b3774	b2746
b0830	b2329	b3089	b1415
b2329	b0112	b3733	b4025
b3666	b3738	b3972	s0001
b0112	b3608	b2235	b4233
b3738	b0421	b1106	b0475
b3608	b2942	b2260	b0826
b3040	b3040	b0261	b0830
b2942	b2587	b2234	b2329
b0421	b1662	b2926	b0112
b2587	b3236	b4041	b1662
b1662	b3365	b3732	b1207
b3236	b0173	b1096	b2942
b0173	b0914	b2436	b3608
b4077	b2907	b0090	b2587
b2907	b3850	b0417	b3040
b0914	b0584	b0928	b0421
b2763	b3731	b0086	b3236
b3850	b3733	b0832	b0173
b0584	b3089	b0827	b0914
b3731	b3972	b4111	b2907
b3774	b1106	b3005	b3850
b3733	b2235	b3189	b0584
b3972	b0261	b2687	b3089
b1106	b2260	b0159	b3972
b0261	b2234	b0593	b1106
b2260	b2926	b3804	b2235
b2926	b4041	b1277	b0261
b4041	b2827	b0066	b2260
b2277	b2277	b2315	b2234
b3732	b1761	b1245	b2926
b1096	b3732	b3737	b4041
b2436	b1096	b2836	b2277
b0090	b2436	b2344	b1096
b0417	b0090	b3941	b2436
b0928	b0417	b1709	b0090
b1605	b0928	b3177	b0417
b3544	b3544	b0029	b0928
b4209	b4209	b3360	b3544
b2286	b0086	b2316	b2286
b0832	b0832	b2779	b0198
b0198	b2286	b0411	b0832
b0827	b4111	b3807	b0827
b0086	b0827		b4111
b3005	b3005		b0086
b4111	b3366		b3005
b3189	b0198		b3189
b2687	b3189		b2687
b0159	b2687		b0159
b0593	b0159		b3804
b3804	b3804		b1277
b1277	b1277		b3543
b3543	b3543		b3540
b3540	b3540		b2315
b3161	b3161		b0066
b0724	b0724		b1245
b2315	b2315		b2836
b0066	b0066		b1378
b1245	b1245		b2279
b3737	b3737		b2344
b2239	b2239		b3941
b2836	b2836		b1709
b3708	b3708		b3542
b1378	b2279		b2288
b2279	b2344		b0727
b2344	b3941		b2316
b3941	b1709		b3177
b3542	b3542		b3360
b1709	b0722		b2285
b0722	b2288		b0029
b2288	b0727		b2779
b0727	b2316		b3807
b3177	b2285
b2285	b0029
b3360	b3177
b0029	b3360
b2316	b2779
b2779	b0411
b0411	b3807
b3807

## Sheet: Differential transcription
condition	gene	transcript abundance (RPM)
M9+glc aerobic	THD2pp = b1602 (pntB)	4507
M9+glc aerobic	THD2pp = b1603 (pntA)	5857
M9+glc aerobic	G3PD2 = b3608 (gpsA)	834
M9+glc aerobic	MTHFD = b0529 (folD)	522
LB aerobic	THD2pp = b1602 (pntB)	433
LB aerobic	THD2pp = b1603 (pntA)	505
LB aerobic	G3PD2 = b3608 (gpsA)	467
LB aerobic	MTHFD = b0529 (folD)	361
