# Supplementary material for: Transcriptome-guided parsimonious flux analysis improves predictions with metabolic networks in complex environments
Source: PLoS Comput Biol. 2020 Apr 16;16(4):e1007099. doi: 10.1371/journal.pcbi.1007099 (PMC7188308; doi:10.1371/journal.pcbi.1007099)
Supplement: S6 Table — (XLSX) [file pcbi.1007099.s011.xlsx]

## Sheet: reaction name
* Generated utilizing RIPTiDe with E.coli transcriptome growing in aerobic LB rich media
No_GPR	GPR	Both
Phosphatidylglycerophosphate transport via ABC system (n-C18:1, periplasm)	Cu+ exchange	Nicotinamide-nucleotide adenylyltransferase
Phosphatidylglycerol phosphate phosphatase (periplasm, n-C18:1)	D-lactate transport via diffusion (extracellular to periplasm)	NMN permease (periplasm)
Uridine transport via diffusion (extracellular to periplasm)	Pyruvate exchange	Octadecenoate (n-C18:1) transport via facilitated irreversible diffusion (extracellular to periplasm)
Pyruvate formate lyase	Pyruvate dehydrogenase	L-alanine transport via diffusion (extracellular to periplasm)
Alanyl aminopeptidase (cys-gly)	Pyruvate reversible transport via proton symport (periplasm)	Magnesium (+2) transport in via diffusion
Cu2+ exchange	L-cysteine transport via diffusion (extracellular to periplasm)	Adenosylcobalamin transport via ABC system (periplasm)
Nitrate transport via diffusion (extracellular to periplasm)	Pyruvate transport via diffusion (extracellular to periplasm)	Glutamine synthetase
Nitrate exchange	Phosphatidylglycerol transport via ABC system (n-C16:0, periplasm)	Cardiolipin synthase (periplasmic, n-C16:1)
Glycerophosphodiester phosphodiesterase (Glycerophosphoserine)	L-Serine exchange	Acetate exchange
Nitrite Reductase (Ubiquinole-8, periplasm)	Thymidine exchange	S-methylmethionine permease (periplasm)
Glycerophosphoserine exchange	Phosphatidylglycerol transport via ABC system (n-C18:1, periplasm)	L-isoleucine transport via diffusion (extracellular to periplasm)
Nitrate transport in via nitrite antiport (periplasm)	Nucleoside-diphosphate kinase (ATP:dADP)	L-Histidine exchange
Phosphatidylglycerol phosphate phosphatase (periplasm, n-C16:0)	NAD(P) transhydrogenase (periplasm)	Nucleoside-diphosphate kinase (ATP:dCDP)
Murein D,D-carboxypeptidase (murein5p3p) (periplasm)	L-serine transport via diffusion (extracellular to periplasm)	Alanine racemase
Deoxyuridine transport via diffusion (extracellular to periplasm)	Murein L,D-carboxypeptidase (murein5px3p) (periplasm)	Geranyltranstransferase
Deoxyuridine exchange	Cytidine deaminase	Sirohydrochlorin dehydrogenase (NAD)
Flavodoxin reductase (NADPH)	L-Cysteine exchange	L-Proline exchange
Formate Dehydrogenase (menaquinone-8) (periplasm)	Ribonucleoside-diphosphate reductase (ADP)	5,10-methylenetetrahydrofolate reductase (NADH)
Ribonucleoside-triphosphate reductase (ATP) (flavodoxin)	Cuprous Oxidase (Cu+1)	Phosphatidylserine syntase (n-C16:1)
Uridine exchange	Murein crosslinking transpeptidase 1B:(A2pm->A2pm) (periplasm)	Sodium proton antiporter (H:NA is 1.5) (periplasm)
Deoxyuridine kinase (ATP:Deoxyuridine)	D-lactate exchange	Homocysteine Methyltransferase
Murein L,D-carboxypeptidase (murein4p3p) (periplasm)	Murein L,D-endopeptidase (murein3px3p) (periplasm)	O-succinylbenzoate-CoA synthase
L-arginine transport via ABC system (periplasm)	D-lactate transport via proton symport (periplasm)	Thiamine transport via diffusion (extracellular to periplasm)
L-Cysteinylglycine (Cys-Gly) transport via ABC system (periplasm)	Putrescine/ornithine antiporter (periplasm)	Calcium (Ca+2) transport via diffusion (extracellular to periplasm)
Murein L,D-carboxypeptidase (murein5p5p) (periplasm)	Phosphatidylglycerol transport via ABC system (n-C16:1, periplasm)	CDP-diacylglycerol synthetase (n-C16:0)
Glycerophosphserine transport via diffusion (extracellular to periplasm)	L-cysteine uptake via ABC system (periplasm)	ISC [2Fe-2S] Synthesis
Deoxyuridine transport in via proton symport (periplasm)	Thymidine kinase (ATP:thymidine)	O2 exchange
L-Cysteinylglycine transport via diffusion (extracellular to periplasm)	Arginine/ornithine antiporter (periplasm)	L-Methionine exchange
Phosphatidylglycerophosphate transport via ABC system (n-C16:1, periplasm)	D-lactate dehydrogenase	Nickel transport via diffusion (extracellular to periplasm)
Ammonia exchange	Nitrite exchange	Fatty-acid-CoA thioesterase (octadecenoate)
Phosphatidylglycerol phosphate phosphatase (periplasm, n-C16:1)	Copper (Cu+1) transport via diffusion (extracellular to periplasm)	Succinate transport via diffusion (extracellular to periplasm)
Cys-Gly exchange	Thymidine transport via diffusion (extracellular to periplasm)	Uroporphyrinogen decarboxylase (uroporphyrinogen III)
Phosphatidylglycerophosphate transport via ABC system (n-C16:0, periplasm)	Nitrite transport via diffusion (extracellular to periplasm)	Chloride (Cl-1) transport via diffusion (extracellular to periplasm)
Copper (Cu+2) transport via diffusion (extracellular to periplasm)		Phosphate reversible transport via symport (periplasm)
Nitrate reductase (Menaquinol-8) (periplasm)	* Ex. While the majority of model architecture was consistent between both approaches, pyruvate was primarily imported in the GPR-associated model and was correctly synthesized intracellularly [65] when GPR rules were not considered.	L-Phenylalanine exchange
Thymidylate synthase		L-alanine-D-glutamate-meso-2,6-diaminoheptanedioate exchange
Ammonia transport via diffusion (extracellular to periplasm)		1,4-dihydroxy-2-napthoyl-CoA thioesterase
NADH dehydrogenase (menaquinone-8 & 3 protons) (periplasm)		Pyruvate synthase
Asparagine synthetase		L-serine reversible transport via proton symport (periplasm)
		D-alanine-D-alanine ligase (reversible)
		Glycerol-3-phosphate : phosphate antiporter (periplasm)
		Iron (II) transport via diffusion (extracellular to periplasm)
		Dihydroneopterin monophosphate dephosphorylase
		UDP-N-acetylglucosamine 1-carboxyvinyltransferase
		Mn2+ exchange
		2-oxoglutarate reversible transport via symport (periplasm)
		Lipoate transport via diffusion (extracellular to periplasm)
		Chorismate synthase
		Guanylate kinase (GMP:ATP)
		2-C-methyl-D-erythritol 4-phosphate cytidylyltransferase
		GTP cyclohydrolase II (25drapp)
		Hexadecanoate transport via facilitated irreversible diffusion (extracellular to periplasm)
		Adenosine exchange
		Methionine adenosyltransferase
		Uridine kinase (GTP:Uridine)
		Manganese transport in via permease (no H+)
		Dihydrofolate synthase
		Cytidine exchange
		Core oligosaccharide lipid A exchange
		Threonine aldolase
		Spermidine transport via diffusion (extracellular to periplasm)
		Iron-sulfur cluster repair
		O2 transport via diffusion (periplasm)
		Glycolaldehyde dehydrogenase
		Fe-enterobactin exchange
		L-Tyrosine exchange
		Octadecenoate (n-C18:1) exchange
		2C-methyl-D-erythritol 2,4 cyclodiphosphate dehydratase
		Phosphatidylethanolamine transport via ABC system (n-C16:1, periplasm)
		1,4-dihydroxy-2-naphthoate octaprenyltransferase
		Biotin transport via proton symport (periplasm)
		S-Methyl-L-methionine exchange
		Molybdopterin guanine dinucleotide synthase
		Dimethylallyltranstransferase
		Triose-phosphate isomerase
		2-octaprenyl-6-methoxyphenol hydroxylase
		Phosphate transport via diffusion (extracellular to periplasm)
		Co2+ exchange
		Thiamin exchange
		L-phenylalanine transport via diffusion (extracellular to periplasm)
		L-Asparagine exchange
		Phosphoglucomutase
		ISC [4Fe-4S] Reduction
		2-Octaprenyl-6-methoxy-benzoquinol methylase
		UDP-N-acetylmuramate:L-alanyl-gamma-D-glutamyl-meso-diaminopimelate ligase
		Adenosylcobalimin transport via ton system (extermal)
		Molybdate exchange
		Dephospho-CoA kinase
		Pyridoxal exchange
		Deoxyadenosine transport via diffusion (extracellular to periplasm)
		Purine-nucleoside phosphorylase (Deoxyadenosine)
		Uroporphyrinogen methyltransferase
		6-hydroxymethyl-dihydropterin pyrophosphokinase
		LalaDgluMdap (tripeptide) transport via diffusion (extracellular to periplasm)
		Diaminohydroxyphosphoribosylaminopryrimidine deaminase (25drapp)
		Sulfate transport in via proton symport (periplasm to cytoplasm)
		1-hydroxy-2-methyl-2-(E)-butenyl 4-diphosphate reductase (ipdp)
		Dihydrofolate reductase
		Oxygen transport via diffusion (extracellular to periplasm)
		Phosphatidylglycerol phosphate phosphatase (n-C16:1)
		Deoxyadenosine transport in via proton symport (periplasm)
		Sulfate exchange
		Spermidine transport via ABC system (periplasm)
		Deoxyadenosine exchange
		Adenine transport via proton symport (reversible) (periplasm)
		Chloride exchange
		Reduced glutathione via ABC system (periplasm)
		Cobalt transport in via permease (no H+)
		Pyridoxal kinase
		Formate transport via diffusion (cytoplasm to periplasm)
		Sink needed to allow (2R,4S)-2-methyl-2,3,3,4-tetrahydroxytetrahydrofuran to leave system
		Acetate transport via diffusion (extracellular to periplasm)
		CDP-diacylglycerol synthetase (n-C16:1)
		ISC Cysteine desulfuration
		Riboflavin synthase
		L-Arginine exchange
		Zinc exchange
		Glycerol transport via diffusion (extracellular to periplasm)
		(2R,4S)-2-methyl-2,3,3,4-tetrahydroxytetrahydrofuran synthesis (spontaneous)
		Ribonucleoside-diphosphate reductase (GDP)
		Phosphoglucosamine mutase
		Dihydroneopterin triphosphate pyrophosphatase
		Molybdopterin synthase sulfurylase
		Transaldolase
		Glutamyl-tRNA synthetase
		Octaprenyl pyrophosphate synthase
		HCO3 equilibration reaction
		Adenylate kinase
		2-Octaprenylphenol hydroxylase
		S-ribosylhomocysteine cleavage enzyme
		Pyruvate kinase
		S-adenosylmethione:2-demthylmenaquinole methyltransferase (menaquinone 8)
		Nucleoside-diphosphate kinase (ATP:dTDP)
		Iron-sulfur cluster damage (peroxide, spontaneous)
		Hexadecenoate (n-C16:1) exchange
		Phosphotransacetylase
		(R)-Pantothenate exchange
		Proton transport via diffusion (extracellular to periplasm)
		Glycolate transport via proton symport, reversible (periplasm)
		Riboflavin synthase
		L-Threonine exchange
		Indole transport via proton symport, reversible (periplasm)
		Glycerol exchange
		Hexadecenoate transport via facilitated irreversible diffusion (extracellular to periplasm)
		Flavin reductase (NAD)
		L-alanine transaminase
		Phosphate exchange
		Reduced glutathione exchange
		NADH dehydrogenase (ubiquinone-8 & 3 protons) (periplasm)
		L-asparagine transport via diffusion (extracellular to periplasm)
		Magnesium (Mg+2) transport via diffusion (extracellular to periplasm)
		CO2 exchange
		Transketolase
		Acyl-[acyl-carrier-protein] synthetase (n-C18:1)
		Phosphatidylserine syntase (n-C18:1)
		3,4-Dihydroxy-2-butanone-4-phosphate synthase
		Deoxyribose-phosphate aldolase
		Murein crosslinking transpeptidase 1A:(A2pm->D-ala) (periplasm)
		Phosphopantothenate-cysteine ligase
		Uroporphyrinogen-III synthase
		L-Isoleucine exchange
		Acetate kinase
		Acetaldehyde dehydrogenase (acetylating)
		D-Alanine transport via diffusion (extracellular to periplasm)
		Glucose-6-phosphate isomerase
		Phosphatidylserine syntase (n-C16:0)
		UDP-N-acetylglucosamine diphosphorylase
		L-histidine transport via diffusion (extracellular to periplasm)
		Porphobilinogen synthase
		L-isoleucine reversible transport via proton symport (periplasm)
		L-Alanine exchange
		Murein D,D-carboxypeptidase (murein5px4p) (periplasm)
		D-glucosamine 6-phosphate transport via diffusion (extracellular to periplasm)
		Glycerol-3-phosphate acyltransferase (C18:1)
		CO2 transporter via diffusion (periplasm)
		L-valine reversible transport via proton symport (periplasm)
		Spermidine exchange
		Murein D,D-carboxypeptidase (murein5p5p) (periplasm)
		Lipoyl-adenylate protein ligase
		Lipoate transport via proton symport (periplasm)
		Copper transport in via permease (no H+)
		Thiamine transport via ABC system (periplasm)
		D-Alanyl-D-alanine exchange
		Potassium transport in via proton symport (periplasm)
		Methenyltetrahydrofolate cyclohydrolase
		Acyl-[acyl-carrier-protein] synthetase (n-C16:0)
		Ribonucleoside-diphosphate reductase (CDP)
		H2O transport via diffusion (extracellular to periplasm)
		Hydroxymethylbilane synthase
		UDP-N-acetylenolpyruvoylglucosamine reductase
		Glutamate dehydrogenase (NADP)
		Phosphatidylethanolamine transport via ABC system (n-C16:0, periplasm)
		L-leucine transport via diffusion (extracellular to periplasm)
		GTP cyclohydrolase I
		Ribose-5-phosphate isomerase
		Succinate dehydrogenase (irreversible)
		L-histidine reversible transport via proton symport (periplasm)
		ATP maintenance requirement
		Malate dehydrogenase
		Fe-enterobactin reduction (Fe(III)-unloading)
		Shikimate transport in via proton symport (periplasm)
		Hexadecanoate (n-C16:0) exchange
		L-threonine transport via diffusion (extracellular to periplasm)
		H2O exchange
		Glyceraldehyde-3-phosphate dehydrogenase
		Putrescine exchange
		L-valine transport via diffusion (extracellular to periplasm)
		Pyrimidine phosphatase
		Phosphatidylglycerol synthase (n-C18:1)
		Phosphopentomutase 2 (deoxyribose)
		Molybdopterin synthase
		NMN transport via diffusion (extracellular to periplasm)
		Mg exchange
		Molybdate transport via ABC system (periplasm)
		Succinyl-CoA synthetase (ADP-forming)
		1-deoxy-D-xylulose 5-phosphate synthase
		CO2 transport via diffusion (extracellular to periplasm)
		Murein D,D-carboxypeptidase (murein5px4px4p) (periplasm)
		Molybdenum cofactor synthase
		Zinc transport in via permease (no H+)
		Dihydropteroate synthase
		L-proline transport via diffusion (extracellular to periplasm)
		NAD kinase
		S-adenosylhomocysteine nucleosidase
		Adenosine transport via diffusion (extracellular to periplasm)
		Calcium exchange
		Phosphoglycerate kinase
		Pyridoxal transport via diffusion (extracellular)
		Guanosine kinase
		Thioredoxin reductase (NADPH)
		L-asparagine reversible transport via proton symport (periplasm)
		2-octaprenyl-6-hydroxyphenol methylase
		L-lysine transport via diffusion (extracellular to periplasm)
		Methylenetetrahydrofolate dehydrogenase (NADP)
		Adenosine kinase
		2-Octaprenyl-3-methyl-6-methoxy-1,4-benzoquinol hydroxylase
		L-Valine exchange
		Nitrite transport in via proton symport, reversible (periplasm)
		Enolase
		DTMP kinase
		Ribulose 5-phosphate 3-epimerase
		Lipoate-ATP adenylate transferase
		FMN adenylyltransferase
		ATP synthase (four protons for one ATP) (periplasm)
		Bis-molybdopterin guanine dinucleotide synthase (single GDP)
		Glutamyl-tRNA reductase
		Phosphatidylglycerol phosphate phosphatase (n-C16:0)
		Zinc (Zn+2) transport via diffusion (extracellular to periplasm)
		O-succinylbenzoate-CoA ligase
		1-hexadecanoyl-sn-glycerol 3-phosphate O-acyltransferase (n-C16:0)
		1-deoxy-D-xylulose reductoisomerase
		1-hexadec-7-enoyl-sn-glycerol 3-phosphate O-acyltransferase (n-C16:1)
		ISC [2Fe-2S] Transfer
		4-aminobenzoate synthase
		UDP-N-acetylglucosamine-N-acetylmuramyl-(pentapeptide)pyrophosphoryl-undecaprenol N-acetylglucosamine transferase
		UMP kinase
		Fatty-acid-CoA ligase (octadecenoate transport via vectoral Co-A coupling)
		Phosphatidylserine decarboxylase (n-C18:1)
		Undecaprenyl-diphosphatase
		Cobalt (Co+2) transport via diffusion (extracellular to periplasm)
		D-Alanine exchange
		Glycine hydroxymethyltransferase, reversible
		Succinate transport out via proton antiport (periplasm)
		2-C-methyl-D-erythritol 2,4-cyclodiphosphate synthase
		L-lysine transport in via proton symport (periplasm)
		L-tyrosine reversible transport via proton symport (periplasm)
		Nucleoside-diphosphate kinase (ATP:CDP)
		L-Lysine exchange
		Tryptophanase (L-tryptophan)
		Fumarase
		Cyclic pyranopterin monophosphate synthase
		Riboflavin kinase
		4-(cytidine 5'-diphospho)-2-C-methyl-D-erythritol kinase
		Indole exchange
		L-proline reversible transport via proton symport (periplasm)
		Fe2+ exchange
		Alpha-ketoglutarate transport via diffusion (extracellular to periplasm)
		Polyphosphate kinase
		Cytidylate kinase (CMP)
		D-alanyl-D-alanine (DalaDala) transport via diffusion (extracellular to periplasm)
		Murein polymerizing transglycosylase
		Malate oxidase
		S-methyl-L-methionine transport via diffusion (extracellular to periplasm)
		L-phenylalanine reversible transport via proton symport (periplasm)
		L-methionine transport via diffusion (extracellular to periplasm)
		Phosphopentomutase
		Glycerol-3-phosphate acyltransferase (C16:1)
		Cardiolipin synthase (periplasmic, n-C18:1)
		Nitrite Reductase (NADH)
		Putrescine transport in via proton symport
		Calcium / sodium antiporter (1:1)
		Sirohydrochlorin ferrochelatase
		Fe-enterobactin transport via ton system (extracellular)
		Glycerol-3-phosphate transport via diffusion (extracellular to periplasm)
		4,5-dihydroxy-2,3-pentanedione cyclization (spontaneous)
		ISC [4Fe-4S] Transfer
		Acetyl-CoA carboxylase
		Molybdate transport via diffusion (extracellular to periplasm)
		Purine-nucleoside phosphorylase (Adenosine)
		ISC [2Fe-2S] Synthesis II
		Fatty-acid-CoA ligase (hexadecenoate transport via vectoral Co-A coupling)
		Octaprenyl-hydroxybenzoate decarboxylase
		Chloride transport out via proton antiport (2:1) (periplasm)
		Glycolate exchange
		Adenosylcobalamin exchange
		Nickel (+2) transport in via permease (no H+)
		Ni2+ exchange
		L-methionine transport via ABC system (periplasm)
		Bis-molybdenum cofactor synthase
		Thiamine kinase
		Potassium transport via diffusion (extracellular to periplasm)
		MoaD sulfuration (nadh, assumed)
		Phosphopantothenoylcysteine decarboxylase
		Cytidine kinase (GTP)
		L-threonine via sodium symport (periplasm)
		L-arginine transport via diffusion (extracellular to periplasm)
		Glutamate-1-semialdehyde aminotransferase
		Fatty-acid-CoA ligase (hexadecanoate transport via vectoral Co-A coupling)
		Phosphatidylserine decarboxylase (n-C16:0)
		Acyl-[acyl-carrier-protein] synthetase (n-C16:1)
		D-Glucosamine 6-phosphate transport via phosphate antiport (periplasm)
		Phosphoglycerate mutase
		Murein crosslinking transpeptidase 1A:(A2pm->D-ala) (periplasm)
		Phosphatidylserine decarboxylase (n-C16:1)
		Murein L,D-carboxypeptidase (murein5px4p) (periplasm)
		Shikimate exchange
		4-amino-4-deoxychorismate synthase
		Protoporphyrinogen oxidase (anaerobic)
		Bis-molybdopterin guanine dinucleotide synthase
		Adenine transport via diffusion (extracellular to periplasm)
		Fe-enterobactin transport via ABC system (periplasm)
		Murein D,D-carboxypeptidase (murein5p4p) (periplasm)
		Transketolase
		1-octadec-7-enoyl-sn-glycerol 3-phosphate O-acyltransferase (n-C18:1)
		FAD reductase
		Adenine exchange
		1,4-dihydroxy-2-napthoyl-CoA synthase
		5-amino-6-(5-phosphoribosylamino)uracil reductase
		Guanosine transport via diffusion (extracellular to periplasm)
		Molybdopterin cytidine dinucleotide synthase
		Dihydroneopterin aldolase reversible
		Heme O synthase
		H+ exchange
		2-Oxogluterate dehydrogenase
		Nucleoside-diphosphate kinase (ATP:GDP)
		2-Oxoglutarate exchange
		Cytidine transport via diffusion (extracellular to periplasm)
		K+ exchange
		Shikimate transport via diffusion (extracellular to periplasm)
		Cytochrome oxidase bo3 (ubiquinol-8: 4 protons) (periplasm)
		Lipoate exchange
		Formate exchange
		Cardiolipin synthase (periplasmic, n-C16:0)
		Pantothenate transport via diffusion (extracellular to periplasm)
		Biotin transport via diffusion (extracellular to periplasm)
		Glycerol-3-phosphate acyltransferase (C16:0)
		Phosphatidylglycerol phosphate phosphatase (n-C18:1)
		2-succinyl-5-enolpyruvyl-6-hydroxy-3-cyclohexene-1-carboxylate synthase
		Glucose-1-phosphate adenylyltransferase
		Undecaprenyl diphosphate synthase
		Phosphatidylethanolamine transport via ABC system (n-C18:1, periplasm)
		Glutathione transport via diffusion (extracellular to periplasm)
		Pantothenate sodium symporter (periplasm)
		Nucleoside-diphosphate kinase (ATP:dGDP)
		Shikimate kinase
		L-Leucine exchange
		Manganese (Mn+2) transport via diffusion (extracellular to periplasm)
		3-Dimethylubiquinonol 3-methyltransferase
		Glucosamine-1-phosphate N-acetyltransferase
		Indole transport via diffusion (extracellular to periplasm)
		D-Glucosamine 6-phosphate exchange
		Guanosine transport in via proton symport (periplasm)
		Glycerol 3-phosphate exchange
		Pantetheine-phosphate adenylyltransferase
		CDP-diacylglycerol synthetase (n-C18:1)
		Phospho-N-acetylmuramoyl-pentapeptide-transferase (meso-2,6-diaminopimelate)
		Pyridoxal import
		Succinate exchange
		NMN exchange
		Formate transport via diffusion (extracellular to periplasm)
		Glycerol-3-phosphate dehydrogenase (NADP)
		Thiamine-phosphate kinase
		Aspartate transaminase
		L-leucine reversible transport via proton symport (periplasm)
		2-succinyl-6-hydroxy-2,4-cyclohexadiene 1-carboxylate synthase
		Phosphatidylglycerol synthase (n-C16:0)
		Murein polymerizing transglycosylase 2 (three linked units)
		Tripeptide (LalaDgluMdap) transport via ABC system (periplasm)
		Chorismate pyruvate lyase
		3-phosphoshikimate 1-carboxyvinyltransferase
		Fatty-acid-CoA thioesterase (hexadecenoate)
		Molybdopterin adenylyltransferase
		Ferrochelatase
		Iron (+2) transport in via permease (no H+)
		Nucleoside-diphosphate kinase (ATP:UDP)
		L-tyrosine transport via diffusion (extracellular to periplasm)
		Guanosine exchange
		Hydroxybenzoate octaprenyltransferase
		Acetate reversible transport via proton symport (periplasm)
		Coproporphyrinogen oxidase (O2 required)
		Pantothenate kinase
		Putrescine transport via diffusion (extracellular to periplasm)
		Biotin exchange
		Sulfate transport via diffusion (extracellular to periplasm)
		Glycolate transport via diffusion (extracellular to periplasm)
		Phosphatidylglycerol synthase (n-C16:1)
		Fatty-acid-CoA thioesterase (hexadecanoate)
		Glycogen synthase (ADPGlc)
		UDP-N-acetylmuramoyl-L-alanyl-D-glutamyl-meso-2,6-diaminopimeloyl-D-alanyl-D-alanine synthetase
		1-hydroxy-2-methyl-2-(E)-butenyl 4-diphosphate reductase (dmpp)
		E. coli biomass objective function (iJO1366) - WT - with 53.95 GAM estimate

## Sheet: reaction ID
* Generated utilizing RIPTiDe with E.coli transcriptome growing in aerobic LB rich media
No_GPR	GPR	Both
PGP181abcpp	EX_cu_e	NMNAT
PGPP181pp	D_LACtex	NMNPtpp
URItex	EX_pyr_e	OCDCEAtexi
PFL	PDH	ALAtex
AMPTASECG	PYRt2rpp	MG2tpp
EX_cu2_e	CYStex	ADOCBLabcpp
NO3tex	PYRtex	GLNS
EX_no3_e	PG160abcpp	CLPNS161pp
GPDDA3pp	EX_ser__L_e	EX_ac_e
NTRIR3pp	EX_thymd_e	MMETt2pp
EX_g3ps_e	THMDt2pp_copy1	ILEtex
NO3t7pp	PG181abcpp	EX_his__L_e
PGPP160pp	NDPK8	NDPK7
MDDCP5pp	THD2pp	ALAR
DURItex	SERtex	GRTT
EX_duri_e	MLDCP3App	SHCHD2
FLDR2	CYTD	EX_pro__L_e
FDH5pp	EX_cys__L_e	MTHFR2
RNTR1c2	RNDR1	PSSA161
EX_uri_e	CU1Opp	NAt3_1p5pp
DURIK1	MCTP1Bpp	HCYSMT2
MLDCP2Bpp	EX_lac__D_e	SUCBZS
ARGabcpp	MLDEP1pp	THMtex
URIt2pp_copy1	D_LACt2pp	CA2tex
CGLYabcpp	PTRCORNt7pp	DASYN160
MLDCP2App	PG161abcpp	I2FE2SS
G3PStex	CYSabcpp	EX_o2_e
DURIt2pp	TMDK1	EX_met__L_e
CGLYtex	ARGORNt7pp	NI2tex
PGP161abcpp	LDH_D	FACOAE181
EX_nh4_e	EX_no2_e	ALAt2pp_copy2
PGPP161pp	CUtex	SUCCtex
EX_cgly_e	THMDtex	UPPDC1
PGP160abcpp	NO2tex	CLtex
CU2tex		PIt2rpp
NO3R2pp		EX_phe__L_e
TMDS		EX_LalaDgluMdap_e
NH4tex		DHNCOAT
NADH17pp		POR5
ASNS2		SERt2rpp
		ALAALAr
		GLYC3Pt6pp
		FE2tex
		DNMPPA
		UAGCVT
		EX_mn2_e
		AKGt2rpp
		LIPOtex
		CHORS
		GK1
		MEPCT
		GTPCII2
		HDCAtexi
		EX_adn_e
		METAT
		URIK2
		MN2tpp
		DHFS
		EX_cytd_e
		EX_colipa_e
		THRA
		SPMDtex
		FESR
		O2tpp
		ADNt2pp_copy1
		GCALDD
		EX_feenter_e
		EX_tyr__L_e
		EX_ocdcea_e
		MECDPDH5
		PE161abcpp
		DHNAOT4
		BTNt2ipp
		EX_mmet_e
		MOGDS
		DMATT
		TPI
		OMPHHX
		PItex
		EX_cobalt2_e
		EX_thm_e
		PHEtex
		EX_asn__L_e
		PGMT
		I4FE4SR
		OMBZLM
		UM3PL
		ADOCBLtonex
		EX_mobd_e
		DPCOAK
		EX_pydx_e
		DADNtex
		PUNP2
		UPP3MT
		HPPK2
		3PEPTtex
		DHPPDA2
		SO4t2pp
		IPDPS
		DHFR
		O2tex
		PGPP161
		DADNt2pp
		EX_so4_e
		SPMDabcpp
		EX_dad_2_e
		ADEt2rpp
		EX_cl_e
		GTHRDabcpp
		COBALT2tpp
		PYDXK
		FORtppi
		DM_mththf_c
		ACtex
		DASYN161
		ICYSDS
		RBFSa
		EX_arg__L_e
		EX_zn2_e
		GLYCtex
		MTHTHFSs
		RNDR2
		PGAMT
		DNTPPA
		MPTSS
		TALA
		GLUTRS
		OCTDPS
		HCO3E
		ADK1
		OPHHX
		RHCCE
		PYK
		AMMQLT8
		NDPK4
		FESD1s
		EX_hdcea_e
		PTAr
		EX_pnto__R_e
		Htex
		GLYCLTt2rpp
		RBFSb
		EX_thr__L_e
		INDOLEt2rpp
		EX_glyc_e
		HDCEAtexi
		FLVRx
		ALATA_L
		EX_pi_e
		EX_gthrd_e
		NADH16pp
		ASNtex
		MG2tex
		EX_co2_e
		TKT2
		AACPS5
		PSSA181
		DB4PS
		DRPA
		MCTP2App
		PPNCL2
		UPP3S
		EX_ile__L_e
		ACKr
		ACALD
		DALAtex
		PGI
		PSSA160
		UAGDP
		HIStex
		PPBNGS
		ILEt2rpp
		EX_ala__L_e
		MDDCP1pp
		GAMAN6Ptex
		G3PAT181
		CO2tpp
		VALt2rpp
		EX_spmd_e
		MDDCP3pp
		LIPAMPL
		LIPOt2pp
		CU2tpp
		THMabcpp
		EX_alaala_e
		Kt2pp
		MTHFC
		AACPS3
		RNDR3
		H2Otex
		HMBS
		UAPGR
		GLUDy
		PE160abcpp
		LEUtex
		GTPCI
		RPI
		SUCDi
		HISt2rpp
		ATPM
		MDH
		FEENTERR3
		SKMt2pp
		EX_hdca_e
		THRtex
		EX_h2o_e
		GAPD
		EX_ptrc_e
		ICHORS_copy1
		VALtex
		PMDPHT
		PGSA181
		PPM2
		MPTS
		NMNtex
		EX_mg2_e
		MOBDabcpp
		SUCOAS
		DXPS
		CO2tex
		MDDCP2pp
		MOCOS
		ZN2tpp
		DHPS2
		PROtex
		NADK
		AHCYSNS
		ADNtex
		EX_ca2_e
		PGK
		PYDXtex
		GSNK
		TRDR
		ASNt2rpp
		OHPHM
		LYStex
		MTHFD
		ADNK1
		OMMBLHX
		EX_val__L_e
		NO2t2rpp
		ENO
		DTMPK
		RPE
		LIPATPT
		FMNAT
		ATPS4rpp
		BMOGDS1
		GLUTRR
		PGPP160
		Zn2tex
		SUCBZL
		AGPAT160
		DXPRIi
		AGPAT161
		I2FE2ST
		ADCL
		UAGPT3
		UMPK
		FACOAL181t2pp
		PSD181
		UDCPDP
		COBALT2tex
		EX_ala__D_e
		GHMT2r
		SUCCt3pp
		MECDPS
		LYSt2pp
		TYRt2rpp
		NDPK3
		EX_lys__L_e
		TRPAS2
		FUM
		CPMPS
		RBFK
		CDPMEK
		EX_indole_e
		PROt2rpp
		EX_fe2_e
		AKGtex
		PPK
		CYTK1
		ALAALAtex
		MPTG
		MOX
		MMETtex
		PHEt2rpp
		METtex
		PPM
		G3PAT161
		CLPNS181pp
		NTRIR2x
		PTRCt2pp
		CAt6pp
		SHCHF
		FEENTERtonex
		GLYC3Ptex
		DHPTDCs2
		I4FE4ST
		ACCOAC
		MOBDtex
		PUNP1
		I2FE2SS2
		FACOAL161t2pp
		OPHBDC
		CLt3_2pp
		EX_glyclt_e
		EX_adocbl_e
		NI2tpp
		EX_ni2_e
		METabcpp
		BMOCOS
		TMK
		Ktex
		MOADSUx
		PPCDC
		CYTDK2
		THRt4pp
		ARGtex
		G1SAT
		FACOAL160t2pp
		PSD160
		AACPS4
		GAM6Pt6_2pp
		PGM
		MCTP1App
		PSD161
		MLDCP1App
		EX_skm_e
		ADCS
		PPPGO3
		BMOGDS2
		ADEtex
		FEENTERabcpp
		MDDCP4pp
		TKT1
		AGPAT181
		FADRx
		EX_ade_e
		DHNCOAS
		APRAUR
		GSNtex
		MOCDS
		DHNPA2r
		HEMEOS
		EX_h_e
		AKGDH
		NDPK1
		EX_akg_e
		CYTDtex
		EX_k_e
		SKMtex
		CYTBO3_4pp
		EX_lipoate_e
		EX_for_e
		CLPNS160pp
		PNTOtex
		BTNtex
		G3PAT160
		PGPP181
		SEPHCHCS
		GLGC
		UDCPDPS
		PE181abcpp
		GTHRDtex
		PNTOt4pp
		NDPK5
		SHKK
		EX_leu__L_e
		MNtex
		DMQMT
		G1PACT
		INDOLEtex
		EX_gam6p_e
		GSNt2pp
		EX_glyc3p_e
		PTPATi
		DASYN181
		PAPPT3
		PYDXtpp
		EX_succ_e
		EX_nmn_e
		CYTDt2pp_copy1
		FORtex
		G3PD2
		TMPK
		ASPTA
		LEUt2rpp
		SHCHCS3
		PGSA160
		MPTG2
		3PEPTabcpp
		CHRPL
		PSCVT
		FACOAE161
		MPTAT
		FCLT
		FE2tpp
		NDPK2
		TYRtex
		EX_gsn_e
		HBZOPT
		ACt2rpp
		CPPPGO
		PNTK
		PTRCtex
		EX_btn_e
		SO4tex
		GLYCLTtex
		PGSA161
		FACOAE160
		GLCS1
		UGMDDS
		DMPPS
		BIOMASS_Ec_iJO1366_WT_53p95M
