# Supplementary material for: Transcriptome-guided parsimonious flux analysis improves predictions with metabolic networks in complex environments
Source: PLoS Comput Biol. 2020 Apr 16;16(4):e1007099. doi: 10.1371/journal.pcbi.1007099 (PMC7188308; doi:10.1371/journal.pcbi.1007099)
Supplement: S7 Table — (XLSX) [file pcbi.1007099.s012.xlsx]

## Sheet: LB predicted growth substrates
Predicted growth substrates in LB rich media:
GIMME			CORDA			RIPTiDe			Uncontextualized iJO1366
Metabolite	Median_exchange_flux		Metabolite	Median_exchange_flux		Metabolite	Median_exchange_flux		Metabolite	Median_exchange_flux
Trimethylamine_N-oxide	-1000		L-alanine-L-glutamate	-27.589		(R)-Pantothenate	-0.04		Trimethylamine_N-oxide	-1000
Potassium	-0.016		O2_O2	-763.577		2-Oxoglutarate	-892.565		Nitrate	-1000
L-Threonine	-516.765		L-Valine	-0.039		Adenosine	-29.974		Zinc	-0.001
L-Glutamine	-35.846		Indole	-1000		Adenosylcobalamin	-0.015		UDPgalactose	-713.185
2-Oxoglutarate	-176.134		L-Histidine	-0.009		Calcium	-0.344		Potassium	-0.368
Dimethyl_sulfoxide	-759.332		Hexadecanoate_(n-C16:0)	-1.325		Chloride	-0.344		L-Arginine	-0.453
L-Serine	-641.787		Nitrate	-482.231		Co2+	-0.002		Manganese	-0.001
O2_O2	-1000		Reduced_glutathione	-0.01		Copper	-0.047		L-Glutamine	-93.538
Magnesium	-0.001		Magnesium	-0.001		Core_oligosaccharide_lipid_A	-0.566		2-Oxoglutarate	-484.32
Hydrogen	-1000		L-tartrate	-126.039		Cys_Gly_C5H10N2O3S	-6.327		1,4-alpha-D-glucan	-29.971
L-Glutamate	-332.06		Core_oligosaccharide_lipid_A	-0.001		Cytidine	-10.794		D-Gluconate	-1000
Meso-2,6-Diaminoheptanedioate	-0.262		L-Phenylalanine	-0.017		D-Glucosamine_6-phosphate	-3.83		Calcium	-0.01
			L-Tyrosine	-0.013		Deoxyadenosine	-223.938		O2_O2	-1000
			L-Threonine	-1000		Deoxyuridine	-1.723		Magnesium	-0.016
			L-Isoleucine	-0.027		Fe-enterobactin	-0.015		L-tartrate	-1000
			Citrate	-95.847		Fe2+_mitochondria	-1.063		Ethanol	-991.322
			Potassium	-0.018		Glycerol_3-phosphate	-636.98		Cu+	-1000
			Butyrate_(n-C4:0)	-992.591		Glycerophosphoserine	-23.014		Hydrogen	-1000
			D-Alanyl-D-alanine	-7.039		Guanosine	-16.429		Chloride	-0.01
			L-alanine-D-glutamate-meso-2,6-diaminoheptanedioate-D-alanine	-0.003		L-alanine-D-glutamate-meso-2,6-diaminoheptanedioate	-1.915		Myo-Inositol_hexakisphosphate	-113.292
						Hexadecanoate_(n-C16:0)	-8.424		Indole	-1000
						Hexadecenoate_(n-C16:1)	-6.552		Glycerophosphoserine	-1.573
Measured composition of LB						Indole	-3.836		Nickel	-0.001
From: Sezonov et al. (2007). J Bacteriol.						L-Arginine	-19.961		L-Glutamate	-1000
	Conc (mM) determined by:					L-Asparagine	-16.267
Metabolite(s)	Bioassay	HPLC				L-Histidine	-6.393
l-Alanine	ND	5.8				L-Isoleucine	-19.606
l-Arginine	2	2.8				L-Leucine	-30.404
l-Asparagine	≤2.1	ND				L-Lysine	-23.158
l-Aspartate	ND	ND				L-Methionine	-10.294
l-Asp + l-Asn	ND	7.3				L-Phenylalanine	-12.502
l-Cysteine	1.7	0.4				L-Proline	-14.918
l-Glutamic acid	11.2	ND				L-Threonine	-50.367
l-Glutamine	0.6	ND				L-Tyrosine	-9.306
l-Glu + l-Gln	ND	19.1				L-Valine	-28.557
Glycine	18	4				Magnesium	-0.573
l-Histidine	0.75	1.4				Manganese	-0.046
l-Isoleucine	2.3	5.4				Molybdate	-0.01
l-Leucine	7.9	8.8				Nickel	-0.021
l-Lysine	3.8	6.8				Nitrate	-561.347
l-Methionine	2	5.9				NMN_C11H14N2O8P	-0.158
l-Phenylalanine	2.4	3.6				O2_O2	-192.188
l-Proline	1.4	9.5				Octadecenoate_(n-C18:1)	-3.377
l-Serine	7.5	5.1				Potassium	-12.896
l-Threonine	5.2	4.4				Putrescine	-2.311
l-Tryptophan	≤1.1	ND				Pyridoxal	-0.015
l-Tyrosine	1	1.4				Reduced_glutathione	-0.015
l-Valine	≤9.5	7				S-Methyl-L-methionine	-0.093
Purines	0.3	ND				Shikimate	-0.124
Pyrimidines	0.2	ND				Spermidine	-0.468
Sugars	<0.1	ND				Sulfate	-0.287
						Thiamin	-0.015
* LB media contains no fermentable carbohydrates usable by E. coli						Uridine	-9.73
						Zinc	-0.023

## Sheet: M9+glucose predicted substrates
Predicted growth substrates in M9+glucose minimal media:
RIPTiDe
Metabolite	Median_exchange_flux		Actual Media Composition:
(R)-Pantothenate	-0.039		Glucose
2-Oxoglutarate	-980.255		MgSO4
Adenosine	-13.616		CaCl2
Adenosylcobalamin	-0.015		Na2HPO4
Calcium	-0.338		KH2PO4
Chloride	-0.338		NaCl
Co2+	-0.002		NH4Cl
Core_oligosaccharide_lipid_A	-0.557		H2O
Cu+	-534.158		*Trace minerals typically present in water
Cytidine	-10.612
D-Fructose_6-phosphate	-46.628
D-Glucosamine_6-phosphate	-3.766
D-Glucose_6-phosphate	-10.528
Deoxyadenosine	-550.084
Ethanolamine	-157.761
Fe-enterobactin	-0.015
Fe2+_mitochondria	-1.045
Guanine	-16.151
Hexadecanoate_(n-C16:0)	-8.282
Hexadecenoate_(n-C16:1)	-6.442
L-Arginine	-19.624
L-Asparagine	-15.993
L-Cysteine	-6.22
L-Histidine	-6.285
L-Leucine	-29.89
L-Lysine	-22.767
L-Malate	-16.084
L-Methionine_Sulfoxide	-10.12
L-Phenylalanine	-12.291
L-Proline	-14.666
L-Serine	-20.932
L-Threonine	-76.706
L-Tryptophan	-3.771
L-Tyrosine	-9.149
Magnesium	-0.563
Manganese	-0.045
Molybdate	-0.009
Nickel	-0.021
Nitrite	-230.709
NMN_C11H14N2O8P	-0.156
O2_O2	-802.048
Octadecenoate_(n-C18:1)	-3.32
Potassium	-12.678
Putrescine	-2.272
Pyridoxal	-0.015
Reduced_glutathione	-0.015
S-Methyl-L-methionine	-0.091
Shikimate	-0.122
Spermidine	-0.46
Sulfate	-0.282
Thiamin	-0.015
Thymidine_C10H14N2O5	-1.694
Uridine	-9.566
Xanthosine	-204.204
Zinc	-0.022
L-alanine-D-glutamate-meso-2,6-diaminoheptanedioate	-1.883
